# Supplementary material for: A causal mediation model of ischemia reperfusion injury in the retina
Source: PLoS One. 2017 Nov 9;12(11):e0187426. doi: 10.1371/journal.pone.0187426 (PMC5679526; doi:10.1371/journal.pone.0187426)
Supplement: S1 File — A total of eight sheets included. Sheet names are suffixed with “24h” or “7d” to indicate the IR time point and prefixed with “MT”, “MM”, or “MTM” to indicate Mediation by TFs, mediation by miRNAs, and mediation by both TFs, and miRNAs respectively. Sheets “24h”, and “7d” are the full mediation analysis results for all closed regulatory loops at “24h” and “7d” respectively. (XLSX) [file pone.0187426.s001.xlsx]

## Sheet: 24h
	microRNA	Transcription Factor	Target Gene	Nonlinear Total Effect	NonLinear TE low limit of confidence interval	NonLinear TE hi limit of confidence interval	NonLinear TE pvalue	NonLinear Average Causal Mediation Effect	NonLinear ACME low limit of confidence interval	NonLinear ACME hi limit of confidence interval	NonLinear ACME pvalue	NonLinear Average Direct Effect	NonLinear ADE low limit of confidence interval	NonLinear ADE hi limit of confidence interval	NonLinear ADE pvalue	Linear Total Effect	Linear TE low limit of confidence interval	Linear TE hi limit of confidence interval	Linear TE pvalue	Linear Average Causal Mediation Effect	Linear ACME low limit of confidence interval	Linear ACME hi limit of confidence interval	Linear ACME pvalue	Linear Average Direct Effect	Linear ADE low limit of confidence interval	Linear ADE hi limit of confidence interval	Linear ADE pvalue		ID	Loop ID #
ID	miR	TF	TG	TotalEffect	TotalEffect_cilow	TotalEffect_cihigh	TotalEffect_pval	ACME	ACME_cilow	ACME_cihigh	ACME_pval	ADE	ADE_cilow	ADE_cihigh	ADE_pval	L_TotalEffect	L_TotalEffect_cilow	L_TotalEffect_cihigh	L_TotalEffect_pval	L_ACME	L_ACME_cilow	L_ACME_cihigh	L_ACME_pval	L_ADE	L_ADE_cilow	L_ADE_cihigh	L_ADE_pval		miR	MicroRNA
1	rno-miR-1*	Nr2c2	Crebbp	-0.0469918	-0.1379	0.0177508	0.152	-0.0354823	-0.104277	0.0446875	0.218	-0.0115095	-0.07113	0.0116124	0.272	0.0482068	0.0156558	0.15847	0.042	-0.0200803	-0.473995	0.615185	0.602	0.0682871	-0.513121	0.54875	0.406		TF	Transcription Factor
2	rno-miR-101b	Creb1	Akap2	0.621377	-0.605605	1.64125	0.364	-0.354106	-1.0252	0.308044	0.334	0.975484	-0.484158	1.69423	0.16	1.10005	-0.988235	2.58039	0.642	-0.294009	-0.889861	2.2076	0.812	1.39406	-0.988235	1.97787	0.424		TG	Target Gene
3	rno-miR-101b	Creb1	Arf4	0.297795	-0.660504	1.28089	0.484	0.336539	-0.624998	1.27879	0.428	-0.0387446	-0.0658722	0.00823801	0.084	0.132722	-0.872727	2.15727	0.808	0.184795	-0.668829	1.65331	0.586	-0.0520724	-0.346154	1.35765	0.558		ADE	Nonlinear Average Direct Effect
4	rno-miR-101b	Creb1	Arih1	1.63057	-1.27315	4.16642	0.16	0.846968	-2.14819	4.04663	0.418	0.783598	-0.381697	1.36543	0.144	1.49734	-0.880994	6.94328	0.132	0.371568	-0.848593	6.00285	0.584	1.12577	-0.790909	3.78824	0.488		ADE_pval	P value of Nonlinear Average Direct Effect
5	rno-miR-101b	Creb1	Ash1l	-2.05272	-5.96421	1.84748	0.192	-1.34588	-5.98784	2.71288	0.394	-0.706848	-1.21057	0.355095	0.16	-1.67093	-9.37209	2.10909	0.212	-0.646506	-7.71568	1.92862	0.624	-1.02442	-5.76471	1.57692	0.614		L_ADE	Linear Average Direct Effect
6	rno-miR-101b	Creb1	Cds1	-0.285336	-0.902609	0.482704	0.3	-0.231205	-0.907202	0.521874	0.366	-0.0541313	-0.0918566	0.0199125	0.106	-0.195345	-1.48837	0.506814	0.36	-0.118835	-1.24286	0.368329	0.602	-0.0765095	-0.964706	0.269231	0.61		L_ADE_pval	P value of Linear Average Direct Effect
7	rno-miR-101b	Creb1	Cnot4	-2.41775	-7.61308	2.58961	0.236	-1.67743	-7.68855	3.26092	0.402	-0.740315	-1.37238	0.431784	0.15	-1.89075	-11.4643	3.06804	0.222	-0.822616	-10.7252	2.63431	0.64	-1.06814	-5.00901	1.92308	0.618		ACME	Nonlinear Average Causal Mediation Effect
8	rno-miR-101b	Creb1	Cnr1	-1.93525	-4.86582	1.60024	0.152	-1.10555	-5.01701	2.24642	0.368	-0.8297	-1.48295	0.479714	0.16	-1.70303	-8.74799	1.33636	0.176	-0.504679	-6.66403	1.41712	0.64	-1.19835	-4.84706	1.30769	0.616		ACME_pval	P value of Nonlinear Average Causal Mediation Effect
9	rno-miR-101b	Creb1	Cyfip2	-0.0280136	-0.313515	0.203985	0.806	-0.0939471	-0.3001	0.124113	0.396	0.0659335	-0.0395191	0.115589	0.168	0.03834	-0.466025	0.360754	0.744	-0.0582965	-0.38197	0.263558	0.7	0.0966365	-0.352941	0.145527	0.724		L_ACME	Linear Average Causal Mediation Effect
10	rno-miR-101b	Creb1	Dnm1l	-3.0524	-9.15911	3.50037	0.222	-1.98585	-9.48596	4.44007	0.408	-1.06655	-1.84517	0.66854	0.154	-2.49667	-14.9468	3.29074	0.178	-0.95119	-13.0056	2.80962	0.598	-1.54548	-8.51765	1.00924	0.594		ACME_pval	P value of Nonlinear Average Causal Mediation Effect
11	rno-miR-101b	Creb1	Eif5	0.264524	-0.54921	1.18053	0.432	0.305558	-0.513896	1.19405	0.372	-0.0410343	-0.0627229	0.00588073	0.088	0.114323	-0.856409	1.81395	0.862	0.168052	-0.72698	1.50029	0.664	-0.0537284	-0.307692	0.855856	0.614
12	rno-miR-101b	Creb1	Elovl6	-2.23068	-6.39479	1.9539	0.168	-1.28063	-6.7856	2.96161	0.406	-0.950047	-1.80835	0.66595	0.166	-1.9577	-10.1034	1.6745	0.156	-0.58553	-8.75556	1.65893	0.596	-1.37217	-5.61176	1.53846	0.608
13	rno-miR-101b	Creb1	Emp1	2.72958	-2.92855	7.33478	0.18	1.57535	-3.51847	7.27433	0.374	1.15423	-0.658211	2.06699	0.158	2.39025	-1.94545	12.4096	0.138	0.721585	-2.06044	10.7503	0.598	1.66867	-1.04097	6.89412	0.632
14	rno-miR-101b	Creb1	Fn1	2.2683	-1.84773	6.26926	0.174	1.31357	-2.82373	6.20261	0.36	0.954725	-0.46208	1.6463	0.126	1.97763	-1.76309	9.60003	0.21	0.604408	-1.82939	7.86325	0.632	1.37323	-1.53846	4.04505	0.666
15	rno-miR-101b	Creb1	Ipmk	-0.542239	-1.82418	0.714859	0.304	-0.438273	-1.8774	0.861717	0.382	-0.103966	-0.180339	0.0586935	0.15	-0.374879	-2.66974	0.954572	0.39	-0.224497	-2.17249	0.820467	0.638	-0.150381	-1.27928	0.5	0.704
16	rno-miR-101b	Creb1	Kcnc1	-0.331851	-1.46798	0.787967	0.508	-0.385933	-1.45153	0.724095	0.432	0.054082	-0.0263001	0.0919309	0.118	-0.13618	-2.43539	1.09105	0.832	-0.213451	-2.14977	0.939131	0.626	0.0772703	-1.55904	0.106694	0.472
17	rno-miR-101b	Creb1	Lrrc4	-0.427951	-1.58238	0.6977	0.378	-0.388655	-1.60825	0.750717	0.418	-0.0392957	-0.0754382	0.0320718	0.222	-0.264461	-2.44186	0.934624	0.494	-0.204324	-2.0189	0.797697	0.636	-0.0601377	-1.11712	0.049823	0.704
18	rno-miR-101b	Creb1	Nap1l1	0.0424898	-0.097863	0.17649	0.49	0.0506223	-0.0896927	0.17715	0.416	-0.00813249	-0.0148404	0.00484912	0.15	0.016881	-0.136364	0.333568	0.866	0.0282417	-0.104771	0.273477	0.658	-0.0113607	-0.0384615	0.302326	0.648
19	rno-miR-101b	Creb1	Nek7	-1.15908	-4.64001	2.23809	0.372	-1.19992	-4.65645	2.17229	0.362	0.0408416	0.0135209	0.0553711	0	-0.599159	-7.25581	3.16463	0.804	-0.648464	-5.08158	2.27004	0.654	0.0493048	-4.83529	2.95455	0.1
20	rno-miR-101b	Creb1	Npap60	0.885067	-1.69253	3.47516	0.404	0.924873	-1.65186	3.50507	0.39	-0.0398065	-0.0614325	-5.5382e-05	0.05	0.448374	-2.29091	6.00032	0.772	0.500927	-1.76528	5.29368	0.642	-0.0525528	-1.03846	3.72941	0.368
21	rno-miR-101b	Creb1	Pcdh7	-3.36215	-11.6867	5.20783	0.304	-2.71804	-11.9075	5.45414	0.394	-0.644106	-1.15003	0.423406	0.19	-2.3311	-19.0158	5.91102	0.37	-1.39071	-16.6153	5.06276	0.622	-0.940396	-11.2941	3.07692	0.692
22	rno-miR-101b	Creb1	Pde10a	0.577611	-0.962632	1.92759	0.434	-0.481048	-1.26924	0.493196	0.44	1.05866	-0.489104	1.81745	0.12	1.13888	-1.43554	2.84545	0.634	-0.370566	-1.28011	2.1811	0.71	1.50945	-1.2093	2.14063	0.41
23	rno-miR-101b	Creb1	Prkca	-1.17424	-4.42727	2.02684	0.356	-1.08965	-4.42037	2.14572	0.392	-0.0845911	-0.157945	0.0736623	0.194	-0.704687	-6.7907	2.66818	0.576	-0.576239	-5.62555	1.92476	0.626	-0.128448	-4.44706	2.49091	0.71
24	rno-miR-101b	Creb1	Prkce	0.363421	-1.30313	1.74903	0.68	-0.529434	-1.49706	0.613197	0.366	0.892855	-0.463555	1.51164	0.14	0.897482	-1.74419	2.7	0.6	-0.37957	-1.48778	2.07959	0.726	1.27705	-1.74118	1.80761	0.43
25	rno-miR-101b	Creb1	Rab3gap2	-2.99348	-9.28111	3.43191	0.258	-2.20173	-9.35798	4.18522	0.402	-0.791753	-1.48333	0.409423	0.152	-2.24711	-14.7209	4.03636	0.22	-1.0973	-11.2357	3.11788	0.616	-1.1498	-9.27059	0.733182	0.564
26	rno-miR-101b	Creb1	Ranbp1	-0.563207	-1.54718	0.648794	0.42	0.363025	-0.332608	1.04615	0.346	-0.926232	-1.5941	0.349157	0.114	-1.03057	-2.52212	1.03504	0.63	0.293953	-2.15965	0.919483	0.806	-1.32452	-1.88168	0.774911	0.542
27	rno-miR-101b	Creb1	Rapgef2	-1.47636	-5.95205	2.33909	0.37	-1.49098	-5.99572	2.32115	0.368	0.014616	-8.14859e-05	0.0426438	0.052	-0.793708	-10.0529	3.8654	0.672	-0.801189	-8.60554	3.30316	0.584	0.00748136	-6.09969	1.65385	0.344
28	rno-miR-101b	Creb1	Rpl15	-0.589766	-1.7655	0.720641	0.386	0.389419	-0.383228	1.21541	0.368	-0.979185	-1.7205	0.395026	0.094	-1.08574	-2.50444	1.11577	0.64	0.313355	-1.92081	0.9888	0.754	-1.39909	-1.98462	0.815124	0.456
29	rno-miR-101b	Creb1	Samd12	-0.650066	-2.26878	1.05887	0.324	-0.549237	-2.28102	1.09524	0.408	-0.100829	-0.184758	0.0537775	0.15	-0.43117	-3.51854	1.16571	0.432	-0.284467	-3.31187	1.07038	0.588	-0.146702	-2.27059	0.0940819	0.69
30	rno-miR-101b	Creb1	Samd8	-0.344729	-1.49706	0.890485	0.506	-0.421456	-1.52596	0.842589	0.414	0.0767275	-0.0262776	0.13068	0.1	-0.127709	-2.44186	1.21716	0.848	-0.234287	-2.046	1.04132	0.62	0.106578	-1.17117	0.461538	0.43
31	rno-miR-101b	Creb1	Slc12a2	-1.0958	-4.60043	2.42239	0.462	-1.23431	-4.63354	2.25018	0.416	0.138507	-0.0300742	0.226308	0.082	-0.489103	-7.30233	3.41764	0.914	-0.676964	-6.09451	2.92199	0.666	0.187862	-4.92941	1.39227	0.396
32	rno-miR-101b	Creb1	Stim2	-2.07185	-6.27249	1.6941	0.18	-1.2652	-6.67252	2.55368	0.358	-0.806656	-1.49475	0.471536	0.172	-1.76002	-9.04651	1.87883	0.21	-0.592367	-7.43203	1.72824	0.66	-1.16765	-5.48235	1.5	0.602
33	rno-miR-101b	Creb1	Tgfbr1	0.225863	-0.249563	0.635266	0.166	0.135308	-0.322386	0.654107	0.376	0.0905549	-0.0521731	0.161152	0.15	0.193715	-0.181818	0.976744	0.19	0.0630506	-0.166611	0.796717	0.622	0.130665	-0.153846	0.588235	0.656
34	rno-miR-101b	Creb1	Trib1	-0.892269	-3.84383	1.82107	0.442	-1.04015	-3.85835	1.63106	0.38	0.147885	-0.0190341	0.227525	0.07	-0.370836	-5.72936	2.73636	0.908	-0.573473	-4.71763	2.1007	0.658	0.202637	-4.14118	1.15385	0.458
35	rno-miR-101b	Creb1	Ush2a	-0.908734	-3.8247	1.95011	0.488	-1.06988	-3.80958	1.86397	0.416	0.161148	-0.0305849	0.281677	0.072	-0.366681	-6.25581	2.83636	0.81	-0.592056	-4.83356	2.60524	0.598	0.225375	-4.25882	0.310894	0.492
36	rno-miR-101b	Creb1	Zbtb38	-2.4015	-7.49182	2.29207	0.224	-1.75559	-7.63434	2.94718	0.364	-0.645911	-1.16986	0.334268	0.14	-1.80964	-12.6903	3.2	0.25	-0.874179	-11.0482	2.46375	0.618	-0.935465	-7.4	3.2	0.584
37	rno-miR-101b	Creb1	Zdhhc17	-1.871	-4.87628	1.74331	0.16	-1.07733	-4.90142	2.46515	0.374	-0.793675	-1.42744	0.480445	0.164	-1.6392	-7.88372	1.42149	0.152	-0.493613	-7.34511	1.46525	0.634	-1.14559	-4.71765	0.708902	0.568
38	rno-miR-101b	Creb1	Zfand3	0.325256	-0.426295	1.09999	0.256	0.245042	-0.491314	1.11593	0.39	0.0802135	-0.0457397	0.137242	0.138	0.236583	-0.463636	1.73284	0.272	0.123435	-0.363052	1.53463	0.594	0.113149	-0.057916	1.03529	0.576
39	rno-miR-101b	Foxp1	Ash1l	-0.120014	-9.21989	7.4543	0.924	1.90446	-10.0588	8.1841	0.482	-2.02447	-3.65121	2.19854	0.128	-1.67093	-10.106	2.25874	0.218	1.47861	-29.1496	9.44666	0.616	-3.14954	-10.2502	25.8045	0.708
40	rno-miR-101b	Jun	Hmox1	8.85278	-7.21535	25.9724	0.186	6.25043	-9.1734	26.8755	0.342	2.60235	-1.36433	4.61669	0.134	7.37967	-8.77316	39.3953	0.232	3.5558	-7.56225	26.9775	0.416	3.82386	-6.53846	16.8829	0.51
41	rno-miR-101b	Jun	Prkce	0.363421	-1.24086	1.85434	0.728	-0.583934	-1.55408	0.495496	0.34	0.947356	-0.436857	1.69409	0.14	0.897482	-1.89462	2.70481	0.674	-0.497259	-1.57111	2.10893	0.48	1.39474	-1.74118	2.05038	0.538
42	rno-miR-101b	Nptx1	Arhgef9	-0.334055	-1.23918	0.588803	0.414	-0.524308	-1.28894	0.310412	0.218	0.190253	-0.0986626	0.428175	0.152	-0.180915	-2.2069	0.866779	0.718	-0.48838	-1.9306	0.755695	0.124	0.307466	-1.35294	0.552293	0.666
43	rno-miR-101b	Nptx1	Gria4	-1.16598	-4.85743	2.23936	0.45	-2.03428	-5.10186	1.23582	0.19	0.868302	-0.398137	1.72971	0.13	-0.5311	-7.72093	3.34545	0.756	-1.92057	-5.99285	2.1503	0.098	1.38947	-5.2	2.46869	0.634
44	rno-miR-101b	Nptx1	Kcnc1	-0.331851	-1.32797	0.699348	0.468	-0.602121	-1.42537	0.368361	0.184	0.27027	-0.0976063	0.581161	0.146	-0.13618	-2.43539	1.01818	0.862	-0.573419	-1.89957	0.802875	0.116	0.437239	-2.25581	0.781636	0.572
45	rno-miR-101b	Nptx1	Nefl	-1.78586	-3.88924	0.692422	0.108	-1.32948	-3.87794	1.31467	0.212	-0.456387	-0.95226	0.161508	0.124	-1.7303	-7.08959	0.447758	0.136	-1.00711	-6.11729	0.325866	0.142	-0.723195	-2.63063	0.30689	0.424
46	rno-miR-122	Creb1	Aldh18a1	0.447941	0.173685	0.821875	0.002	0.468298	0.198529	0.828335	0.002	-0.0203573	-0.028888	-0.00357705	0	0.199971	-1.47383	0.872261	0.418	0.221212	-1.47174	0.774917	0.214	-0.0212414	-0.514563	0.540687	0.198
47	rno-miR-122	Creb1	Asns	0.812258	0.52213	1.236	0	0.461207	0.176404	1.06667	0.002	0.351051	0.0390953	0.489522	0.03	0.532754	-0.814396	1.34581	0.196	0.195915	-0.815735	0.921114	0.214	0.336839	-0.281553	0.76311	0.178
48	rno-miR-122	Creb1	Clic1	0.869247	0.497059	1.44791	0	0.639117	0.254716	1.34769	0	0.23013	-0.00251337	0.323043	0.062	0.507526	-1.5446	1.54879	0.166	0.28715	-1.44889	1.18987	0.18	0.220376	-0.553398	0.910603	0.186
49	rno-miR-122	Creb1	Fn1	0.84111	0.546527	1.27831	0	0.511594	0.214392	1.14767	0	0.329516	0.0226178	0.462857	0.026	0.538037	-1.06306	1.3887	0.198	0.221105	-0.993675	1.00699	0.2	0.316933	-0.374792	0.811935	0.178
50	rno-miR-122	Stat1	Asns	-0.402621	-0.855828	0.918685	0.586	-0.520174	-0.878066	0.948842	0.558	0.117553	-0.323807	0.247872	0.478	0.532754	-0.813243	1.34581	0.2	0.0676573	-24.8772	9.29243	0.822	0.465096	-8.65867	25.4786	0.584
51	rno-miR-122	Stat1	Cd276	-0.334252	-0.732043	0.758418	0.604	-0.436953	-0.754165	0.807441	0.55	0.102701	-0.257322	0.258285	0.418	0.485675	-0.672331	1.1817	0.148	0.0773865	-21.8489	8.26489	0.746	0.408289	-7.67038	22.4066	0.73
52	rno-miR-122	Stat1	Clic1	-0.844105	-1.60751	0.955712	0.376	-1.00731	-1.57352	0.988901	0.34	0.163206	-0.501932	0.367919	0.434	0.507526	-1.57066	1.54879	0.176	-0.143269	-35.234	12.933	0.764	0.650795	-12.2125	35.7487	0.726
53	rno-miR-122	Stat1	Fam129b	-0.300896	-0.679617	0.789935	0.602	-0.396637	-0.659745	0.81782	0.566	0.0957414	-0.232276	0.201234	0.42	0.47437	-0.644199	1.13666	0.196	0.0913889	-20.4648	7.7228	0.78	0.382981	-7.17568	21.0577	0.646
54	rno-miR-122	Stat1	Fn1	-0.51097	-1.02546	0.969885	0.552	-0.641835	-1.04152	1.02446	0.524	0.130865	-0.362779	0.280657	0.44	0.538037	-1.06306	1.3887	0.194	0.0197397	-27.7792	10.4253	0.82	0.518298	-9.7507	28.4105	0.77
55	rno-miR-122	Stat1	Hmox1	-2.53189	-5.04488	3.73131	0.452	-3.10745	-4.96257	4.09962	0.412	0.57556	-1.53792	1.25793	0.446	2.09216	-5.36145	5.75683	0.204	-0.202612	-123.96	45.7225	0.786	2.29477	-42.9359	126.038	0.632
56	rno-miR-122	Stat1	Mapk14	-0.0889236	-0.319486	0.575015	0.778	-0.152856	-0.331025	0.621367	0.694	0.0639325	-0.139131	0.156154	0.414	0.39555	-0.249527	0.804098	0.168	0.145994	-13.0209	5.02153	0.72	0.249556	-4.60123	13.6075	0.614
57	rno-miR-122	Stat1	Rhoa	-0.0383338	-0.103047	0.121445	0.572	-0.0525211	-0.100218	0.137222	0.534	0.0141873	-0.0455759	0.0323428	0.496	0.0840039	-0.0878454	0.194282	0.156	0.023643	-3.27441	1.2412	0.722	0.0603608	-1.14724	3.38349	0.742
58	rno-miR-122	Stat1	Rnf38	-0.276121	-0.635182	0.644819	0.586	-0.361838	-0.619684	0.665546	0.568	0.0857176	-0.252552	0.177319	0.454	0.416229	-0.595137	1.02456	0.168	0.0747591	-18.2669	6.87958	0.836	0.34147	-6.39152	18.75	0.616
59	rno-miR-122	Stat1	Slc1a5	-0.991886	-1.78666	0.922242	0.346	-1.16342	-1.71195	1.02153	0.338	0.171535	-0.592212	0.376948	0.472	0.434686	-1.94152	1.45431	0.188	-0.251446	-37.4256	13.6459	0.702	0.686132	-12.9141	37.7301	0.724
60	rno-miR-122	Stat1	Wwtr1	0.665872	0.257608	0.923004	0	0.697776	0.259881	0.908772	0	-0.0319033	-0.0664261	0.0972646	0.414	0.353421	0.124774	1.08577	0.018	0.477291	-2.14208	7.39206	0.218	-0.12387	-6.74478	2.31344	0.852
61	rno-miR-122	Stat1	Zbtb43	0.0271093	-0.11562	0.51671	0.546	-0.0167744	-0.121263	0.551278	0.926	0.0438836	-0.120971	0.0928253	0.418	0.370991	-0.0190998	0.754217	0.156	0.192403	-9.35178	3.76548	0.822	0.178587	-3.39375	9.8764	0.762
62	rno-miR-122	Tp53	Cd276	0.730718	0.515041	1.07059	0	0.727118	0.510908	1.06929	0	0.00359983	-0.000332407	0.00675947	0.078	0.485675	-0.683625	1.20708	0.156	0.480752	-0.661536	1.10075	0.086	0.0049229	-0.242718	0.683544	0.444
63	rno-miR-125a-3p	Foxp1	Myh10	0.395419	-0.257221	2.73014	0.184	0.898046	0.111969	3.4263	0.04	-0.502627	-1.36235	1.30846	0.126	-0.0399938	-1.45189	2.96755	0.84	0.436718	-1.62459	3.97569	0.852	-0.476712	-2.05263	3.63368	0.622
64	rno-miR-125a-3p	Foxp1	St6galnac3	-0.190733	-1.73501	0.171614	0.27	-0.528649	-2.26792	-0.0230309	0.048	0.337916	-0.966579	0.88617	0.114	0.0670454	-1.90687	0.90459	0.662	-0.255145	-0.560106	1.33042	0.748	0.322191	-2.43482	0.609528	0.716
65	rno-miR-125a-3p	Tp53	Cd276	0.325296	-0.76198	1.308	0.522	0.325916	-0.761617	1.30833	0.522	-0.000619316	-0.0109681	0.00614093	0.944	0.654464	-5.28382	2.61602	0.654	0.647589	-5.06055	2.53917	0.436	0.00687478	-2.42105	1.04449	0.848
66	rno-miR-125a-3p	Tp53	Hk2	0.394091	0.114695	1.11827	0.01	-0.150581	-0.358875	0.316594	0.534	0.544672	0.275506	1.1319	0	-0.00623423	-1.16096	2.37073	0.908	-0.299434	-1.81117	0.922165	0.66	0.2932	-0.0801252	1.63158	0.404
67	rno-miR-125a-3p	Tp53	Sept9	0.340639	-0.393414	1.38212	0.31	0.24941	-0.50005	1.25166	0.44	0.0912287	0.0471622	0.182089	0	0.555674	-4.18021	2.02053	0.608	0.497668	-4.11813	1.89974	0.412	0.0580065	-3.76623	1.81325	0.304
68	rno-miR-125a-3p	Tp53	Tax1bp3	-0.0181382	-0.387121	0.171491	0.816	0.0915886	-0.236777	0.289051	0.494	-0.109727	-0.220542	-0.0621175	0	0.125941	-1.52432	0.734449	0.696	0.185902	-1.22572	0.851834	0.582	-0.0599607	-0.578947	0.199234	0.18
69	rno-miR-130a	Creb1	Ank3	0.554912	0.140095	1.07227	0.01	0.504724	0.101398	0.937087	0.012	0.050188	-0.0317083	0.218409	0.146	-0.00170749	-0.272866	0.0407407	0.73	-0.0250996	-0.500724	0.00931654	0.084	0.0233921	-0.0781929	0.415231	0.304
70	rno-miR-130a	Creb1	Arih1	2.81707	0.858174	4.84336	0.004	1.90616	0.0466434	3.53578	0.044	0.910907	-0.570392	4.36581	0.144	0.830557	0.205623	6.59471	0.036	0.4347	-4.03086	5.01939	0.394	0.395858	-1.2702	7.7806	0.386
71	rno-miR-130a	Creb1	Asns	2.86054	0.706735	4.91944	0.016	1.68124	-1.09933	3.18072	0.142	1.17931	-0.667749	5.8732	0.12	1.16755	0.303344	9.17021	0.012	0.65344	-4.9467	7.04375	0.292	0.514112	-1.68897	10.078	0.394
72	rno-miR-130a	Creb1	Calca	-11.5487	-24.4123	-2.95337	0.014	-11.6143	-24.63	-2.99779	0.012	0.0656374	-0.0570886	0.377408	0.174	1.44517	-0.0898332	12.5557	0.098	1.4223	-0.123278	10.7411	0.086	0.0228611	-0.188532	11.1964	0.552
73	rno-miR-130a	Creb1	Cds1	0.860078	0.150366	1.89784	0.012	0.921799	0.210195	2.13539	0.004	-0.0617209	-0.346848	0.0477755	0.146	-0.180278	-1.56726	-0.0135286	0.028	-0.154507	-1.1079	0.0286518	0.086	-0.0257706	-1.13464	0.0781929	0.494
74	rno-miR-130a	Creb1	Cnot4	2.63739	-0.0657706	6.75852	0.058	3.50168	0.723917	10.2214	0.012	-0.864296	-4.2438	0.443798	0.126	-1.41351	-11.5319	-0.164415	0.018	-1.03857	-8.28373	0.502126	0.284	-0.374946	-7.40707	1.23892	0.472
75	rno-miR-130a	Creb1	Cnr1	-1.7575	-3.01578	-0.224856	0.028	-0.78751	-1.7518	2.53236	0.258	-0.969989	-5.21862	0.736813	0.154	-1.03044	-8.15345	-0.242442	0.026	-0.607624	-6.19195	3.89495	0.274	-0.422814	-8.29374	1.39705	0.382
76	rno-miR-130a	Creb1	Diaph3	7.95658	1.62977	17.0164	0.02	7.97687	1.65086	17.1825	0.02	-0.0202885	-0.152008	0.0314907	0.262	-0.963915	-8.40033	0.0548343	0.112	-0.959188	-7.79856	0.0619706	0.07	-0.00472712	-5.32184	0.101651	0.588
77	rno-miR-130a	Creb1	Dnajb9	-2.16155	-4.46878	-0.486681	0.01	-2.11071	-4.30504	-0.436529	0.012	-0.0508477	-0.254876	0.030115	0.152	0.189893	-0.0417693	1.78595	0.15	0.212989	0	1.9142	0	-0.0230957	-0.420671	1.68085	0.22
78	rno-miR-130a	Creb1	Dnajc6	4.67423	0.931759	9.93074	0.006	4.66954	0.927262	9.92853	0.008	0.00469067	0.00294964	0.00725676	0	-0.544973	-4.72428	0.0586806	0.14	-0.549067	-4.38154	0.0359435	0.088	0.00409397	-4.375	0.032146	0.404
79	rno-miR-130a	Creb1	Dnm1l	1.10163	-0.780853	4.47505	0.268	2.35217	0.514621	9.43065	0.012	-1.25054	-6.78737	0.80281	0.158	-1.72606	-14.0098	-0.44788	0.008	-1.18478	-10.2619	2.51359	0.266	-0.541279	-10.7561	1.84188	0.452
80	rno-miR-130a	Creb1	Gbp2	49.9279	13.868	93.8746	0.002	43.023	9.2176	76.6246	0.006	6.90485	-5.29337	37.0888	0.138	2.92707	-12.7321	27.0627	0.166	-0.0895986	-51.0544	19.0559	0.576	3.01666	-9.58631	58.7371	0.334
81	rno-miR-130a	Creb1	Grm5	7.23231	1.67889	15.1069	0.016	7.10854	1.56132	14.6786	0.016	0.123762	-0.0874716	0.634936	0.132	-0.694555	-6.30774	0.1154	0.176	-0.75119	-6.37585	0.00475978	0.114	0.056635	-3.96552	0.978241	0.224
82	rno-miR-130a	Creb1	Ipmk	1.5937	0.226378	3.48262	0.018	1.71525	0.286707	3.9478	0.014	-0.121553	-0.641203	0.0844675	0.152	-0.343025	-2.87234	-0.00242771	0.04	-0.291251	-2.12709	0.0666802	0.086	-0.0517742	-2.10714	0.178106	0.576
83	rno-miR-130a	Creb1	Itpr1	2.13074	-0.206123	5.78696	0.074	2.97469	0.666874	9.3672	0.012	-0.843955	-4.90389	0.571869	0.122	-1.32855	-10.8511	-0.162767	0.022	-0.964605	-7.9905	0.76653	0.296	-0.363948	-7.27108	1.23719	0.49
84	rno-miR-130a	Creb1	Kcnc1	2.88483	0.590986	5.83511	0.024	2.82209	0.501638	5.67273	0.022	0.0627396	-0.047398	0.301445	0.138	-0.260029	-2.41071	0.0524999	0.15	-0.288861	-2.56679	0	0	0.0288316	-2.29787	0.515866	0.222
85	rno-miR-130a	Creb1	Limd1	-0.228493	-0.713509	0.104448	0.186	-0.383699	-1.21445	-0.0883149	0.012	0.155206	-0.108564	0.752137	0.17	0.225032	0.0321951	1.83433	0.024	0.157824	-0.268531	1.24047	0.32	0.067208	-0.23371	1.82979	0.452
86	rno-miR-130a	Creb1	Mgll	11.1483	2.38782	23.2623	0.012	11.0126	2.2789	22.926	0.012	0.135716	-0.0639905	0.662627	0.114	-1.14084	-10.0082	0.157732	0.142	-1.20424	-10.167	0.031191	0.09	0.0633999	-6.44828	1.04714	0.25
87	rno-miR-130a	Creb1	Pde10a	13.5742	3.42745	26.4719	0.01	12.3526	2.8468	22.2823	0.012	1.22157	-0.577694	6.43874	0.112	-0.0406951	-6.69643	1.74151	0.71	-0.575085	-12.1589	0.196214	0.106	0.53439	-1.61599	10.35	0.318
88	rno-miR-130a	Creb1	Prkca	5.70615	1.3136	11.8219	0.008	5.8101	1.4379	12.0748	0.008	-0.103952	-0.54995	0.0623903	0.146	-0.804852	-6.87345	0.0448637	0.076	-0.760778	-5.63907	0.110766	0.11	-0.044074	-5.875	0.196351	0.592
89	rno-miR-130a	Creb1	Prkd1	13.8946	3.97093	27.4123	0.012	12.6071	2.7101	23.7693	0.014	1.2875	-0.831245	6.32598	0.138	0.00544299	-6.67857	1.35777	0.758	-0.558587	-12.5419	0.476701	0.092	0.56403	-1.71329	10.9048	0.262
90	rno-miR-130a	Creb1	Stim2	-0.585726	-1.59523	1.01954	0.342	0.359265	-0.153352	4.3363	0.162	-0.94499	-4.79805	0.712754	0.134	-1.13695	-9.10638	-0.220959	0.016	-0.726516	-6.80285	2.84028	0.326	-0.410436	-8.10698	1.38141	0.444
91	rno-miR-130a	Creb1	Tgfbr1	0.0991107	-0.0588877	0.209759	0.152	-0.00668725	-0.477828	0.0604379	0.78	0.105798	-0.0876024	0.567425	0.15	0.123221	0.0402993	0.978723	0.014	0.0768517	-0.337103	0.732901	0.302	0.0463689	-0.151173	0.901179	0.332
92	rno-miR-130a	Creb1	Ush2a	8.0791	1.78763	17.278	0.008	7.89648	1.68103	16.4561	0.008	0.182619	-0.105365	0.994314	0.136	-0.719068	-6.69643	0.155141	0.162	-0.801308	-7.17191	0	0	0.0822405	-6.3617	1.50317	0.238
93	rno-miR-130a	Creb1	Vangl1	-2.05679	-4.23213	-0.546907	0.012	-2.09318	-4.37656	-0.582979	0.012	0.0363928	-0.0309662	0.201626	0.156	0.289242	-0.00841702	2.50543	0.078	0.275701	-0.0337079	2.03633	0.092	0.013541	-0.068636	1.58847	0.606
94	rno-miR-130a	Creb1	Wisp1	0.946632	-0.94429	4.48751	0.346	2.25254	0.370158	10.0538	0.008	-1.30591	-7.25378	0.865049	0.156	-1.77747	-14.3713	-0.287093	0.016	-1.20853	-10.7438	2.62843	0.254	-0.568939	-11.2647	1.91312	0.42
95	rno-miR-130a	Creb1	Zbtb38	4.04342	0.431084	9.87547	0.022	4.80037	1.10809	12.4277	0.004	-0.756953	-4.26638	0.547129	0.126	-1.44227	-11.8723	-0.23999	0.014	-1.11445	-8.58231	0.36669	0.088	-0.327819	-7.55357	1.11121	0.462
96	rno-miR-130a	Nptx1	Kcnc1	2.88483	-0.66134	5.77501	0.084	-0.140001	-1.22443	2.23633	0.834	3.02483	-1.13534	5.61523	0.1	-0.260029	-2.45093	0.05326	0.132	-0.344721	-11.4707	4.406	0.266	0.084692	-6.12166	9.75061	0.83
97	rno-miR-130a	Nptx1	Nefl	-4.89761	-9.70911	-0.00204003	0.05	0.086689	-4.02315	1.19383	0.964	-4.9843	-9.7798	1.76632	0.106	-0.864	-7.02931	-0.282452	0.024	-0.722247	-13.4396	9.32176	0.1	-0.141754	-16.0538	9.97898	0.552
98	rno-miR-130a	Stat1	Ank3	0.559686	0.148282	1.14599	0.008	0.575628	0.165152	1.22102	0.008	-0.0159425	-0.123611	0.04995	0.484	-0.00170749	-0.285714	0.0407407	0.654	0.0216209	-0.250136	0.287387	0.446	-0.0233283	-0.31933	0.00598409	0.38
99	rno-miR-130a	Stat1	Arih1	2.59833	0.769721	4.46172	0.014	2.26333	0.532568	4.16015	0.02	0.335003	-0.892993	2.52545	0.412	0.830557	0.239874	6.5981	0.024	0.362126	-0.43667	2.49241	0.334	0.468432	-0.072759	6.11638	0.32
100	rno-miR-130a	Stat1	Asns	2.86222	0.916676	4.27755	0.016	2.35853	-0.0644729	4.07963	0.054	0.503684	-1.38381	3.67289	0.494	1.16755	0.561705	9.17021	0.016	0.464941	-0.764009	3.49762	0.39	0.702611	-0.106306	9.17611	0.298
101	rno-miR-130a	Stat1	Bmpr2	12.7622	3.24621	25.9889	0.012	13.1023	3.59452	27.3898	0.01	-0.340098	-2.08916	0.921368	0.484	0.0483578	-5.37795	0.951852	0.822	0.524346	-5.35462	6.39346	0.456	-0.475988	-6.216	0.0747142	0.326
102	rno-miR-130a	Stat1	Cnr1	-1.8954	-2.73798	-0.302337	0.034	-1.4286	-2.68237	1.61798	0.106	-0.466802	-3.30666	1.2481	0.432	-1.03044	-8.14894	-0.242442	0.028	-0.379327	-3.22149	0.77849	0.428	-0.651111	-8.50337	0.0984172	0.322
103	rno-miR-130a	Stat1	Dhcr24	-2.72348	-5.15917	-0.75933	0.006	-2.61806	-4.75363	-0.71064	0.008	-0.105415	-0.78416	0.296086	0.47	-0.368886	-3.06741	-0.0752427	0.024	-0.221546	-1.1468	0	0	-0.14734	-1.92866	0.0229694	0.392
104	rno-miR-130a	Stat1	Diaph3	8.00302	1.69576	18.1423	0.008	8.71607	2.56127	22.0722	0.006	-0.713048	-5.06856	1.99304	0.47	-0.963915	-7.75333	0.0711638	0.152	0.0327297	-6.90207	6.39795	0.778	-0.996645	-13.0447	0.155328	0.362
105	rno-miR-130a	Stat1	Dnajb9	-2.20295	-4.7848	-0.51968	0.01	-2.36086	-5.30466	-0.652828	0.006	0.157911	-0.456399	0.894499	0.462	0.189893	-0.0417693	1.78571	0.138	-0.0308608	-1.34607	1.61529	0.616	0.220754	-0.034013	2.87757	0.244
106	rno-miR-130a	Stat1	Dnm1l	1.48631	-1.36304	5.75944	0.38	2.38272	0.0965318	11.7106	0.042	-0.896417	-6.35403	2.23254	0.456	-1.72606	-14.2113	-0.26789	0.016	-0.473379	-6.59682	3.31686	0.416	-1.25268	-16.4175	0.195613	0.408
107	rno-miR-130a	Stat1	Eml2	4.01629	0.856184	5.8017	0.02	3.26905	-0.74955	5.68936	0.076	0.747239	-2.16101	5.03232	0.472	1.71201	0.65922	13.4916	0.02	0.66768	-1.17083	5.12075	0.456	1.04433	-0.162376	13.6636	0.318
108	rno-miR-130a	Stat1	Gbp2	49.9203	15.137	99.4284	0.008	49.8965	15.1049	99.4401	0.008	0.023788	-0.0615711	0.175738	0.444	2.92707	-12.1372	27.0627	0.17	2.89408	-11.5826	21.8792	0.096	0.0329842	-2.975	19.8723	0.284
109	rno-miR-130a	Stat1	Gpr37	7.32321	1.29062	16.1611	0.01	7.85301	2.1046	19.5668	0.01	-0.529794	-4.22396	1.51992	0.452	-0.650684	-5.91071	0.119966	0.16	0.0889741	-4.42413	4.41646	0.69	-0.739658	-9.67112	0.113426	0.36
110	rno-miR-130a	Stat1	Grm5	7.47568	1.33714	16.4478	0.016	8.03276	1.98879	19.9211	0.008	-0.557079	-4.18416	1.55483	0.498	-0.694555	-6.17952	0.115438	0.152	0.0834484	-4.83718	4.60529	0.734	-0.778003	-10.2007	0.120835	0.424
111	rno-miR-130a	Stat1	Hmox1	-0.443369	-11.1636	5.27271	0.79	-2.92846	-23.0098	1.82339	0.186	2.48509	-6.83259	14.5588	0.444	4.93173	0.864968	39.7319	0.018	1.46191	-6.39244	17.5731	0.426	3.46981	-0.531659	45.3427	0.302
112	rno-miR-130a	Stat1	Ipmk	1.67032	0.268156	3.98802	0.014	1.88846	0.562749	5.70906	0.01	-0.218139	-1.91612	0.561197	0.434	-0.343025	-2.87269	-0.0429504	0.01	-0.038022	-1.90782	1.50969	0.838	-0.305003	-3.98238	0.0473383	0.298
113	rno-miR-130a	Stat1	Itk	-2.1576	-2.92026	1.44759	0.394	-1.26748	-2.17507	7.20756	0.574	-0.890124	-7.8017	2.53439	0.484	-1.85583	-14.809	-0.376751	0.018	-0.612794	-6.33257	1.90775	0.438	-1.24304	-16.2389	0.190621	0.218
114	rno-miR-130a	Stat1	Itpr2	3.21686	1.07914	6.4181	0.01	3.2105	1.07138	6.39119	0.01	0.00635354	-0.0209898	0.0577132	0.534	0.199572	-0.75	1.84129	0.146	0.190734	-0.695295	1.40186	0.082	0.00883853	-0.0257099	0.673368	0.648
115	rno-miR-130a	Stat1	Jam2	11.1155	2.65853	22.4169	0.01	11.3421	2.91178	23.7782	0.01	-0.226635	-1.74393	0.631639	0.434	0.187874	-4.58929	2.50195	0.632	0.503275	-3.57609	5.41185	0.192	-0.3154	-4.08798	0.723404	0.252
116	rno-miR-130a	Stat1	Kcnc1	2.89789	0.611529	6.61979	0.008	3.11179	0.809936	8.38145	0.004	-0.213896	-1.81942	0.590692	0.424	-0.260029	-2.45093	0.0532318	0.164	0.0391638	-2.17915	1.80497	0.618	-0.299193	-3.90258	0.0464944	0.368
117	rno-miR-130a	Stat1	Limd1	-0.246253	-0.930562	0.125272	0.182	-0.36556	-1.70375	-0.0621396	0.018	0.119307	-0.333487	0.893626	0.48	0.225032	0.0321951	1.82979	0.01	0.0583829	-0.353386	0.898795	0.44	0.166649	-0.025989	2.18649	0.358
118	rno-miR-130a	Stat1	Lypd3	-0.255966	-0.816717	0.0821401	0.152	-0.358343	-1.46988	-0.0615106	0.004	0.102377	-0.272034	0.723378	0.462	0.189591	0.0289469	1.53191	0.024	0.0480383	-0.34762	0.767368	0.402	0.141553	-0.022289	1.84097	0.322
119	rno-miR-130a	Stat1	Map2	-2.67728	-5.04319	-0.879456	0.01	-2.58035	-4.5394	-0.809517	0.004	-0.0969311	-0.840669	0.26625	0.428	-0.35144	-2.93962	-0.0533981	0.018	-0.214884	-1.24582	0	0	-0.136555	-1.82282	0.0236989	0.29
120	rno-miR-130a	Stat1	Mapk14	4.47428	1.29211	8.00153	0.01	4.20403	1.15299	7.43598	0.01	0.270249	-0.766031	1.95858	0.49	0.795976	0.291003	6.48976	0.016	0.419621	-0.178442	2.42853	0.368	0.376355	-0.0557186	4.91158	0.296
121	rno-miR-130a	Stat1	Mina	-2.00185	-4.60594	-0.403123	0.006	-2.19849	-6.05653	-0.66525	0.002	0.196644	-0.53339	1.38409	0.424	0.278138	-0.0189605	2.39842	0.102	0.00336752	-1.36445	1.58816	0.888	0.27477	-0.0426647	3.59604	0.44
122	rno-miR-130a	Stat1	Myom2	4.12762	0.861579	9.28532	0.01	4.49769	1.312	11.6593	0.01	-0.370064	-2.91701	0.985613	0.436	-0.508049	-4.3617	0.0411264	0.112	0.00892742	-3.52311	2.66815	0.806	-0.516977	-6.73381	0.0788322	0.202
123	rno-miR-130a	Stat1	Nefl	-5.07879	-8.64846	-1.51688	0.01	-4.78597	-7.69965	-1.27838	0.01	-0.292822	-2.52335	0.774523	0.472	-0.864	-7.02901	-0.282452	0.032	-0.456047	-2.73065	0.184234	0.348	-0.407953	-5.31194	0.0602098	0.3
124	rno-miR-130a	Stat1	Nrp1	-2.80399	-4.53087	-0.858924	0.008	-2.4854	-4.24367	-0.599939	0.012	-0.318596	-2.43479	0.887356	0.45	-0.800482	-6.28394	-0.23585	0.034	-0.355255	-2.50898	0.403445	0.342	-0.445226	-6.23404	0.0695104	0.44
125	rno-miR-130a	Stat1	Ppp1r9a	2.80738	-0.226557	8.526	0.066	3.58145	0.844097	13.2009	0.008	-0.774068	-5.48189	1.96426	0.438	-1.38896	-11.3971	-0.282213	0.016	-0.307189	-5.2115	3.12399	0.532	-1.08177	-14.1391	0.167537	0.292
126	rno-miR-130a	Stat1	Prkca	5.7128	1.15484	13.316	0.022	6.28286	1.95558	17.061	0.016	-0.570052	-4.41451	1.53618	0.416	-0.804852	-6.87234	0.0448637	0.088	-0.00946654	-5.3419	3.93561	0.886	-0.795386	-10.3713	0.120038	0.238
127	rno-miR-130a	Stat1	Prkd1	13.9276	3.49212	27.7747	0.018	14.3268	4.11904	30.4514	0.016	-0.399233	-2.72561	1.05364	0.428	0.00544299	-6.36585	0.895714	0.752	0.56284	-6.08807	5.73096	0.468	-0.557397	-7.29951	0.0859529	0.344
128	rno-miR-130a	Stat1	Ptpre	4.13041	0.600827	9.63187	0.016	4.52032	1.21678	12.1015	0.01	-0.389911	-2.73364	1.14182	0.46	-0.539221	-4.69147	0.0482023	0.12	0.00609161	-3.74781	2.81772	0.864	-0.545313	-7.16466	0.086606	0.454
129	rno-miR-130a	Stat1	Ptprm	7.68336	2.35006	14.0251	0.002	7.36595	2.04305	12.7933	0.002	0.317412	-0.857883	2.35353	0.408	1.0792	0.1	8.96344	0.02	0.636215	-0.009011	3.44322	0.094	0.442982	-0.0674832	5.78782	0.326
130	rno-miR-130a	Stat1	Rnf38	2.71222	0.742592	4.38261	0.01	2.34238	0.369597	4.12264	0.028	0.369837	-1.03338	3.24948	0.444	0.896383	0.379276	7	0.016	0.380053	-0.469877	2.79538	0.318	0.51633	-0.0788916	6.74405	0.326
131	rno-miR-130a	Stat1	RT1-A2	2.62924	0.813854	4.3539	0.022	2.00182	-2.0481	4.17201	0.114	0.627414	-1.75548	5.13008	0.44	1.42037	0.533059	11.234	0.014	0.5431	-1.04398	4.26326	0.466	0.877268	-0.138609	11.5168	0.406
132	rno-miR-130a	Stat1	Slc43a2	-0.983983	-1.56097	-0.331431	0.012	-0.845104	-1.44422	-0.145813	0.032	-0.138879	-1.03773	0.382825	0.456	-0.334967	-2.62781	-0.0922739	0.024	-0.140667	-1.00102	0.1938	0.38	-0.1943	-2.53443	0.030264	0.312
133	rno-miR-130a	Stat1	Snx7	-4.06956	-8.83559	-0.903089	0.014	-4.35285	-10.4498	-1.19715	0.008	0.283292	-0.772123	1.74878	0.426	0.334925	-0.0814981	3.18693	0.144	-0.0604383	-2.15507	2.92532	0.626	0.395363	-0.0600699	5.16159	0.374
134	rno-miR-130a	Stat1	Sorbs2	1.09851	0.308402	2.23961	0.01	1.11663	0.332416	2.3531	0.008	-0.0181169	-0.131582	0.0561764	0.504	0.0264391	-0.408537	0.301454	0.32	0.0520273	-0.33435	0.528832	0.094	-0.0255882	-0.342497	0.0229885	0.498
135	rno-miR-130a	Stat1	Spire1	0.87548	0.251063	1.78827	0.006	0.886372	0.252402	1.80984	0.006	-0.010892	-0.0604471	0.0325749	0.452	0.0276703	-0.306402	0.282423	0.294	0.0434496	-0.292532	0.417042	0.09	-0.0157793	-0.221834	0.0814815	0.474
136	rno-miR-130a	Stat1	Srpr	-11.373	-23.8405	-2.13203	0.02	-11.6336	-24.9668	-2.37923	0.02	0.260623	-0.751781	1.81541	0.474	-0.142156	-2.12372	5	0.966	-0.506824	-5.70434	3.89227	0.29	0.364668	-0.297872	4.77355	0.368
137	rno-miR-130a	Stat1	St8sia3	-1.86083	-2.79011	-0.619468	0.016	-1.47006	-2.82057	0.687926	0.07	-0.390775	-2.95734	1.12951	0.448	-0.889226	-7.02309	-0.336657	0.016	-0.342555	-2.65939	0.624687	0.458	-0.546671	-7.16332	0.0863346	0.292
138	rno-miR-130a	Stat1	Trib2	0.0951459	-0.0556284	0.458496	0.218	0.154245	0.0180995	0.913543	0.024	-0.0590987	-0.420119	0.17021	0.472	-0.111753	-0.892635	-0.0273947	0.014	-0.0294056	-0.400971	0.201658	0.458	-0.0823479	-1.09324	0.0166294	0.404
139	rno-miR-130a	Stat1	Trim44	-3.13613	-5.19521	-0.830579	0.022	-2.6707	-4.8772	-0.422873	0.028	-0.465422	-3.43731	1.26383	0.454	-1.1207	-8.8181	-0.466327	0.022	-0.470337	-3.38042	0.65934	0.328	-0.650367	-8.5399	0.102145	0.38
140	rno-miR-130a	Stat1	Ywhab	11.82	3.01146	25.2721	0.01	12.2226	3.33759	27.7864	0.006	-0.402593	-3.04796	1.10806	0.394	-0.120303	-6.17857	0.883064	0.624	0.442208	-5.61323	7.50522	0.534	-0.562511	-7.34823	0.0867629	0.242
141	rno-miR-130a	Stat1	Zbtb38	3.72908	0.0497574	11.3808	0.048	4.57076	1.00863	17.5694	0.022	-0.841682	-6.49975	2.21839	0.43	-1.44227	-11.8723	-0.122858	0.022	-0.267201	-5.8802	3.88763	0.666	-1.17507	-15.3286	0.178776	0.184
142	rno-miR-130a	Tp53	Dnm1l	2.4729	0.0888862	10.2478	0.044	0.903988	-1.16771	6.10551	0.282	1.56891	-0.0603858	5.54469	0.06	-1.72606	-14.0098	-0.26789	0.034	-1.82559	-7.37459	160.381	0.102	0.0995342	-174.055	1.90051	0.86
143	rno-miR-138	Creb1	Akap2	0.268964	-0.217998	0.687883	0.266	0.0414012	-0.154548	0.183137	0.61	0.227563	-0.174059	0.616522	0.298	0.583603	-0.716783	1.09118	0.652	-0.0101615	-0.417922	0.980154	0.778	0.593765	-0.883727	0.751443	0.46
144	rno-miR-138	Creb1	Clspn	0.0826054	-0.136386	0.349095	0.414	0.0617369	-0.135501	0.332602	0.536	0.0208685	-0.0128632	0.050964	0.306	0.044898	-0.782889	0.366752	0.65	-0.00651016	-0.592518	0.31967	0.846	0.0514082	-0.544715	0.306897	0.42
145	rno-miR-138	Creb1	Cyfip2	0.0324457	-0.0414964	0.127626	0.324	0.0188553	-0.0408685	0.0887942	0.532	0.0135904	-0.0184895	0.0476815	0.406	0.0390515	-0.253204	0.153197	0.63	-0.00230091	-0.188529	0.141146	0.876	0.0413524	-0.162602	0.0534302	0.714
146	rno-miR-138	Creb1	Emp1	-0.162916	-2.34354	1.23577	0.804	-0.418193	-2.52602	1.03799	0.548	0.255276	-0.28875	0.721078	0.37	0.74533	-0.905178	5.00855	0.166	0.0330355	-0.865314	5.40423	0.864	0.712294	-1.13139	4.02439	0.592
147	rno-miR-138	Creb1	Epha4	0.468014	-0.402362	1.51231	0.268	0.197713	-0.543193	0.935762	0.534	0.270301	-0.224637	0.753688	0.3	0.661788	-2.6774	2.01991	0.602	-0.0262251	-1.83442	1.75657	0.8	0.688013	-1.58537	0.867066	0.448
148	rno-miR-138	Creb1	Gnao1	0.120918	-1.03022	1.89794	0.844	0.334663	-0.780322	1.9178	0.564	-0.213745	-0.622212	0.230882	0.412	-0.614017	-3.93293	0.698939	0.144	-0.0262946	-4.33448	0.691992	0.86	-0.587723	-2.11823	0.920011	0.576
149	rno-miR-138	Creb1	Grm5	0.268655	-0.566676	1.45001	0.492	0.233639	-0.576972	1.41445	0.532	0.0350153	-0.000381952	0.0694314	0.054	0.0409359	-2.94872	1.22288	0.822	-0.0232232	-2.32508	1.17098	0.888	0.064159	-2.10569	0.337209	0.35
150	rno-miR-138	Creb1	Ipmk	0.0841235	-0.255383	0.582275	0.588	0.106829	-0.232005	0.63312	0.486	-0.0227059	-0.0753809	0.0286882	0.42	-0.0738556	-1.30219	0.415789	0.536	-0.00969147	-1.1175	0.364626	0.854	-0.0641642	-0.706816	0.155832	0.702
151	rno-miR-138	Creb1	Kcnc1	0.100687	-0.220096	0.473726	0.468	0.0877664	-0.221248	0.46186	0.528	0.0129203	-0.0110544	0.0343732	0.32	0.0240889	-1.11966	0.46202	0.866	-0.00886432	-1.00304	0.417823	0.894	0.0329532	-0.591133	0.127907	0.458
152	rno-miR-138	Creb1	Kcnj12	0.18534	-1.14582	2.18066	0.782	0.397567	-0.938857	2.37818	0.492	-0.212228	-0.626304	0.223741	0.354	-0.611165	-4.72587	1.01829	0.2	-0.0325246	-5.06181	0.987411	0.844	-0.578641	-3.79675	0.894722	0.61
153	rno-miR-138	Creb1	Lpgat1	0.319484	-0.658621	1.6431	0.466	0.283598	-0.696768	1.58641	0.516	0.0358851	0.000576454	0.0642815	0.048	0.0387969	-3.52403	1.46923	0.844	-0.0281127	-3.27697	1.27699	0.884	0.0669096	-2.56098	0.406977	0.386
154	rno-miR-138	Creb1	Mgll	0.421262	-0.860345	2.09637	0.484	0.380273	-0.893927	2.07583	0.532	0.0409886	0.00585875	0.0708661	0.008	0.032604	-4.79487	1.93909	0.896	-0.0374848	-3.74614	1.86146	0.858	0.0700889	-4.79487	0.0962899	0.294
155	rno-miR-138	Creb1	Nap1l1	-0.0133402	-0.0687665	0.0266062	0.498	-0.0114563	-0.0653125	0.0270382	0.558	-0.00188391	-0.00628273	0.00202721	0.332	-0.00361588	-0.0635399	0.134748	0.828	0.001171	-0.0553355	0.110416	0.888	-0.00478689	-0.0116279	0.0788177	0.612
156	rno-miR-138	Creb1	Pde10a	0.316952	-0.25416	0.894561	0.298	0.0678132	-0.226082	0.323942	0.57	0.249139	-0.242658	0.670174	0.34	0.629367	-1.05384	1.32487	0.602	-0.0132012	-0.580467	1.15303	0.782	0.642568	-0.941726	0.813279	0.426
157	rno-miR-138	Creb1	Plekha5	0.233463	-0.613914	1.15581	0.578	0.242716	-0.608189	1.17043	0.574	-0.00925376	-0.0407672	0.0252428	0.57	-0.0613172	-2.99268	1.07967	0.792	-0.0231132	-2.86901	0.971178	0.92	-0.038204	-1.60591	0.0813501	0.664
158	rno-miR-138	Creb1	Pomc	-0.145621	-0.770707	0.317228	0.58	-0.148354	-0.78332	0.322552	0.568	0.00273214	-0.0182366	0.022544	0.74	0.0352217	-0.70056	1.8547	0.768	0.014129	-0.574517	1.75342	0.85	0.0210928	-0.555172	1.8547	0.646
159	rno-miR-138	Creb1	Prkce	0.293823	-0.258331	0.846546	0.264	0.085752	-0.248245	0.358197	0.576	0.208071	-0.188885	0.57718	0.326	0.530149	-1.25413	1.1085	0.666	-0.0139503	-0.698925	1.10029	0.79	0.5441	-0.816383	0.686756	0.478
160	rno-miR-138	Creb1	Prkd1	0.317285	-0.310886	0.868078	0.3	0.0558324	-0.204365	0.290193	0.624	0.261452	-0.234558	0.727309	0.336	0.664925	-0.923077	1.32097	0.582	-0.0124027	-0.453161	1.14788	0.772	0.677328	-0.99945	0.856878	0.406
161	rno-miR-138	Creb1	Rapgef2	0.361944	-0.80427	1.95596	0.53	0.348577	-0.819403	1.94048	0.55	0.0133671	0.000714909	0.027507	0.046	-0.0316059	-4.37607	1.68103	0.892	-0.0337212	-4.0844	1.41624	0.826	0.00211531	-2.33185	0.0459043	0.434
162	rno-miR-138	Creb1	Scfd2	-0.254941	-1.19973	0.574517	0.482	-0.223937	-1.15779	0.591374	0.552	-0.031004	-0.0620899	0.00445835	0.112	-0.0378598	-1.14003	2.82906	0.786	0.0222898	-1.01876	2.58132	0.858	-0.0601496	-0.0738762	2.02439	0.436
163	rno-miR-138	Creb1	Sncaip	0.412287	-0.422178	1.08832	0.334	0.0428454	-0.218911	0.246653	0.626	0.369442	-0.384968	0.999993	0.328	0.948237	-0.858035	1.5152	0.634	-0.0141109	-0.467748	1.47989	0.696	0.962348	-1.42716	1.21878	0.414
164	rno-miR-138	Creb1	Trib1	0.278549	-0.503557	1.32349	0.434	0.237335	-0.513473	1.27826	0.51	0.0412141	-0.0126277	0.0914165	0.122	0.0618265	-2.96224	1.12586	0.914	-0.0238231	-2.3483	1.07455	0.836	0.0856496	-2.13008	0.103441	0.37
165	rno-miR-138	Creb1	Vangl1	-0.0886193	-0.479343	0.235654	0.568	-0.0935358	-0.487606	0.232264	0.542	0.00491643	-0.0133014	0.0206291	0.572	0.0282752	-0.407928	1.0808	0.726	0.00884268	-0.405192	0.943293	0.924	0.0194325	-0.0357339	0.615764	0.662
166	rno-miR-138	Nptx1	Kcnc1	0.100687	-0.227806	0.539967	0.414	0.0419621	-0.227627	0.419659	0.708	0.0587246	-0.0629988	0.164209	0.358	0.0240889	-1.11966	0.475424	0.822	-0.159934	-0.765362	0.48514	0.216	0.184023	-0.788618	0.248423	0.578
167	rno-miR-138	Stat1	Agfg2	0.0424403	-0.348544	0.355638	0.812	-0.0547647	-0.414807	0.240149	0.698	0.0972049	-0.0913429	0.246554	0.384	-0.0677952	-0.79752	0.217391	0.416	-0.393302	-17.1661	0.193353	0.102	0.325507	-0.626016	17.1093	0.488
168	rno-miR-138	Stat1	Akap2	0.256765	-0.389453	0.61933	0.504	0.00935899	-0.416514	0.114233	0.932	0.247406	-0.241638	0.619269	0.398	0.583603	-0.716783	1.09118	0.628	-0.269058	-44.6157	0.987765	0.29	0.852661	-0.672571	45.2025	0.524
169	rno-miR-138	Stat1	Arhgap22	-0.120957	-0.845265	0.819157	0.858	0.12449	-0.501266	0.999725	0.662	-0.245447	-0.653675	0.247934	0.364	0.0634867	-0.68864	1.90022	0.64	0.91656	-0.653458	45.3366	0.104	-0.853073	-45.3052	1.42276	0.638
170	rno-miR-138	Stat1	Bmpr2	0.262879	-0.340345	0.589352	0.518	0.0147321	-0.475694	0.133234	0.964	0.248146	-0.237378	0.628271	0.386	0.622614	-0.694453	1.16655	0.652	-0.248329	-45.7195	1.03287	0.39	0.870943	-0.698603	46.3517	0.558
171	rno-miR-138	Stat1	Cdkn1c	-0.190671	-0.393949	0.202176	0.4	-0.0510884	-0.172387	0.188301	0.734	-0.139582	-0.327476	0.142393	0.362	-0.560747	-1.06667	0.0905808	0.134	-0.08536	-0.693894	24.6679	0.388	-0.475387	-25.2217	0.370736	0.528
172	rno-miR-138	Stat1	Dhcr24	-0.0137595	-0.477429	0.488249	0.954	-0.0920127	-0.538651	0.411999	0.728	0.0782532	-0.085394	0.217078	0.396	-0.292357	-1.09638	0.0217683	0.186	-0.562608	-14.599	0.0205696	0.118	0.270251	-0.591133	14.3261	0.468
173	rno-miR-138	Stat1	Eif4ebp1	-0.152831	-1.06365	1.11598	0.788	0.154193	-0.762202	1.2757	0.716	-0.307024	-0.729667	0.300657	0.37	0.115443	-0.817348	2.4359	0.634	1.16456	-0.768231	55.5375	0.08	-1.04912	-55.4544	1.82114	0.466
174	rno-miR-138	Stat1	Emp1	-0.136216	-2.02736	2.46333	0.954	0.362315	-1.63721	2.66016	0.676	-0.498531	-1.31161	0.516657	0.37	0.74533	-0.880051	4.91427	0.156	2.45303	-0.767172	91.0498	0.08	-1.7077	-90.376	2.6798	0.584
175	rno-miR-138	Stat1	Epha4	0.430859	-1.22077	1.44468	0.594	-0.111425	-1.45152	0.558922	0.64	0.542284	-0.562143	1.41858	0.33	0.661788	-2.7094	1.96496	0.656	-1.20036	-97.8218	1.77484	0.172	1.86215	-1.58537	98.5257	0.462
176	rno-miR-138	Stat1	Gnao1	0.100822	-1.86301	1.94102	0.92	-0.289765	-2.17095	1.4533	0.718	0.390587	-0.434543	0.999281	0.382	-0.614017	-4.00855	0.679412	0.17	-1.96267	-71.9317	0.615024	0.116	1.34865	-3.22764	71.5668	0.572
177	rno-miR-138	Stat1	Grm5	0.247854	-1.35954	1.2836	0.784	-0.17043	-1.67965	0.802609	0.69	0.418284	-0.442753	1.04292	0.372	0.0409359	-2.9017	1.22288	0.844	-1.38853	-75.497	1.18201	0.094	1.42947	-1.55665	75.5751	0.434
178	rno-miR-138	Stat1	Hmox1	-0.648026	-7.28924	7.0292	0.868	1.19242	-6.14581	8.25861	0.714	-1.84044	-4.44469	2.10542	0.374	2.14058	-3.70972	17.4701	0.242	8.49087	-3.35684	337.892	0.104	-6.35029	-336.897	9.23153	0.618
179	rno-miR-138	Stat1	Ide	-0.0259248	-0.362303	0.410724	0.902	0.0643639	-0.277859	0.456882	0.684	-0.0902888	-0.226573	0.099446	0.384	0.124672	-0.168662	0.888889	0.18	0.434479	-0.151257	16.5958	0.092	-0.309807	-16.5274	0.719783	0.59
180	rno-miR-138	Stat1	Ipmk	0.074868	-0.519285	0.579026	0.784	-0.0849509	-0.61406	0.350344	0.732	0.159819	-0.178633	0.426745	0.406	-0.0738556	-1.30275	0.404092	0.574	-0.631697	-29.7206	0.406623	0.098	0.557842	-0.99187	29.6646	0.592
181	rno-miR-138	Stat1	Itk	0.198828	-2.76274	2.81004	0.9	-0.458985	-3.26873	1.99542	0.664	0.657813	-0.672273	1.7056	0.344	-0.879576	-6.35007	1.13439	0.174	-3.15383	-121.484	1.1347	0.094	2.27425	-5.14634	120.714	0.678
182	rno-miR-138	Stat1	Itpr2	0.0408106	-0.185511	0.228955	0.744	0.0506268	-0.180185	0.236258	0.696	-0.00981627	-0.0166826	-7.12532e-05	0.046	0.240981	0.122433	0.487805	0.042	0.26165	0	1.0986	0	-0.0206688	-0.866391	0.487179	0.48
183	rno-miR-138	Stat1	Kcnc1	0.0926316	-0.492576	0.531663	0.724	-0.0630344	-0.578109	0.31718	0.712	0.155666	-0.164347	0.440356	0.384	0.0240889	-1.11966	0.46202	0.886	-0.522536	-29.0745	0.423265	0.088	0.546625	-0.788618	29.1129	0.556
184	rno-miR-138	Stat1	Kcnj3	0.148704	-1.33988	1.21616	0.874	-0.187703	-1.4563	0.763578	0.67	0.336407	-0.337638	0.827244	0.356	-0.218603	-2.88034	0.822686	0.46	-1.38298	-61.9974	0.724685	0.102	1.16438	-2.19512	61.8267	0.724
185	rno-miR-138	Stat1	Lin7c	-0.0901188	-0.629443	0.583664	0.8	0.0761617	-0.403952	0.659428	0.684	-0.16628	-0.445352	0.199326	0.402	0.0239361	-0.475424	1.26951	0.808	0.608636	-0.465947	31.2798	0.136	-0.5847	-31.2723	0.684729	0.696
186	rno-miR-138	Stat1	Lmo2	-0.0140764	-0.495187	0.504361	0.938	0.0895227	-0.40113	0.540788	0.764	-0.103599	-0.266232	0.109383	0.42	0.228575	-0.138556	1.06368	0.166	0.580684	-0.116144	18.8878	0.086	-0.352109	-18.6761	0.62069	0.564
187	rno-miR-138	Stat1	Lpgat1	0.292572	-1.70383	1.76678	0.792	-0.20911	-1.8412	0.935367	0.68	0.501682	-0.478991	1.37233	0.374	0.0387969	-3.52403	1.42929	0.872	-1.68526	-91.2433	1.29028	0.106	1.72406	-1.89163	91.3273	0.558
188	rno-miR-138	Stat1	Map2k7	0.252448	-2.75694	3.06453	0.892	-0.471914	-3.31697	1.95431	0.66	0.724362	-0.678949	1.93016	0.338	-0.804936	-6.77778	1.51654	0.266	-3.29355	-132.378	1.33316	0.108	2.48862	-5.3252	131.687	0.516
189	rno-miR-138	Stat1	Myef2	0.0428215	-1.29368	1.29697	0.91	-0.235035	-1.41276	0.946841	0.738	0.277857	-0.285286	0.69665	0.364	-0.561918	-3.07692	0.406324	0.156	-1.51813	-51.2044	0.393208	0.102	0.956213	-2.52846	50.6875	0.552
190	rno-miR-138	Stat1	Nap1l1	-0.0119156	-0.0668354	0.0604993	0.718	0.00857854	-0.0428738	0.0711136	0.682	-0.0204941	-0.0558312	0.0224214	0.394	-0.00361588	-0.0617647	0.145429	0.844	0.0679447	-0.0559113	3.87606	0.102	-0.0715606	-3.88172	0.105691	0.67
191	rno-miR-138	Stat1	Ncan	-0.175128	-1.01461	1.02171	0.718	0.132502	-0.561312	1.21294	0.714	-0.307629	-0.819946	0.319669	0.33	-0.0144024	-0.868542	2.17817	0.856	1.04278	-0.866309	55.8854	0.104	-1.05718	-55.9362	1.17793	0.468
192	rno-miR-138	Stat1	Optn	0.0210537	-0.304576	0.283808	0.968	-0.0476466	-0.346908	0.226511	0.658	0.0687003	-0.0649581	0.168534	0.34	-0.0983825	-0.645595	0.117693	0.164	-0.324559	-11.8271	0.110082	0.108	0.226177	-0.349418	11.7384	0.486
193	rno-miR-138	Stat1	Pclo	0.111606	-2.23066	1.9409	0.96	-0.3318	-2.48388	1.47451	0.636	0.443406	-0.444079	1.16332	0.392	-0.709354	-4.51159	0.770844	0.178	-2.24964	-82.453	0.703546	0.122	1.54029	-2.42857	81.8219	0.618
194	rno-miR-138	Stat1	Prkce	0.282357	-0.646761	0.727628	0.632	-0.0230298	-0.770156	0.250558	0.768	0.305386	-0.328018	0.746229	0.446	0.530149	-1.25413	1.22379	0.634	-0.531029	-55.7232	1.11174	0.284	1.06118	-0.84353	56.2648	0.526
195	rno-miR-138	Stat1	Prkd1	0.306107	-0.458433	0.681837	0.534	0.00750432	-0.540188	0.120473	0.862	0.298603	-0.323858	0.70136	0.358	0.664925	-0.923077	1.28414	0.65	-0.357719	-53.4445	1.15982	0.256	1.02264	-0.801895	54.1219	0.508
196	rno-miR-138	Stat1	Pter	0.0620586	-0.204139	0.226001	0.654	0.0505326	-0.207843	0.216157	0.706	0.011526	-0.0187014	0.0351584	0.538	0.286704	0.193916	0.455113	0.028	0.237946	-2.40222	0.460348	0.09	0.0487582	-0.0451379	2.68119	0.5
197	rno-miR-138	Stat1	Ptpre	0.160472	-0.99525	1.00165	0.77	-0.132963	-1.16996	0.691568	0.702	0.293435	-0.319368	0.718063	0.394	-0.0370144	-2.16129	0.790591	0.782	-1.0417	-53.0808	0.712531	0.106	1.00468	-1.60163	53.0725	0.466
198	rno-miR-138	Stat1	Rhob	-0.037033	-1.06619	1.18938	0.968	0.216406	-0.83006	1.28534	0.68	-0.253439	-0.624674	0.231122	0.34	0.53016	-0.350251	2.79077	0.134	1.40482	-0.317652	46.8442	0.084	-0.874665	-46.356	2.34146	0.492
199	rno-miR-138	Stat1	Rnf38	-0.0495927	-1.28412	1.23002	0.986	0.223865	-1.1073	1.44536	0.68	-0.273457	-0.666529	0.27255	0.372	0.524058	-0.412061	2.92544	0.146	1.46847	-0.411393	50.5975	0.1	-0.944411	-50.1241	2.43902	0.586
200	rno-miR-138	Stat1	Rrp1b	0.100778	-0.624228	0.617482	0.808	-0.0797813	-0.693292	0.373466	0.708	0.180559	-0.202247	0.490791	0.414	-0.010155	-1.33697	0.522054	0.96	-0.640143	-33.546	0.509471	0.12	0.629988	-0.719212	33.558	0.702
201	rno-miR-138	Stat1	Scfd2	-0.233548	-1.24973	1.25474	0.728	0.164666	-0.793712	1.4648	0.714	-0.398214	-1.01773	0.400433	0.402	-0.0378598	-1.03329	2.82906	0.864	1.33061	-0.998635	72.523	0.088	-1.36847	-72.6065	2.02439	0.566
202	rno-miR-138	Stat1	Sorbs2	0.0206491	-0.0235948	0.0424608	0.49	0.00652694	-0.0234842	0.0206518	0.804	0.0141221	-0.0142126	0.0344715	0.396	0.063884	-0.0016218	0.0875366	0.066	0.0156059	-2.46024	0.0745483	0.324	0.0482781	-0.037814	2.52373	0.378
203	rno-miR-138	Stat1	St8sia3	0.0662599	-1.4455	1.22464	0.94	-0.223931	-1.53783	0.898554	0.698	0.290191	-0.34521	0.747937	0.37	-0.478417	-2.96833	0.490281	0.152	-1.48254	-53.5069	0.445129	0.088	1.00413	-2.43902	53.2151	0.62
204	rno-miR-138	Stat1	Synj2bp	-0.0513243	-0.88107	0.792276	0.848	-0.162517	-0.960048	0.732757	0.658	0.111193	-0.128689	0.290223	0.404	-0.566553	-1.84838	-0.0578897	0.036	-0.956351	-21.1983	0	0	0.389799	-1.66667	20.6654	0.538
205	rno-miR-138	Stat1	Trib1	0.250312	-1.27927	1.26383	0.726	-0.178233	-1.56065	0.762098	0.664	0.428545	-0.395336	1.04842	0.34	0.0618265	-2.96224	1.23913	0.912	-1.41193	-77.8764	1.23656	0.088	1.47375	-2.13008	77.9764	0.498
206	rno-miR-138	Stat1	Zbtb43	0.0307969	-0.811075	0.976783	0.924	0.17259	-0.720637	1.1058	0.684	-0.141793	-0.368408	0.137045	0.362	0.573866	-0.013822	2.12821	0.126	1.06994	-0.0143526	26.9079	0.074	-0.496075	-26.3714	2.12821	0.566
207	rno-miR-138	Strbp	Aplp2	0.0345466	-0.743713	1.16928	0.91	0.0510744	-0.716996	1.19267	0.872	-0.0165278	-0.0351442	0.00499507	0.132	-0.556489	-2.74142	0.310632	0.162	-0.51617	-2.5612	0.271886	0.096	-0.0403195	-2.31707	0.244828	0.412
208	rno-miR-138	Tp53	Tax1bp3	-0.0435747	-0.443345	0.204899	0.704	-0.024228	-0.422076	0.233236	0.82	-0.0193467	-0.0580734	0.0212158	0.328	0.116126	-0.233141	1.00855	0.278	0.179812	-0.227972	0.825978	0.098	-0.0636861	-0.0907317	0.796748	0.75
209	rno-miR-148b-3p	Foxp1	Map2	-5.11329	-9.53657	-2.05399	0	-4.43708	-8.16228	-1.34548	0.004	-0.676208	-2.73597	0.254056	0.12	-0.291145	-1.375	0.00156833	0.058	-0.000691727	-1.53138	4.27327	0.74	-0.290453	-4.84393	1.03361	0.342
210	rno-miR-148b-3p	Nptx1	Arhgef9	-4.11543	-7.82252	-1.33049	0.008	-4.15374	-8.05837	-1.39188	0.008	0.0383043	-0.0808631	0.160422	0.432	-0.169221	-2.09804	0.426703	0.292	-0.23522	-3.04735	0.0561793	0.064	0.0659991	-2.09804	2.26896	0.662
211	rno-miR-148b-3p	Nptx1	Gria4	-15.6634	-30.0306	-5.0487	0.004	-15.8448	-30.4849	-5.41613	0.004	0.181374	-0.401437	0.676974	0.406	-0.614924	-3.30083	2.67989	0.294	-0.919977	-13.1113	0.342745	0.07	0.305054	-1.24809	10.142	0.624
212	rno-miR-148b-3p	Nptx1	Kcnc1	-4.58994	-8.28412	-1.66036	0.002	-4.6467	-8.4039	-1.70247	0.002	0.0567603	-0.135425	0.210082	0.382	-0.177829	-1.01932	0.629665	0.32	-0.273708	-4.08794	0.100769	0.172	0.0958785	-0.364987	3.21116	0.532
213	rno-miR-148b-3p	Stat1	Acsl5	4.32259	1.45504	8.5588	0.004	4.39265	1.58717	8.74111	0.004	-0.0700545	-0.402254	0.346005	0.59	0.209333	-0.11743	0.830227	0.136	0.0762523	-0.799146	1.851	0.454	0.133081	-1.66152	0.994363	0.538
214	rno-miR-148b-3p	Stat1	Ank3	-0.146586	-0.328928	-0.0328734	0.004	-0.156774	-0.350094	-0.0450026	0.002	0.0101876	-0.0438398	0.043412	0.58	0.0028797	-0.0553666	0.130739	0.97	0.018862	-0.0659802	0.139913	0.56	-0.0159823	-0.121899	0.209597	0.65
215	rno-miR-148b-3p	Stat1	Bmpr2	-1.43741	-3.73151	-0.216401	0.022	-1.61237	-3.93246	-0.534476	0.004	0.174954	-0.89077	0.750129	0.66	0.134135	-2.5	3.23056	0.92	0.459738	-1.01822	3.02707	0.598	-0.325603	-2.5	4.07996	0.48
216	rno-miR-148b-3p	Stat1	Cd276	16.2779	5.38375	30.95	0.004	16.5027	5.62325	31.9343	0.004	-0.224825	-1.27767	1.04359	0.668	0.83312	-0.127341	2.97461	0.068	0.41086	-2.40378	6.80605	0.404	0.42226	-5.2821	3.1548	0.378
217	rno-miR-148b-3p	Stat1	Cnr1	-16.1493	-31.0679	-5.6091	0	-16.3876	-31.1473	-5.9831	0	0.238295	-1.08257	1.071	0.612	-0.805686	-2.98599	0.200619	0.112	-0.36116	-6.34448	2.65101	0.474	-0.444526	-3.33375	5.5813	0.46
218	rno-miR-148b-3p	Stat1	Dhcr24	-5.42039	-10.3445	-1.86496	0.002	-5.4748	-10.7007	-1.97902	0.002	0.0544091	-0.258035	0.246235	0.698	-0.304801	-1.23278	0.0109838	0.088	-0.204202	-2.20759	0.397245	0.144	-0.100599	-0.942446	1.2659	0.576
219	rno-miR-148b-3p	Stat1	Diaph3	-16.9409	-33.702	-5.64526	0.006	-17.3089	-34.5775	-6.07217	0.004	0.367945	-1.74969	1.968	0.704	-0.679732	-3.55652	2.39656	0.29	0.000774806	-6.16552	4.9005	0.766	-0.680507	-5.10793	8.56208	0.53
220	rno-miR-148b-3p	Stat1	Eml2	26.5313	10.0088	50.7383	0.014	26.9164	10.7549	51.5837	0.014	-0.3851	-1.65421	2.04882	0.692	1.34585	-0.300695	4.89351	0.072	0.632691	-3.98675	11.1987	0.494	0.713158	-8.96831	5.35074	0.456
221	rno-miR-148b-3p	Stat1	Fam129b	15.5722	5.24995	30.2673	0.002	15.7853	5.44689	31.0753	0.002	-0.213085	-0.964198	1.03627	0.634	0.807457	-0.241643	2.88492	0.088	0.411891	-2.12488	6.54132	0.382	0.395566	-4.97131	2.967	0.53
222	rno-miR-148b-3p	Stat1	Fam13b1	-4.23879	-8.7458	-1.37518	0.006	-4.34032	-9.28782	-1.5282	0.006	0.101537	-0.467301	0.617704	0.65	-0.167023	-0.912511	0.456266	0.356	0.0236232	-1.61168	1.40102	0.858	-0.190646	-1.42451	2.38512	0.402
223	rno-miR-148b-3p	Stat1	Gnao1	-18.3659	-36.0318	-6.57028	0.004	-18.6363	-37.4877	-6.92135	0	0.270401	-1.3615	2.05653	0.63	-0.918615	-3.38535	0.222406	0.094	-0.415175	-7.2177	2.85527	0.47	-0.50344	-3.77351	6.32086	0.522
224	rno-miR-148b-3p	Stat1	Itpr2	2.63628	1.03681	4.92468	0.002	2.64163	1.04482	4.92826	0.002	-0.00535087	-0.0216862	0.0173987	0.514	0.178012	-0.0620155	0.97979	0.102	0.172687	0	1.02039	0.048	0.00532525	-0.0939554	0.461538	0.768
225	rno-miR-148b-3p	Stat1	Kcnc1	-4.64227	-8.9686	-1.42888	0.006	-4.75181	-9.20936	-1.57805	0.004	0.109537	-0.47736	0.418335	0.64	-0.177829	-1.01932	0.493869	0.344	0.0268876	-1.93524	1.43711	0.904	-0.204717	-1.5281	2.56151	0.532
226	rno-miR-148b-3p	Stat1	Lin7c	5.48066	1.82511	11.0209	0.002	5.59605	2.03096	11.2371	0.002	-0.115389	-0.592464	0.591398	0.732	0.227069	-0.497884	1.12087	0.204	0.00576757	-1.56358	2.24761	0.714	0.221302	-2.74549	1.64193	0.396
227	rno-miR-148b-3p	Stat1	Lypd3	3.10697	1.10382	5.95808	0	3.15759	1.16313	6.0945	0	-0.0506197	-0.212458	0.246418	0.664	0.143914	-0.0902579	0.575728	0.094	0.0475657	-0.622396	1.30116	0.488	0.0963482	-1.20834	0.725154	0.476
228	rno-miR-148b-3p	Stat1	Map2	-5.17991	-9.54471	-2.10921	0	-5.23195	-9.82159	-2.16639	0	0.0520452	-0.236421	0.254621	0.626	-0.291145	-1.04309	0.00163657	0.06	-0.197857	-1.96383	0.359186	0.126	-0.0932885	-0.899281	1.18271	0.516
229	rno-miR-148b-3p	Stat1	Nrip1	-29.9104	-56.5934	-11.3653	0.004	-30.4321	-58.4779	-12.3092	0.004	0.521781	-3.02087	2.50058	0.652	-1.3747	-5.82363	1.59055	0.134	-0.400243	-11.9016	6.3887	0.556	-0.974454	-7.29377	12.2166	0.446
230	rno-miR-148b-3p	Stat1	Nrp1	-12.2222	-23.8166	-4.51801	0.006	-12.387	-24.4338	-4.67118	0.002	0.164852	-0.744896	0.810507	0.666	-0.637351	-2.40909	0.179083	0.108	-0.333557	-4.78994	1.68809	0.398	-0.303794	-2.40909	3.82938	0.578
231	rno-miR-148b-3p	Stat1	Pacsin1	-11.6511	-22.8968	-4.04147	0.004	-11.9216	-23.2654	-4.47294	0.002	0.270575	-1.1763	1.27035	0.584	-0.442325	-2.51939	2.05277	0.364	0.0628245	-4.78994	3.71658	0.84	-0.505149	-3.77744	6.32938	0.48
232	rno-miR-148b-3p	Stat1	Pclo	-21.2166	-40.4132	-7.86209	0.004	-21.5257	-41.4554	-8.35168	0.006	0.30908	-1.70213	1.41714	0.664	-1.05508	-3.88248	0.10378	0.072	-0.479832	-7.38611	3.25069	0.526	-0.575248	-4.307	7.21761	0.372
233	rno-miR-148b-3p	Stat1	Ppp1r9a	-22.5078	-44.9313	-8.05796	0.002	-22.9056	-46.3755	-8.47899	0.002	0.397778	-1.89425	2.49456	0.674	-1.04735	-4.43287	1.18909	0.148	-0.308282	-9.0625	4.84525	0.508	-0.739065	-5.53763	9.28038	0.526
234	rno-miR-148b-3p	Stat1	Ptpre	-9.11648	-18.4185	-3.26455	0.008	-9.32004	-18.7979	-3.56774	0.008	0.20356	-0.986053	0.891421	0.642	-0.382248	-1.96892	1.26854	0.212	-0.0104732	-3.33428	2.67477	0.694	-0.371774	-2.80361	4.70262	0.58
235	rno-miR-148b-3p	Stat1	Ptprm	15.8657	6.1577	30.2515	0.006	16.0281	6.33842	30.5758	0.004	-0.162438	-0.667376	0.79557	0.654	0.889442	-0.0472779	3.53971	0.084	0.586978	-1.19695	6.48369	0.118	0.302464	-3.79892	2.76978	0.476
236	rno-miR-148b-3p	Stat1	Rictor	-15.9442	-30.9025	-5.82055	0.002	-16.276	-31.8697	-6.45054	0.002	0.331709	-1.73851	1.82926	0.744	-0.673352	-3.33016	1.93114	0.222	-0.0529854	-6.54609	4.17225	0.71	-0.620367	-4.64358	7.77569	0.42
237	rno-miR-148b-3p	Stat1	Rnf38	13.6656	4.9344	26.4155	0.006	13.8549	5.36014	26.0992	0.004	-0.189262	-0.844216	0.994392	0.66	0.710524	-0.134791	2.53769	0.098	0.357854	-1.99388	5.39678	0.398	0.35267	-4.42655	2.64281	0.488
238	rno-miR-148b-3p	Stat1	Sarm1	-3.84844	-7.91173	-1.56924	0.002	-3.9254	-8.41816	-1.70209	0	0.0769515	-0.404553	0.623594	0.648	-0.16978	-0.790932	0.439536	0.184	-0.0176897	-1.71278	1.04466	0.704	-0.152091	-1.12047	1.86833	0.434
239	rno-miR-148b-3p	Stat1	Slc43a2	-5.17899	-10.1394	-2.12903	0.002	-5.25014	-10.2848	-2.23536	0.002	0.0711572	-0.355428	0.343463	0.66	-0.265401	-0.949345	0.0411985	0.08	-0.132441	-2.01888	0.697329	0.342	-0.13296	-0.992284	1.66351	0.47
240	rno-miR-148b-3p	Stat1	Slc4a7	-33.0236	-64.3365	-12.559	0.002	-33.7365	-68.7072	-13.1225	0	0.712893	-3.68401	4.21657	0.632	-1.31224	-6.66783	3.25678	0.264	0.00963678	-14.3015	8.8443	0.766	-1.32188	-9.91742	16.619	0.618
241	rno-miR-148b-3p	Stat1	Snx7	6.15091	2.07754	12.0495	0.004	6.29557	2.21042	12.5191	0.002	-0.144666	-0.887881	0.704808	0.632	0.226876	-0.873894	1.32703	0.376	-0.0431766	-2.00473	2.69071	0.814	0.270053	-3.38788	2.02313	0.532
242	rno-miR-148b-3p	Stat1	Spire1	0.273511	0.104302	0.476965	0.004	0.266248	0.0981092	0.456753	0.004	0.00726263	-0.0307905	0.0348363	0.578	0.0280847	-0.0377054	0.242707	0.124	0.0386878	-0.0124917	0.146107	0.056	-0.010603	-0.0848901	0.192308	0.8
243	rno-miR-148b-3p	Stat1	Ssh3	-25.3651	-49.8565	-7.85855	0.002	-25.81	-51.465	-8.26284	0	0.444909	-2.13623	1.88327	0.7	-1.16709	-4.88468	1.40975	0.13	-0.331318	-10.1462	5.23353	0.582	-0.835776	-6.24269	10.4527	0.378
244	rno-miR-148b-3p	Stat1	St8sia3	-13.7392	-26.954	-4.797	0.002	-13.9419	-27.7309	-4.88386	0.004	0.202673	-0.923645	1.03464	0.608	-0.698191	-2.5645	0.0672428	0.066	-0.324946	-5.83419	2.19924	0.492	-0.373245	-2.80346	4.70175	0.488
245	rno-miR-148b-3p	Stat1	Synj2bp	-9.11817	-17.3544	-3.24931	0.002	-9.19756	-17.4396	-3.34327	0.002	0.0793836	-0.355143	0.459522	0.638	-0.542605	-2.12172	0.0232558	0.068	-0.398291	-3.74836	0.440176	0.146	-0.144314	-1.08441	1.82264	0.522
246	rno-miR-148b-3p	Stat1	Trib2	-1.83195	-3.5124	-0.576075	0.004	-1.86341	-3.54869	-0.634998	0.004	0.0314587	-0.151637	0.132597	0.664	-0.0848546	-0.529412	0.0539637	0.096	-0.0291177	-0.776448	0.350546	0.428	-0.0557369	-0.529412	0.717566	0.61
247	rno-miR-148b-3p	Stat1	Ywhab	-4.10637	-8.74228	-1.12359	0.012	-4.31286	-9.55851	-1.37851	0.006	0.206481	-0.9901	1.31772	0.638	-0.00138389	-1.16317	3.09035	0.942	0.38298	-1.94416	3.33802	0.576	-0.384364	-2.87841	4.82311	0.454
248	rno-miR-148b-3p	Stat1	Zdhhc17	-15.4992	-29.8173	-6.33315	0	-15.7322	-30.822	-6.5719	0	0.232956	-1.20366	1.62836	0.666	-0.780756	-2.89698	0.123596	0.11	-0.344785	-6.60241	2.60976	0.484	-0.435971	-3.26539	5.46611	0.512
249	rno-miR-153	Stat1	Acsl5	1.64171	0.71077	3.02335	0	1.72922	0.792867	3.12931	0	-0.0875097	-0.348135	0.0389597	0.26	0.108296	-0.172297	0.493127	0.192	0.090589	-2.3936	3.10123	0.468	0.0177068	-3.03165	2.63649	0.82
250	rno-miR-153	Stat1	Bmpr2	-0.242863	-0.670562	0.101127	0.18	-0.458576	-1.1054	-0.179107	0	0.215713	-0.0974132	0.871974	0.226	0.237062	-0.396911	1.00806	0.684	0.279245	-7.03765	7.09666	0.656	-0.0421833	-6.51752	7.41781	0.872
251	rno-miR-153	Stat1	Ccdc89	-5.34911	-9.79083	-2.52863	0	-5.58026	-9.95578	-2.70939	0	0.231155	-0.0996973	0.923905	0.264	-0.420088	-1.79592	0.344522	0.18	-0.374189	-8.30613	6.01456	0.49	-0.0458988	-6.97211	7.97587	0.758
252	rno-miR-153	Stat1	Crebbp	-0.377495	-0.664893	-0.175661	0	-0.383399	-0.6694	-0.176386	0	0.00590378	-0.00351896	0.0252397	0.258	-0.0424538	-0.100793	-0.0159159	0.036	-0.0411881	-0.246642	0.0959406	0.114	-0.00126571	-0.193118	0.203127	0.804
253	rno-miR-153	Stat1	Diaph3	-6.15147	-11.3645	-2.75199	0	-6.60545	-11.8508	-3.18309	0	0.453981	-0.18507	1.9819	0.25	-0.249242	-1.6273	1.29726	0.49	-0.162252	-15.7287	13.3584	0.588	-0.0869899	-13.6226	15.5732	0.89
254	rno-miR-153	Stat1	Entpd1	1.99876	0.844463	3.51496	0	2.07623	0.907607	3.55424	0	-0.0774641	-0.300508	0.0345306	0.274	0.168061	-0.0844223	0.4882	0.168	0.153123	-1.99408	2.80514	0.5	0.0149383	-2.6569	2.33907	0.792
255	rno-miR-153	Stat1	Epha4	-3.3189	-6.31421	-1.37672	0.002	-3.78215	-6.966	-1.79439	0	0.463251	-0.2021	1.88283	0.24	0.13693	-1.32358	1.74777	0.7	0.224348	-15.4517	14.5163	0.9	-0.0874172	-13.8538	15.858	0.972
256	rno-miR-153	Stat1	Fam129b	5.98819	2.56575	10.3828	0	6.25152	2.83008	10.6391	0	-0.263337	-1.06683	0.101314	0.262	0.465013	-0.403082	1.71224	0.144	0.414153	-6.99001	9.40803	0.48	0.0508606	-9.04588	7.90752	0.806
257	rno-miR-153	Stat1	Fn1	7.22962	3.25852	12.9517	0	7.58207	3.45597	13.3967	0	-0.352444	-1.45056	0.151441	0.284	0.517379	-0.611486	1.88392	0.176	0.446237	-9.49763	12.4538	0.404	0.0711425	-12.1912	10.6686	0.764
258	rno-miR-153	Stat1	Hk2	-2.52094	-4.6103	-1.08011	0	-2.71433	-4.94838	-1.22428	0	0.19339	-0.0837168	0.781848	0.228	-0.0929528	-0.85034	0.523649	0.602	-0.0555787	-6.58246	5.57592	0.53	-0.0373741	-5.80632	6.64413	0.848
259	rno-miR-153	Stat1	Itpr2	1.07549	0.48513	1.89253	0	1.08154	0.491071	1.89325	0	-0.00604756	-0.0198692	0.000486626	0.124	0.135585	-0.0144092	0.325175	0.052	0.135982	0	0.311384	0	-0.000396661	-0.167911	0.323718	0.998
260	rno-miR-153	Stat1	Kcnc1	-1.68659	-2.9953	-0.709724	0	-1.82186	-3.24357	-0.851722	0	0.135271	-0.0543763	0.556219	0.234	-0.0544877	-0.524095	0.410623	0.76	-0.0277872	-4.64264	3.95502	0.6	-0.0267005	-4.09198	4.65892	0.856
261	rno-miR-153	Stat1	Lpgat1	-5.47399	-9.9807	-2.24394	0	-5.90235	-10.6201	-2.56989	0	0.428358	-0.15422	1.75749	0.2	-0.191667	-1.85689	1.2714	0.684	-0.109605	-14.6706	12.3579	0.568	-0.0820615	-12.8337	14.6987	0.874
262	rno-miR-153	Stat1	Map2	-2.01026	-3.58937	-0.940749	0	-2.07341	-3.65509	-0.983877	0	0.0631489	-0.0257204	0.257592	0.258	-0.187607	-0.536546	0.0111347	0.148	-0.176235	-2.31148	1.4902	0.366	-0.0113717	-1.89391	2.14133	0.83
263	rno-miR-153	Stat1	Myef2	-5.47712	-9.67939	-2.63556	0	-5.71454	-10.0808	-2.83852	0	0.23742	-0.116	0.984133	0.27	-0.429709	-1.55959	0.325009	0.146	-0.383921	-8.51696	6.26929	0.426	-0.045788	-7.12141	8.15528	0.83
264	rno-miR-153	Stat1	Myh10	-3.18548	-6.02341	-1.30334	0.002	-3.42076	-6.20985	-1.47413	0	0.235286	-0.104251	0.914944	0.262	-0.129235	-0.944542	0.670369	0.478	-0.0847259	-8.07128	6.88822	0.594	-0.0445086	-7.02579	8.06001	0.962
265	rno-miR-153	Stat1	Nrp1	-4.70673	-8.29741	-2.19076	0	-4.91005	-8.54346	-2.32118	0	0.203316	-0.0840743	0.77087	0.214	-0.370316	-1.33837	0.273649	0.178	-0.331751	-7.2573	5.34849	0.434	-0.0385652	-6.08503	6.96492	0.95
266	rno-miR-153	Stat1	Pcdha4	-4.40506	-8.11839	-1.73067	0	-4.77764	-8.54359	-2.1379	0	0.372577	-0.135304	1.36144	0.242	-0.1189	-1.5439	1.07095	0.818	-0.0463638	-12.7333	11.2055	0.636	-0.0725364	-11.2161	12.8111	0.778
267	rno-miR-153	Stat1	Pclo	-8.00391	-14.4717	-3.46811	0.002	-8.38579	-15.2626	-3.79869	0.002	0.381887	-0.17306	1.53692	0.218	-0.583911	-2.06174	0.631757	0.184	-0.509544	-13.5569	10.3846	0.444	-0.0743665	-11.4986	13.1313	0.742
268	rno-miR-153	Stat1	Ppp1r9a	-8.48142	-15.4188	-3.66064	0	-8.97274	-15.7429	-3.93146	0	0.491321	-0.216035	2.00829	0.236	-0.51089	-2.61433	1.05629	0.248	-0.415642	-17.2159	13.9184	0.508	-0.0952483	-14.7784	16.8833	0.842
269	rno-miR-153	Stat1	Prkce	-1.25153	-2.40923	-0.445001	0.002	-1.51526	-3.00504	-0.665059	0	0.263724	-0.105941	1.11377	0.258	0.162772	-0.755102	1.08853	0.63	0.212732	-8.70134	8.4962	0.702	-0.0499597	-7.91695	9.02606	0.892
270	rno-miR-153	Stat1	Rictor	-5.90323	-10.5971	-2.34381	0	-6.31423	-10.8124	-2.63998	0	0.411002	-0.193805	1.54586	0.26	-0.269414	-1.72132	1.04392	0.396	-0.188675	-14.2229	12.0323	0.586	-0.0807385	-12.3722	14.1575	0.732
271	rno-miR-153	Stat1	Scfd2	4.31532	1.75491	7.60777	0	4.65466	1.98592	8.30553	0	-0.339342	-1.40785	0.133911	0.246	0.148716	-1.01489	1.31962	0.762	0.0822309	-10.0882	11.6625	0.518	0.0664856	-11.6887	10.1926	0.91
272	rno-miR-153	Stat1	Slc4a7	-11.8927	-21.5912	-5.31402	0	-12.7733	-23.1287	-5.92658	0	0.8806	-0.371883	3.70985	0.262	-0.478087	-3.54559	2.3277	0.506	-0.308434	-30.2697	25.4056	0.514	-0.169653	-26.4357	30.2366	0.954
273	rno-miR-153	Stat1	Srpr	-0.365536	-0.658602	-0.12692	0.002	-0.199431	-0.422286	0.0541421	0.1	-0.166105	-0.691211	0.0723937	0.222	-0.255421	-0.868797	0.223867	0.48	-0.287253	-5.72406	5.32427	0.188	0.0318319	-5.69583	4.99345	0.914
274	rno-miR-153	Stat1	Trim44	-6.62511	-11.8345	-2.82424	0	-6.92339	-12.497	-2.92926	0	0.298287	-0.122523	1.17473	0.25	-0.506622	-1.89918	0.436726	0.176	-0.451034	-10.5828	7.68977	0.424	-0.055588	-8.89125	10.1932	0.96
275	rno-miR-153	Stat1	Zfp385d	-4.71366	-8.30956	-1.82577	0.002	-5.09533	-8.93303	-2.04437	0.002	0.381672	-0.157703	1.49934	0.2	-0.149145	-1.45452	1.06419	0.732	-0.0768251	-13.0224	11.1188	0.558	-0.07232	-11.4312	13.0701	0.986
276	rno-miR-153	Tp53	Hk2	-2.51373	-4.41667	-1.02416	0	-2.59897	-4.45744	-1.05254	0	0.0852381	-0.0288102	0.294835	0.234	-0.0929528	-0.764121	0.523649	0.628	-0.253347	-0.847313	0.419284	0.114	0.160394	-0.399449	0.616916	0.516
277	rno-miR-185	Atf3	Fn1	16.3076	7.83857	26.5775	0	17.1254	8.74567	30.9762	0	-0.817728	-5.59623	0.365138	0.126	2.83627	0.94105	9.62099	0.026	2.60408	0	20.5332	0	0.232186	-11.8981	5.17143	0.726
278	rno-miR-185	Col5a1	Mmp14	0.473325	-0.645546	1.1464	0.252	-0.766486	-2.88381	-0.0398844	0.036	1.23981	0.60756	2.61017	0	1.02682	-0.221061	4.11166	0.132	0.296135	-0.133973	12.9946	0.322	0.730684	-10.6919	3.34091	0.398
279	rno-miR-185	Creb1	Akap2	31.1352	7.6274	52.6226	0.004	20.3576	-0.780624	46.4311	0.066	10.7775	-2.70729	30.8852	0.108	-0.396783	-4.33459	2.00704	0.4	-1.46605	-164.507	4.04375	0.168	1.06927	-4.44675	162.277	0.598
280	rno-miR-185	Creb1	Ank3	1.33573	0.352619	2.2985	0	0.864841	0.00176312	1.85939	0.05	0.470888	-0.135392	1.28774	0.116	-0.0268073	-0.232797	0.0928704	0.372	-0.0776282	-7.1725	0.212792	0.212	0.0508209	-0.239281	7.04615	0.538
281	rno-miR-185	Creb1	Aqp1	-3.91822	-5.63198	-2.45975	0.002	-3.5613	-4.89669	-2.18647	0.002	-0.356921	-1.0597	0.116167	0.146	-2.27917	-8.39674	0.214722	0.106	-2.26226	-6.03246	0.740794	0.156	-0.0169066	-5.72308	0.330567	0.808
282	rno-miR-185	Creb1	Arhgap9	48.01	10.8893	80.2886	0.002	32.0468	2.86437	68.7143	0.028	15.9631	-3.20847	44.4795	0.114	0.993397	-2.83784	3.53	0.31	-0.579862	-240.371	7.59218	0.746	1.57326	-6.69018	240.554	0.714
283	rno-miR-185	Creb1	Ascc2	-0.132096	-0.724445	0.652357	0.626	0.216296	-0.496732	1.13972	0.506	-0.348392	-0.961347	0.102112	0.13	0.723533	-0.0979177	2.73223	0.15	0.757123	-0.00955417	6.87084	0.108	-0.0335895	-5.23077	1.58025	0.646
284	rno-miR-185	Creb1	Brcc3	0.801561	-1.41183	2.8049	0.372	-0.239644	-2.9036	2.15696	0.726	1.0412	-0.207513	2.81146	0.106	-1.79383	-7.00328	0.286284	0.202	-1.91116	-19.4997	0.00786524	0.142	0.117335	-3.9603	15.4462	0.318
285	rno-miR-185	Creb1	Cd14	55.1781	16.6151	90.3513	0	37.9465	5.2495	77.9124	0.014	17.2316	-3.98352	49.5445	0.114	3.7455	0.923077	12.5466	0.018	2.06845	-253.949	11.066	0.42	1.67706	-7.37206	260.046	0.628
286	rno-miR-185	Creb1	Clic1	25.3736	9.52327	42.3913	0.006	17.9364	3.99484	35.189	0.014	7.4372	-1.97062	21.7651	0.106	3.11544	0.323655	11.3151	0.02	2.39749	-106.211	7.23951	0.284	0.71795	-3.25726	112.354	0.652
287	rno-miR-185	Creb1	Clspn	2.04758	0.0858508	3.71633	0.044	1.12768	-0.726299	3.03938	0.272	0.919901	-0.229281	2.82872	0.144	-0.515977	-2.17734	0.196876	0.15	-0.612461	-15.0263	0	0	0.0964839	-1.44595	13.7692	0.508
288	rno-miR-185	Creb1	Cnr1	-30.2253	-47.2892	-8.46991	0	-20.8995	-41.3285	-3.55374	0.012	-9.32579	-26.1709	2.88364	0.138	-2.39217	-8.11516	-0.567814	0.018	-1.48251	-6.51687	136.643	0.296	-0.909666	-140.738	4.07054	0.658
289	rno-miR-185	Creb1	Col11a2	-11.7189	-18.2273	-3.7346	0.002	-8.4115	-15.5662	-1.57128	0.006	-3.30745	-9.26756	0.892213	0.148	-1.61113	-5.95238	-0.123341	0.022	-1.29118	-4.01301	46.8552	0.292	-0.319953	-49.9846	1.52282	0.68
290	rno-miR-185	Creb1	Csrp2	31.7298	9.20114	55.2031	0	20.5882	0.0527057	48.2972	0.05	11.1416	-3.17516	32.0704	0.1	-0.553889	-5.15875	2.08707	0.376	-1.66519	-171.077	4.06647	0.17	1.1113	-4.61549	167.677	0.536
291	rno-miR-185	Creb1	Cyfip2	2.04413	0.333832	3.40769	0.008	1.28287	-0.131829	2.83483	0.082	0.761266	-0.199158	2.10291	0.124	-0.165644	-0.726708	0.128615	0.154	-0.237134	-11.972	0.198708	0.118	0.0714906	-0.52381	11.5385	0.92
292	rno-miR-185	Creb1	Dclk2	-0.218738	-1.4216	0.823589	0.688	-0.804629	-2.33049	0.401214	0.144	0.585891	-0.0783909	1.63231	0.074	-1.54553	-5.95402	0.217062	0.126	-1.61432	-12.0897	0.0422595	0.088	0.0687887	-3.63514	8.63077	0.356
293	rno-miR-185	Creb1	Duox1	2.66812	1.06607	4.12891	0.002	1.89234	0.498795	3.53606	0.006	0.775773	-0.175307	2.31842	0.094	0.295119	0.0634331	1.04227	0.014	0.226353	-11.2716	0.770965	0.316	0.068766	-0.349931	11.8154	0.75
294	rno-miR-185	Creb1	Eif4a1	0.651308	-0.519949	1.91821	0.22	1.20193	-0.125617	2.96107	0.064	-0.550618	-1.51623	0.200186	0.116	1.80416	-0.224828	6.91954	0.128	1.87264	-0.0655897	12.0968	0.086	-0.0684812	-8.04615	6.40476	0.358
295	rno-miR-185	Creb1	Fn1	34.6776	10.212	55.3889	0.002	24.0109	3.35267	45.7681	0.018	10.6667	-2.44537	30.4576	0.1	2.83627	0.642008	9.62099	0.02	1.79208	-155.971	7.70806	0.286	1.04419	-4.5491	160.877	0.674
296	rno-miR-185	Creb1	Gipr	-7.31552	-11.5582	-2.64381	0	-5.33355	-9.85791	-1.70052	0	-1.98197	-5.8622	0.51614	0.112	-1.22589	-4.5	-0.0426007	0.016	-1.0386	-2.98268	27.5063	0.27	-0.187287	-30.0154	0.901798	0.758
297	rno-miR-185	Creb1	Gnao1	-34.6146	-56.256	-10.9789	0.002	-23.894	-48.5307	-4.17736	0.018	-10.7207	-30.9353	3.50803	0.126	-2.72132	-10.381	-0.648629	0.026	-1.67763	-7.41894	157.149	0.292	-1.04369	-161.8	4.62932	0.654
298	rno-miR-185	Creb1	Hk2	-0.395642	-1.21319	0.278411	0.176	-0.723303	-1.8487	-0.0137874	0.042	0.327661	-0.120963	0.953791	0.138	-1.08023	-4.05978	0.143855	0.146	-1.11982	-7.23335	0.0392717	0.112	0.0395935	-2.51351	4.8	0.338
299	rno-miR-185	Creb1	Ipmk	-4.56406	-6.64812	-1.74571	0.002	-3.38279	-5.70931	-1.06901	0.004	-1.18127	-3.31583	0.208057	0.094	-0.881176	-3.18382	-0.0669429	0.03	-0.770483	-2.10199	16.1191	0.302	-0.110694	-17.8923	0.50899	0.756
300	rno-miR-185	Creb1	Kcnc1	0.803977	-0.475315	1.87645	0.166	0.218003	-1.03959	1.40722	0.77	0.585974	-0.147039	1.6276	0.132	-0.732907	-2.89655	0.14116	0.148	-0.795949	-10.4473	0	0	0.0630428	-1.61728	8.75385	0.402
301	rno-miR-185	Creb1	Lpgat1	0.47616	-1.98832	2.65464	0.678	-0.694555	-3.70297	1.69223	0.452	1.17071	-0.389942	3.43321	0.102	-2.35433	-8.94019	0.354298	0.156	-2.48691	-22.6447	0.0340859	0.118	0.132579	-5.62162	17.3077	0.33
302	rno-miR-185	Creb1	Map1a	-3.06959	-5.11922	-0.74257	0.006	-1.9962	-4.39154	0.0122132	0.052	-1.07339	-2.95598	0.205345	0.106	0.0661405	-0.200433	0.526082	0.33	0.172078	-0.379109	16.4732	0.112	-0.105937	-16.1692	0.486486	0.712
303	rno-miR-185	Creb1	Mgll	-0.430054	-3.22516	1.81605	0.664	-1.64012	-5.4552	0.769027	0.158	1.21006	-0.324277	3.49685	0.116	-3.15406	-11.9115	0.410892	0.112	-3.29749	-24.9121	0.0671083	0.076	0.143427	-6.93825	17.7692	0.286
304	rno-miR-185	Creb1	Mmp14	-1.44485	-2.82809	0.63505	0.134	-0.50736	-2.17583	1.53443	0.658	-0.937493	-2.6662	0.170462	0.102	1.02682	-0.24	3.98137	0.152	1.13228	0	16.2975	0	-0.105465	-13.9077	1.00741	0.3
305	rno-miR-185	Creb1	Myh10	-2.14613	-3.07274	-1.33539	0.004	-1.99355	-2.74928	-1.17402	0.004	-0.15258	-0.443396	0.0567376	0.152	-1.34921	-5.03777	0.13091	0.13	-1.34434	-3.99873	0.117229	0.094	-0.0048718	-2.95946	0.207469	0.8
306	rno-miR-185	Creb1	Pde10a	33.4515	7.48799	56.2006	0.004	21.7863	-0.576129	45.0883	0.056	11.6652	-3.2897	32.8498	0.11	-0.619015	-5.48155	2.17809	0.358	-1.77522	-178.102	4.12699	0.184	1.15621	-4.73859	175.631	0.542
307	rno-miR-185	Creb1	Prkca	-5.62987	-8.12007	-3.14559	0.002	-4.59887	-6.95815	-2.53622	0.002	-1.03099	-2.83431	0.150105	0.102	-2.14127	-7.7619	0.0518966	0.092	-2.04885	-5.08417	11.1372	0.224	-0.0924185	-15.7231	0.5574	0.82
308	rno-miR-185	Creb1	Prkce	27.9054	6.73458	46.6279	0.002	18.0488	-0.805455	37.3845	0.068	9.85663	-1.90233	28.9242	0.11	-0.7592	-5.24484	2.22	0.304	-1.74506	-151.454	3.36758	0.09	0.985859	-4.10788	148.308	0.586
309	rno-miR-185	Creb1	Rasl11b	-4.81379	-7.81381	-1.70299	0.002	-3.46448	-6.73828	-0.940457	0.006	-1.34931	-3.80467	0.263468	0.116	-0.735486	-2.67227	-0.0985155	0.02	-0.609027	-1.8127	19.0206	0.282	-0.126459	-20.4462	0.604426	0.776
310	rno-miR-185	Creb1	Samd12	-4.75527	-6.95919	-2.25245	0.002	-3.60094	-6.29129	-1.50068	0.002	-1.15432	-3.32383	0.279994	0.124	-1.09623	-3.95273	-0.0483785	0.04	-0.988163	-2.59956	15.2423	0.302	-0.108068	-17.4923	0.514523	0.776
311	rno-miR-185	Creb1	Sec16b	48.5016	17.1745	78.0689	0	33.706	7.30739	67.8988	0.014	14.7955	-3.39866	41.8151	0.114	4.24504	1.45262	14.5366	0.018	2.80743	-215.857	11.4355	0.228	1.4376	-6.42185	223.354	0.666
312	rno-miR-185	Creb1	Slc12a2	1.13914	-1.86797	3.56474	0.354	-0.25561	-3.62327	2.41224	0.772	1.39475	-0.181748	3.98985	0.102	-2.35239	-9.19869	0.372866	0.16	-2.50694	-26.0037	0.00345826	0.094	0.154556	-5.7547	20.6923	0.356
313	rno-miR-185	Creb1	Stim1	-37.4134	-61.9254	-11.5137	0	-26.2499	-48.266	-5.35875	0.006	-11.1635	-31.1822	2.61259	0.12	-3.70768	-12.7886	-0.581673	0.022	-2.62982	-9.66058	161.838	0.296	-1.07785	-168.615	4.81466	0.638
314	rno-miR-185	Creb1	Vangl1	2.09257	1.10368	2.99381	0	1.71401	0.871027	2.65613	0.002	0.378557	-0.120253	1.13521	0.138	0.771344	-0.05507	2.80202	0.09	0.743951	-4.20064	1.83703	0.21	0.027393	-0.179806	5.86154	0.76
315	rno-miR-185	Creb1	Wisp1	-42.1244	-70.2509	-15.4422	0	-29.5524	-57.098	-6.04467	0.008	-12.5721	-35.9597	3.69424	0.124	-4.2793	-16.0476	-0.657147	0.016	-3.05665	-11.1298	182.242	0.29	-1.22265	-189.815	5.56846	0.662
316	rno-miR-185	Creb1	Zdhhc17	-29.0352	-44.2983	-9.56693	0.004	-20.1233	-39.4201	-2.97485	0.014	-8.91197	-25.8785	2.0419	0.114	-2.32735	-7.90087	-0.539145	0.01	-1.45729	-6.31308	130.22	0.242	-0.870056	-134.477	3.8769	0.664
317	rno-miR-185	Foxp1	Map2	-5.23322	-9.1229	-2.24236	0	-3.9438	-7.15926	-1.18079	0	-1.28942	-2.66848	-0.66401	0.006	-0.736608	-2.27228	-0.0491635	0.024	0.0866566	-0.791117	39.446	0.772	-0.823265	-41	0.170315	0.208
318	rno-miR-185	Foxp1	Myh10	-1.80004	-2.87323	-0.946254	0.008	-0.0586791	-1.07838	2.20406	0.714	-1.74136	-3.69649	-0.916438	0.006	-1.34921	-5.03777	0.0971498	0.12	-0.236705	-2.94592	52.6734	0.422	-1.11251	-55.6667	0.224239	0.324
319	rno-miR-185	Foxp1	Slc38a3	-1.47163	-2.23021	-0.863732	0.002	-0.628068	-1.31761	-0.0849447	0.03	-0.84356	-1.68622	-0.403732	0.004	-0.614191	-2.17784	-0.0494857	0.026	-0.0743868	-1.08373	25.3125	0.682	-0.539804	-26.6667	0.108169	0.16
320	rno-miR-185	Foxp1	St6galnac3	1.78455	1.05648	2.78828	0	0.609275	-0.248998	1.39479	0.116	1.17528	0.585803	2.45824	0	0.872842	0.0245732	3.12746	0.044	0.121696	-35.403	1.6647	0.656	0.751145	-0.152589	37.3333	0.2
321	rno-miR-185	Jun	Hmox1	118.002	71.4099	170.428	0	108.229	66.1931	155.199	0	9.77301	3.93004	22.6377	0.006	11.7904	1.99002	43.0105	0.022	9.31752	0	819.198	0.028	2.47287	-781.908	25.7429	0.806
322	rno-miR-185	Jun	Prkce	33.9867	18.9286	49.3625	0	30.4206	16.6901	43.6912	0.002	3.56612	1.50655	8.34089	0.014	-0.7592	-5.24484	1.64025	0.316	-1.66038	-4.76815	281.79	0.382	0.901182	-285.406	2.72109	0.916
323	rno-miR-185	Jun	TAC1	28.0472	16.7376	41.092	0	25.5662	15.1589	36.7884	0	2.48106	1.05815	5.72752	0.01	1.98209	0.512821	7.27731	0.018	1.35408	-0.109573	204.276	0.126	0.628007	-198.425	3.00208	0.83
324	rno-miR-185	Nptx1	Arhgef9	-0.58505	-1.24089	0.334961	0.25	0.0365714	-0.314643	1.46141	0.656	-0.621622	-1.72609	-0.138662	0.018	-0.651577	-2.36508	0.044007	0.104	-0.635983	-2.528	0.451279	0.154	-0.0155947	-2.84957	1.93997	0.814
325	rno-miR-185	Nptx1	Kcnc1	-0.0815938	-0.978519	1.59253	0.926	0.79135	0.107922	3.11714	0.036	-0.872944	-2.40962	-0.164029	0.02	-0.732907	-2.89655	0.144525	0.178	-0.719049	-3.3714	1.13185	0.29	-0.0138572	-4.02625	2.76713	0.894
326	rno-miR-196b	Nptx1	Gria4	32.8794	13.7933	61.7894	0	33.5274	14.2866	63.4147	0	-0.647973	-3.55105	0.247122	0.264	1.08369	-9.72099	20.2331	0.646	2.62027	-8.88362	16.9426	0.236	-1.53658	-6.00495	5.87141	0.698
327	rno-miR-196b	Rnf138	Rpl15	-2.19609	-4.44211	0.0227488	0.054	-3.06303	-7.85428	-0.990733	0	0.866948	-0.337734	4.81987	0.244	1.09277	-4.67407	8.01807	0.64	-0.495613	-11.2684	3.26543	0.478	1.58838	-3.74946	13.0818	0.448
328	rno-miR-196c	Nptx1	Gria4	-0.842827	-10.002	7.0231	0.854	-1.65425	-11.3003	6.09023	0.7	0.811424	-0.306913	1.78842	0.19	-0.133848	-7.04294	10.5	0.942	-1.91386	-6.07367	3.31405	0.174	1.78001	-5.25974	10.5	0.604
329	rno-miR-196c	Rnf138	Rpl15	-0.905798	-2.24989	0.686921	0.378	0.228249	-0.573935	2.14708	0.6	-1.13405	-2.55988	0.384943	0.182	-1.70501	-3.74714	1.88469	0.578	0.896488	-1.63164	5.91499	0.278	-2.6015	-7.77552	1.22284	0.406
330	rno-miR-19a	Maf	Acsl1	0.668852	-0.552499	1.5102	0.316	-0.0543959	-1.073	0.182712	0.57	0.723248	-0.372706	1.89302	0.182	1.32417	-0.814465	2.3953	0.536	-0.03457	-0.442046	2.3746	0.472	1.35874	-1.96928	1.97391	0.658
331	rno-miR-19a	Maf	Add3	-0.798436	-1.94397	1.50028	0.24	-0.142429	-1.85003	2.15513	0.746	-0.656007	-1.42781	0.342946	0.188	-1.28484	-4.843	0.431521	0.154	-0.0545406	-4.77134	0.684454	0.818	-1.2303	-4.36667	1.77949	0.546
332	rno-miR-19a	Maf	Agap1	-0.172687	-1.76237	1.73427	0.832	-0.227342	-1.79619	1.65713	0.76	0.0546549	-0.00318183	0.108507	0.058	-0.00788331	-5.66667	2.73725	0.974	-0.0988876	-5.40137	2.72241	0.876	0.0910043	-4.7037	0.933333	0.704
333	rno-miR-19a	Maf	Aoc3	0.20584	-0.601266	0.737275	0.366	0.0721758	-0.790772	0.734501	0.686	0.133664	-0.0825836	0.30168	0.15	0.281521	-0.635139	2.06548	0.27	0.0294227	-0.565417	2.00655	0.836	0.252099	-0.376365	1.77778	0.444
334	rno-miR-19a	Maf	Arhgap26	-0.206744	-1.95361	1.55365	0.726	-0.21085	-1.94981	1.54942	0.72	0.0041054	-0.00357152	0.0101456	0.258	-0.0821375	-5.31667	2.45818	0.962	-0.0913106	-5.02817	2.46073	0.874	0.00917311	-3.27398	0.142012	0.458
335	rno-miR-19a	Maf	Atp1a2	-1.08217	-9.3552	8.51539	0.788	-1.04537	-9.37603	8.58645	0.792	-0.0368062	-0.107763	0.0433624	0.3	-0.536797	-27.7738	13.5998	0.98	-0.451746	-25.6158	13.4252	0.862	-0.0850508	-22.1111	0.568047	0.5
336	rno-miR-19a	Maf	Bak1	0.172071	-0.746343	0.920003	0.52	0.0959023	-0.811325	0.933749	0.674	0.0761686	-0.035713	0.161816	0.156	0.179688	-1.08731	2.6369	0.594	0.0404887	-0.970933	2.43716	0.848	0.139199	-0.433333	2.14815	0.59
337	rno-miR-19a	Maf	Bcas3	-0.234193	-1.84838	1.58392	0.71	-0.220807	-1.84146	1.59466	0.716	-0.0133859	-0.0250627	-0.00104773	0.034	-0.115854	-5.87302	2.86971	0.966	-0.0954273	-5.40137	2.54833	0.79	-0.0204267	-4.66667	0.96913	0.558
338	rno-miR-19a	Maf	Bmpr2	0.695172	-0.819642	1.58836	0.368	-0.0890119	-1.24507	0.245593	0.594	0.784184	-0.480914	1.81511	0.196	1.42866	-1.36027	2.90278	0.628	-0.0475229	-0.874882	2.58359	0.78	1.47618	-2.15607	1.81714	0.544
339	rno-miR-19a	Maf	Cast	-0.78539	-1.57589	0.318344	0.158	0.0329986	-0.261075	1.18395	0.682	-0.818389	-1.73642	0.339499	0.148	-1.50061	-2.15617	0.223404	0.092	0.0235101	-2.35891	0.202726	0.524	-1.52412	-1.87372	2.17662	0.39
340	rno-miR-19a	Maf	Ccdc50	-0.872917	-2.15053	2.1959	0.24	-0.211393	-2.1047	2.74465	0.732	-0.661524	-1.39099	0.34043	0.162	-1.3187	-6.5377	1.33551	0.138	-0.0850237	-7.22896	1.33923	0.87	-1.23367	-5.77778	1.76172	0.512
341	rno-miR-19a	Maf	Ccdc8	0.177936	-0.678181	0.789319	0.418	0.0750692	-0.732774	0.779487	0.754	0.102867	-0.0613105	0.246143	0.178	0.227082	-0.781061	2.0116	0.398	0.0310989	-0.734851	2.14575	0.864	0.195983	-0.333333	1.22222	0.536
342	rno-miR-19a	Maf	Ccdc89	-0.937036	-2.33201	2.11915	0.256	-0.198859	-2.27775	2.6334	0.772	-0.738176	-1.63375	0.334537	0.158	-1.45612	-6.36023	0.98045	0.174	-0.0778695	-7.11057	0.993592	0.84	-1.37825	-5.62963	1.97891	0.388
343	rno-miR-19a	Maf	Ccl2	2.10385	-3.66646	4.21495	0.14	0.103601	-4.83914	2.27719	0.82	2.00024	-1.11856	4.70373	0.156	3.75486	2.44362	6.73913	0.044	0.0210332	-0.714293	9.08353	0.84	3.73383	-5.35067	4.83333	0.388
344	rno-miR-19a	Maf	Cdk5r1	-0.928116	-2.28361	2.26991	0.252	-0.195397	-2.25492	2.84541	0.686	-0.732718	-1.78018	0.398181	0.174	-1.44811	-6.17874	0.933333	0.156	-0.0748577	-6.45573	0.901173	0.814	-1.37325	-5.48148	1.98897	0.488
345	rno-miR-19a	Maf	Cdr2	-0.174517	-0.468281	0.488026	0.28	-0.0435703	-0.441159	0.58735	0.756	-0.130946	-0.250981	0.05687	0.14	-0.255747	-1.32738	0.283446	0.13	-0.0173292	-1.34459	0.270352	0.866	-0.238418	-1.14815	0.315564	0.59
346	rno-miR-19a	Maf	Cds1	-0.111458	-0.474164	0.384018	0.482	-0.051465	-0.448229	0.476293	0.75	-0.0599934	-0.122258	0.0183806	0.094	-0.126605	-1.44246	0.550368	0.496	-0.0216331	-1.41324	0.496005	0.808	-0.104972	-1.18519	0.233333	0.478
347	rno-miR-19a	Maf	Cngb1	-1.06033	-3.38912	2.9226	0.332	-0.344852	-3.32553	3.68521	0.732	-0.71548	-1.57511	0.302359	0.164	-1.48395	-9.673	2.99389	0.276	-0.138628	-9.74554	2.53015	0.822	-1.34532	-8.55556	1.9666	0.506
348	rno-miR-19a	Maf	Crebbp	-0.106792	-0.21465	0.158397	0.154	-0.0108067	-0.170362	0.250328	0.768	-0.0959858	-0.202844	0.0565033	0.156	-0.177599	-0.438406	-0.0590113	0.038	-0.00333855	-0.497975	0.0430645	0.854	-0.17426	-0.366667	0.232498	0.51
349	rno-miR-19a	Maf	Dcaf6	-0.81368	-1.87572	1.37274	0.236	-0.127359	-1.59614	1.89494	0.738	-0.686321	-1.40495	0.387709	0.184	-1.34084	-4.26302	0.0920901	0.14	-0.0454601	-5.1572	0.528127	0.888	-1.29538	-3.9	1.8966	0.646
350	rno-miR-19a	Maf	Dclk1	2.02202	-3.61767	4.12539	0.178	0.205893	-5.35667	2.9225	0.792	1.81613	-0.893745	4.08431	0.182	3.46974	-0.694444	8.8599	0.052	0.0685519	-0.892854	10.2217	0.834	3.40119	-4.90259	7.28333	0.58
351	rno-miR-19a	Maf	Dhx9	0.0373614	-1.2415	1.04324	0.984	-0.148496	-1.25526	0.83431	0.72	0.185858	-0.131321	0.428687	0.19	0.280389	-3.55	2.36223	0.644	-0.0666348	-3.18196	2.09328	0.87	0.347023	-2.77778	0.6	0.43
352	rno-miR-19a	Maf	Diaph3	-0.398349	-3.13153	2.27126	0.642	-0.3008	-3.17723	2.36571	0.736	-0.0975495	-0.207373	0.0636532	0.18	-0.314199	-8.12698	3.73275	0.714	-0.129307	-7.65071	3.68819	0.858	-0.184892	-6.53704	1.3	0.65
353	rno-miR-19a	Maf	Fam20b	-0.105668	-1.05568	0.797666	0.702	-0.107232	-1.05328	0.792083	0.702	0.00156346	-0.00614539	0.00699819	0.594	-0.0415644	-2.7	1.25245	0.96	-0.0464826	-2.54206	1.18997	0.846	0.00491818	-1.65556	0.433333	0.744
354	rno-miR-19a	Maf	Fbl	-0.553095	-1.3817	0.896331	0.434	0.103149	-0.306406	0.864252	0.594	-0.656244	-1.31168	0.376362	0.172	-1.16661	-2.85629	2.01786	0.618	0.0543036	-2.81628	1.28009	0.87	-1.22092	-1.50247	1.73657	0.446
355	rno-miR-19a	Maf	Fgf14	-0.0831302	-0.632281	0.521014	0.648	-0.0722357	-0.62661	0.533533	0.682	-0.0108945	-0.0179797	-0.00290713	0.02	-0.0469104	-1.92857	0.971003	0.948	-0.031194	-1.77579	0.934537	0.862	-0.0157164	-1.53704	0.3	0.308
356	rno-miR-19a	Maf	Filip1	-0.160352	-1.30388	1.1935	0.706	-0.154327	-1.30914	1.19932	0.716	-0.00602459	-0.0182959	0.00853958	0.37	-0.081217	-4.16667	1.9804	0.982	-0.0666263	-4.12698	1.77246	0.814	-0.0145906	-3.25926	0.666667	0.726
357	rno-miR-19a	Maf	Gabbr2	-0.97617	-2.168	2.06623	0.234	-0.182646	-2.03191	2.74562	0.75	-0.793523	-1.71809	0.440237	0.194	-1.56331	-5.86467	0.596595	0.162	-0.067662	-6.79981	0.756979	0.81	-1.49565	-3.28889	2.18797	0.578
358	rno-miR-19a	Maf	Gng12	0.320923	-0.524569	0.743115	0.222	0.05895	-0.700254	0.662578	0.754	0.261973	-0.113185	0.544102	0.154	0.507187	-0.191426	1.88492	0.156	0.0222155	-0.275695	2.05097	0.79	0.484971	-0.680475	1.72222	0.454
359	rno-miR-19a	Maf	Golsyn	-1.00462	-2.93032	2.76484	0.374	-0.300742	-2.87983	3.38197	0.786	-0.703874	-1.48689	0.297122	0.134	-1.44888	-8.67089	2.34881	0.158	-0.121025	-9.4709	2.0694	0.828	-1.32785	-5.08889	1.94412	0.544
360	rno-miR-19a	Maf	Grm5	-0.202414	-2.36506	1.7204	0.766	-0.229176	-2.3826	1.70181	0.732	0.0267623	0.0105099	0.0373568	0.002	-0.064223	-6.04762	3.04389	0.904	-0.0993227	-5.44349	2.9923	0.81	0.0350997	-5.75	0.966667	0.294
361	rno-miR-19a	Maf	Gspt1	0.064919	-0.391321	0.43931	0.65	0.0489272	-0.408778	0.432805	0.732	0.0159918	0.000119536	0.0281604	0.05	0.0457657	-0.613596	1.25	0.754	0.0210442	-0.549926	1.18536	0.846	0.0247215	-0.207609	0.766667	0.33
362	rno-miR-19a	Maf	Gucy1a3	-0.0775901	-1.11728	0.826181	0.85	-0.128111	-1.13963	0.757867	0.754	0.050521	-0.0326034	0.113387	0.232	0.0468396	-3.07804	1.59896	0.87	-0.0562604	-2.94472	1.60976	0.868	0.1031	-1.94444	0.183432	0.516
363	rno-miR-19a	Maf	Homer3	0.158169	-0.653606	0.728756	0.512	0.0722054	-0.734158	0.747894	0.738	0.0859635	-0.0344133	0.186502	0.13	0.184467	-0.752488	1.91667	0.476	0.0302189	-0.68258	1.88819	0.85	0.154248	-0.197495	1.66667	0.502
364	rno-miR-19a	Maf	Hpcal4	-0.293755	-2.4098	2.2175	0.722	-0.282477	-2.40156	2.2314	0.73	-0.0112786	-0.0407624	0.0232543	0.446	-0.154669	-7.6224	3.62524	0.992	-0.122063	-6.94779	3.2355	0.83	-0.0326059	-6.02833	0.142012	0.48
365	rno-miR-19a	Maf	Ipo5	0.901041	-1.36324	1.98327	0.222	0.154586	-2.59817	1.84384	0.718	0.746455	-0.365248	1.74991	0.162	1.45809	-0.299368	5.23671	0.118	0.0569512	-0.646771	6.0067	0.82	1.40114	-2.03522	4.64815	0.44
366	rno-miR-19a	Maf	Itk	-1.64605	-5.01477	5.23711	0.314	-0.446425	-4.78173	6.1673	0.704	-1.19963	-2.64061	0.758781	0.198	-2.4236	-13.3968	3.17022	0.176	-0.17933	-14.5467	3.16783	0.8	-2.24427	-11.7222	3.2325	0.484
367	rno-miR-19a	Maf	Itpr1	-1.01546	-3.6398	3.10693	0.372	-0.347491	-3.69822	3.55841	0.75	-0.667965	-1.49089	0.394197	0.17	-1.39284	-9.68038	3.04749	0.274	-0.14162	-10.4624	3.01173	0.85	-1.25122	-8.55556	1.8009	0.582
368	rno-miR-19a	Maf	Itpr2	0.332825	-0.516823	0.65746	0.13	0.0245022	-0.646699	0.423719	0.792	0.308323	-0.214516	0.671212	0.194	0.594092	0.301823	1.25	0.044	0.00660319	-0.149862	1.59128	0.86	0.587489	-0.877328	0.95	0.58
369	rno-miR-19a	Maf	Kcnc1	-0.0726066	-0.792964	0.691589	0.75	-0.0871351	-0.791712	0.66768	0.712	0.0145285	-0.0200831	0.0365301	0.322	-0.00415408	-2.29365	1.16941	0.888	-0.0379659	-2.05696	1.05573	0.802	0.0338118	-1.7963	0.366667	0.516
370	rno-miR-19a	Maf	Kcnj3	-0.522743	-2.09531	1.75906	0.406	-0.209726	-2.09076	2.02174	0.73	-0.313017	-0.628321	0.150421	0.158	-0.671604	-5.65717	1.81313	0.376	-0.0867006	-5.61607	1.81341	0.796	-0.584903	-5.61667	0.933333	0.362
371	rno-miR-19a	Maf	Kcnk2	-1.3739	-2.88229	1.85294	0.144	-0.162611	-2.21912	2.83639	0.752	-1.21129	-2.79708	0.600021	0.168	-2.32805	-6.56884	-0.417391	0.032	-0.0576059	-7.7617	0.71104	0.882	-2.27045	-3.44292	3.28035	0.55
372	rno-miR-19a	Maf	Limd1	0.177195	-0.619319	0.598298	0.368	0.057633	-0.662088	0.600902	0.756	0.119562	-0.0689004	0.263037	0.184	0.25046	-0.484771	1.67857	0.252	0.0234191	-0.425486	1.612	0.844	0.227041	-0.4	1.58333	0.616
373	rno-miR-19a	Maf	Mapk10	-0.868841	-2.21325	1.83349	0.234	-0.176292	-1.86424	2.37235	0.73	-0.692549	-1.52305	0.296549	0.15	-1.36149	-5.61353	0.770951	0.152	-0.0667369	-6.31887	0.769832	0.85	-1.29475	-4.98148	1.86759	0.534
374	rno-miR-19a	Maf	Mapk14	0.903215	-2.58087	2.1093	0.224	0.158679	-3.28152	2.18326	0.73	0.744535	-0.470828	1.55649	0.184	1.46098	-0.470874	5.44565	0.15	0.0607172	-0.683641	6.20788	0.808	1.40027	-2.04335	4.83333	0.48
375	rno-miR-19a	Maf	Med13l	-0.0855779	-0.758649	0.634249	0.76	-0.0823955	-0.766607	0.644257	0.778	-0.00318236	-0.0147803	0.0118395	0.584	-0.0465564	-2.08333	1.06407	0.998	-0.0355093	-1.99072	1.04707	0.842	-0.0110471	-1.26667	0.0414201	0.682
376	rno-miR-19a	Maf	Mfsd6	-1.25377	-2.50219	0.685709	0.128	0.0119968	-0.415612	1.8988	0.76	-1.26577	-2.99275	0.402268	0.134	-2.34648	-4.37975	-0.308511	0.036	0.0226921	-4.07138	0.203366	0.664	-2.36917	-4.37975	3.41265	0.576
377	rno-miR-19a	Maf	Mina	0.1319	-0.760993	0.8355	0.606	0.0849547	-0.867343	0.850339	0.73	0.0469453	-0.0315686	0.114999	0.198	0.125118	-1.00153	2.30159	0.634	0.0359859	-0.886231	2.20494	0.858	0.0891321	-0.366667	1.87037	0.644
378	rno-miR-19a	Maf	Mmp14	0.0869862	-0.873999	1.0613	0.788	0.123118	-0.846756	1.07412	0.71	-0.0361314	-0.0733954	0.00983097	0.098	-0.0107628	-1.66771	3.06667	0.848	0.0536069	-1.41479	2.88123	0.874	-0.0643697	-0.142012	1.86667	0.446
379	rno-miR-19a	Maf	Nap1l1	0.00877171	-0.0851675	0.098697	0.798	0.0114382	-0.0800067	0.0997857	0.73	-0.00266651	-0.0076996	0.00325773	0.314	-0.000566465	-0.140576	0.297619	0.816	0.00501876	-0.139931	0.266369	0.832	-0.00558523	-0.0333333	0.179352	0.616
380	rno-miR-19a	Maf	Nek7	-0.31646	-2.25734	2.02932	0.716	-0.269422	-2.26315	2.06328	0.776	-0.0470371	-0.109317	0.0310612	0.186	-0.207692	-7.21032	3.3885	0.912	-0.116099	-6.71842	3.38233	0.85	-0.0915934	-4.18889	0.146114	0.462
381	rno-miR-19a	Maf	Odf2l	-0.742912	-1.48324	0.88318	0.188	0.0141964	-0.326849	1.39638	0.796	-0.757108	-1.69171	0.441702	0.188	-1.40025	-2.01729	0.0333333	0.076	0.0173549	-2.31329	0.192263	0.542	-1.41761	-1.74198	2.05138	0.498
382	rno-miR-19a	Maf	Pacsin1	-0.181198	-2.00935	1.5398	0.766	-0.215846	-2.00653	1.47529	0.722	0.0346484	-0.0340582	0.0846229	0.258	-0.0215611	-5.21693	3.04337	0.882	-0.0938104	-5.06313	2.58928	0.818	0.0722493	-1.55556	0.9375	0.596
383	rno-miR-19a	Maf	Panx1	0.876695	-2.47662	2.07369	0.282	0.179264	-3.06807	2.01076	0.722	0.69743	-0.369156	1.44139	0.19	1.37336	-0.790685	5.72183	0.148	0.0688129	-0.824819	6.01965	0.882	1.30455	-1.88075	5.09259	0.54
384	rno-miR-19a	Maf	Pappa	-1.04879	-3.0289	2.76914	0.288	-0.283822	-2.80438	3.90876	0.764	-0.764971	-1.68365	0.374447	0.15	-1.54329	-8.44246	1.99325	0.176	-0.112674	-9.18233	1.97101	0.838	-1.43061	-7.38889	2.0562	0.458
385	rno-miR-19a	Maf	Pcdh7	-1.29389	-6.3163	5.34084	0.462	-0.608212	-6.26729	5.82622	0.762	-0.685675	-1.4318	0.384824	0.166	-1.53498	-16.0225	6.40144	0.54	-0.253321	-15.7354	6.32932	0.81	-1.28166	-14.037	1.86346	0.386
386	rno-miR-19a	Maf	Pcdha4	-0.114962	-1.92744	1.5291	0.936	-0.234404	-1.99062	1.41596	0.766	0.119441	-0.0597183	0.263874	0.144	0.124445	-5.78333	3.30616	0.812	-0.102971	-5.34165	2.96812	0.844	0.227417	-4.7037	0.372781	0.518
387	rno-miR-19a	Maf	Pclo	-1.28295	-3.44101	3.1581	0.312	-0.319185	-3.06899	3.98655	0.766	-0.963764	-2.05795	0.480609	0.162	-1.92075	-9.52532	1.95115	0.158	-0.124025	-9.8006	1.95254	0.894	-1.79673	-2.33245	2.56572	0.522
388	rno-miR-19a	Maf	Pde10a	0.683722	-0.916461	1.64735	0.382	-0.116275	-1.09339	0.300303	0.598	0.799997	-0.380246	1.73086	0.144	1.42431	-2.09127	2.93255	0.614	-0.0602089	-1.32614	2.90899	0.842	1.48451	-2.09527	1.82861	0.52
389	rno-miR-19a	Maf	Pds5b	-0.141949	-1.6605	1.27583	0.788	-0.166979	-1.62341	1.26341	0.736	0.025031	-0.0195048	0.0572349	0.192	-0.0231307	-4.18333	2.24699	0.91	-0.072575	-3.92163	2.22484	0.796	0.0494444	-4.18333	0.7	0.558
390	rno-miR-19a	Maf	Pik3r3	-0.441526	-2.24116	1.97712	0.538	-0.252828	-2.09188	2.20408	0.738	-0.188699	-0.434281	0.0999529	0.166	-0.463699	-6.9623	2.86637	0.6	-0.107379	-6.75542	2.56541	0.858	-0.35632	-5.7037	1.1	0.53
391	rno-miR-19a	Maf	Plekha5	-0.345289	-1.97378	1.85908	0.614	-0.22977	-1.9928	1.89829	0.766	-0.11552	-0.236165	0.057123	0.168	-0.309963	-6.25198	2.76429	0.698	-0.0982239	-5.71701	2.45504	0.8	-0.211739	-5.05556	1	0.488
392	rno-miR-19a	Maf	Pou4f1	-1.17334	-3.56735	3.39692	0.296	-0.296061	-3.46164	3.9808	0.714	-0.877274	-2.15156	0.554074	0.192	-1.76599	-9.13889	2.01289	0.154	-0.120341	-10.048	1.87587	0.84	-1.64565	-8.6	2.38375	0.492
393	rno-miR-19a	Maf	Ppfia2	-0.338336	-1.69825	1.41373	0.508	-0.179032	-1.7036	1.56331	0.696	-0.159304	-0.376227	0.076344	0.146	-0.372297	-4.94246	1.97065	0.62	-0.0755093	-4.83164	1.76677	0.822	-0.296788	-2.86667	0.766667	0.404
394	rno-miR-19a	Maf	Ppp1r9a	-1.0421	-3.50006	2.94336	0.39	-0.367999	-3.42449	3.51959	0.774	-0.6741	-1.46553	0.258259	0.128	-1.40662	-10.1502	3.29141	0.284	-0.149848	-10.9211	2.92148	0.848	-1.25677	-8.96296	1.79394	0.488
395	rno-miR-19a	Maf	Prkce	0.533142	-0.915475	1.48599	0.426	-0.129558	-0.965004	0.409807	0.68	0.6627	-0.358659	1.42394	0.156	1.17972	-2.46667	3.0977	0.678	-0.0627914	-1.76002	2.78959	0.842	1.24251	-1.80315	1.52703	0.562
396	rno-miR-19a	Maf	Ptpn11	-0.236067	-2.77334	2.21847	0.848	-0.327933	-2.74635	2.17042	0.774	0.0918664	-0.0318834	0.184035	0.118	0.0205344	-8.17703	4.44086	0.864	-0.142887	-7.7321	3.97041	0.878	0.163421	-4.98889	1.36667	0.43
397	rno-miR-19a	Maf	Rapgef2	-0.419227	-3.40366	2.44061	0.726	-0.334732	-3.23264	2.54347	0.78	-0.0844956	-0.213753	0.0671104	0.232	-0.312712	-8.98611	4.18392	0.718	-0.14366	-8.44242	3.69624	0.834	-0.169052	-7.22222	1.43333	0.636
398	rno-miR-19a	Maf	Rgl1	-0.856227	-1.70044	1.09025	0.216	0.0472169	-0.235987	1.6032	0.576	-0.903444	-1.96179	0.523555	0.17	-1.6489	-2.77362	0.424479	0.454	0.0325589	-2.43112	0.220232	0.5	-1.68146	-2.1913	2.38975	0.47
399	rno-miR-19a	Maf	Rhob	0.903627	-1.11934	2.18685	0.212	0.193078	-1.74725	2.10624	0.69	0.710549	-0.360541	1.50577	0.164	1.40343	-0.933333	6.02604	0.16	0.0731619	-0.89475	6.76281	0.782	1.33027	-1.91618	5.33333	0.552
400	rno-miR-19a	Maf	Rictor	-0.470869	-2.64816	2.3054	0.558	-0.281315	-2.66863	2.45662	0.742	-0.189554	-0.402698	0.106053	0.164	-0.474037	-7.28333	3.25834	0.668	-0.119175	-7.05972	2.89456	0.88	-0.354862	-6.27778	2.68696	0.508
401	rno-miR-19a	Maf	Robo2	-0.178809	-0.336023	0.226989	0.144	0.00122178	-0.11266	0.294042	0.858	-0.180031	-0.372083	0.0749743	0.154	-0.334805	-0.450499	-0.0673759	0.036	0.00259065	-0.616876	0.0427858	0.654	-0.337395	-0.411508	0.495183	0.488
402	rno-miR-19a	Maf	Sec22b	0.0944464	-0.65036	0.711446	0.734	0.0807746	-0.660481	0.711392	0.766	0.0136718	0.00133566	0.023034	0.04	0.055726	-0.918955	2.05267	0.994	0.0348398	-0.921491	1.9365	0.806	0.0208862	-0.0295858	1.72222	0.296
403	rno-miR-19a	Maf	Sept7	-0.862192	-1.99917	1.8549	0.19	-0.150763	-1.68842	2.70797	0.702	-0.711429	-1.46769	0.452861	0.184	-1.38425	-5.0314	0.375366	0.156	-0.0554034	-5.35454	0.624742	0.824	-1.32885	-4.46296	1.9028	0.488
404	rno-miR-19a	Maf	Sgtb	-0.900057	-2.21273	2.32857	0.236	-0.185569	-2.06446	2.83231	0.774	-0.714488	-1.68585	0.336895	0.134	-1.40726	-5.83073	0.790685	0.128	-0.06991	-6.59263	0.824819	0.884	-1.33735	-5.18519	1.92625	0.566
405	rno-miR-19a	Maf	Shc3	0.852914	-2.21432	2.43233	0.312	0.226296	-2.97138	2.44543	0.738	0.626618	-0.375954	1.53426	0.176	1.26913	-1.30384	6.76699	0.124	0.0897349	-1.37362	6.90225	0.886	1.1794	-1.71933	6.36667	0.604
406	rno-miR-19a	Maf	Slc4a7	-0.757618	-5.21192	4.41703	0.674	-0.583112	-5.19623	4.5181	0.746	-0.174505	-0.377862	0.0902648	0.18	-0.583589	-14.9333	7.2726	0.742	-0.25074	-14.7835	6.43115	0.844	-0.332849	-9.21037	5.9913	0.638
407	rno-miR-19a	Maf	Slc8a1	-0.173171	-2.2273	1.6182	0.786	-0.237343	-2.24775	1.51529	0.716	0.0641719	-0.0341233	0.142813	0.134	0.0163213	-5.91667	3.25834	0.846	-0.103617	-5.52819	2.88622	0.842	0.119938	-4.88889	0.966667	0.616
408	rno-miR-19a	Maf	Snx7	0.0746487	-0.869926	0.92774	0.842	0.113834	-0.79781	0.943761	0.73	-0.039185	-0.0922352	0.0110328	0.114	-0.0218561	-1.56347	2.83333	0.898	0.0498487	-1.39931	2.66369	0.852	-0.0717049	-0.466667	2.33333	0.618
409	rno-miR-19a	Maf	Sox5	-0.952917	-2.26056	1.76003	0.25	-0.18579	-2.00329	2.58152	0.796	-0.767128	-1.5645	0.330229	0.13	-1.49649	-6.05556	0.933333	0.174	-0.0715116	-6.35938	0.797978	0.85	-1.42498	-5.37037	2.01723	0.528
410	rno-miR-19a	Maf	Sox6	0.0968621	-0.446659	0.493474	0.566	0.0585324	-0.488258	0.470965	0.724	0.0383297	-0.0112304	0.0805236	0.136	0.0963935	-0.677505	1.51667	0.6	0.0249361	-0.606369	1.4584	0.862	0.0714574	-0.233333	1.31481	0.492
411	rno-miR-19a	Maf	Spry4	0.445061	-0.920818	0.994782	0.196	0.0481291	-1.27052	0.762906	0.772	0.396932	-0.225053	1.04054	0.19	0.7652	0.234783	1.95894	0.032	0.0150806	-0.251213	2.35293	0.886	0.75012	-1.10383	1.74074	0.454
412	rno-miR-19a	Maf	St3gal1	-0.122017	-1.25987	0.919724	0.708	-0.132841	-1.2658	0.907699	0.678	0.0108246	0.00268868	0.0178235	0.02	-0.0439129	-3.50595	1.75915	0.96	-0.0575834	-3.14348	1.55063	0.862	0.0136706	-2.7963	0.556304	0.484
413	rno-miR-19a	Maf	Synj2bp	-0.869335	-1.84352	1.57429	0.182	-0.119819	-1.4122	2.00462	0.742	-0.749516	-1.57886	0.362333	0.152	-1.43693	-4.03646	-0.14298	0.042	-0.0399237	-4.67505	0.478995	0.856	-1.39701	-3.68333	1.98951	0.462
414	rno-miR-19a	Maf	Syt1	-1.00583	-2.23794	2.19949	0.214	-0.14199	-1.7868	2.72547	0.766	-0.863837	-2.05842	0.434172	0.144	-1.66499	-5.04948	-0.00851337	0.016	-0.0524899	-5.71931	0.616391	0.858	-1.6125	-4.61667	2.31107	0.398
415	rno-miR-19a	Maf	Tm4sf1	0.258831	-0.699875	0.682168	0.276	0.0617648	-0.895734	0.665882	0.736	0.197066	-0.121009	0.461109	0.158	0.399594	-0.360738	1.88021	0.172	0.0236768	-0.350059	2.08656	0.846	0.375917	-0.570328	1.66833	0.544
416	rno-miR-19a	Maf	Tnfrsf12a	1.68322	-3.00721	3.92064	0.238	0.330361	-4.42663	3.60592	0.74	1.35286	-0.800154	2.7845	0.194	2.66206	-1.18914	10.5423	0.142	0.122418	-1.36517	11.9496	0.856	2.53964	-3.68347	9.58333	0.512
417	rno-miR-19a	Maf	Vangl1	0.138431	-0.702294	0.839052	0.622	0.0886351	-0.750719	0.843457	0.772	0.0497956	-0.0312237	0.113615	0.164	0.130263	-1.03257	2.40675	0.676	0.0375479	-0.927183	2.30113	0.834	0.0927155	-0.4	1.38889	0.574
418	rno-miR-19a	Maf	Wisp1	-1.44673	-4.41772	5.27778	0.326	-0.442347	-4.37408	5.69223	0.798	-1.00439	-2.14174	0.480074	0.152	-2.07032	-13.1151	3.57312	0.196	-0.181121	-13.9548	3.18885	0.85	-1.8892	-11.3519	2.76054	0.496
419	rno-miR-19a	Maf	Zbtb20	-0.160281	-1.18488	1.0476	0.712	-0.12189	-1.17793	1.13218	0.778	-0.0383911	-0.0836251	0.0172587	0.138	-0.122238	-3.28175	1.51884	0.766	-0.0524073	-2.97214	1.50269	0.784	-0.0698312	-2.64815	0.5	0.392
420	rno-miR-19a	Maf	Zfp91	0.184318	-1.02871	1.39025	0.636	0.156787	-1.08584	1.37419	0.692	0.027531	-0.0135453	0.0599129	0.182	0.118769	-1.97065	4.19246	0.896	0.0674911	-1.76677	3.79649	0.84	0.0512778	-0.666667	3.35185	0.542
421	rno-miR-19a	Stat1	Bmpr2	-0.0724079	-1.62763	1.02343	0.782	-0.84803	-2.53909	0.0159238	0.072	0.775622	-0.44031	1.65206	0.204	1.42866	-1.40248	2.57107	0.696	-0.529466	-14.6506	40.9296	0.692	1.95813	-39.5061	16.5232	0.68
422	rno-miR-19a	Stat1	Btg4	-1.91269	-5.17299	1.04351	0.204	-3.00495	-6.17754	-0.113553	0.034	1.09226	-0.485338	2.26382	0.198	-1.19167	-6.98611	1.7824	0.182	-3.92237	-24.2057	53.9153	0.204	2.73071	-54.8988	22.9467	0.73
423	rno-miR-19a	Stat1	Ccdc50	-2.02987	-4.74573	1.17317	0.204	-2.97787	-5.88229	0.151268	0.064	0.947997	-0.591105	1.95733	0.182	-1.3187	-6.5377	1.35239	0.186	-3.69442	-21.4194	46.6611	0.216	2.37573	-47.7868	19.9809	0.68
424	rno-miR-19a	Stat1	Ccdc89	-1.80655	-4.51786	0.984715	0.162	-2.646	-5.2874	-1.5382e-05	0.05	0.839454	-0.423335	1.8111	0.22	-1.45612	-6.36023	0.991712	0.154	-3.55682	-19.1047	41.053	0.182	2.10069	-42.3281	17.6757	0.788
425	rno-miR-19a	Stat1	Cnr1	-1.97069	-5.38199	1.02353	0.188	-3.04816	-6.66051	0.0816729	0.066	1.07748	-0.606605	2.16512	0.2	-1.4508	-7.2996	1.5483	0.136	-4.13042	-24.0511	52.5739	0.19	2.67962	-53.8108	22.4748	0.65
426	rno-miR-19a	Stat1	Crebbp	-0.127203	-0.252782	0.0149651	0.084	-0.144951	-0.272812	0.000330809	0.054	0.0177483	-0.0185086	0.0424939	0.376	-0.177599	-0.403646	-0.0590113	0.036	-0.231778	-0.694857	0.98775	0.082	0.0541795	-1.15578	0.489592	0.658
427	rno-miR-19a	Stat1	Dhx9	-1.07268	-3.01918	0.963512	0.334	-1.97241	-3.8757	0.0331199	0.066	0.899737	-0.504531	1.80749	0.192	0.280389	-3.71429	2.36223	0.648	-1.96859	-18.2094	45.2225	0.196	2.24897	-45.1699	18.889	0.634
428	rno-miR-19a	Stat1	Diaph3	-2.31548	-6.30299	1.58977	0.23	-3.9624	-7.81543	-0.0396186	0.046	1.64693	-0.656692	3.16458	0.19	-0.314199	-7.71667	3.73275	0.716	-4.42751	-34.2883	82.4037	0.194	4.11331	-82.5934	34.5361	0.644
429	rno-miR-19a	Stat1	Gpr37	-1.53446	-4.61118	1.56101	0.292	-2.7585	-5.65161	0.0451784	0.068	1.22404	-0.675506	2.60715	0.204	-0.0329494	-5.41667	2.909	0.922	-3.08164	-25.4052	60.7775	0.17	3.04869	-61.2045	25.5768	0.586
430	rno-miR-19a	Stat1	Grm5	-1.83724	-4.80983	1.61664	0.276	-3.13557	-5.97665	0.0596588	0.078	1.29833	-0.693938	2.64062	0.198	-0.064223	-6.04762	3.04389	0.964	-3.2831	-26.7889	64.54	0.2	3.21888	-64.4136	26.9314	0.58
431	rno-miR-19a	Stat1	Itk	-3.57145	-9.60763	2.89233	0.2	-5.6199	-11.7646	0.236524	0.062	2.04845	-1.28393	4.28812	0.2	-2.4236	-13.2532	3.20563	0.176	-7.54091	-45.1401	100.087	0.158	5.11731	-102.886	42.9945	0.726
432	rno-miR-19a	Stat1	Itpr2	0.339974	-0.0298296	0.607324	0.072	0.367175	0.00178365	0.634861	0.05	-0.0272008	-0.0421964	-0.00477225	0.02	0.594092	0.301823	1.25	0.036	0.642513	-0.170254	1.08842	0.094	-0.0484211	-0.318052	0.95	0.552
433	rno-miR-19a	Stat1	Kcnc1	-0.686321	-1.91529	0.623198	0.28	-1.17301	-2.39173	0.00666034	0.058	0.48669	-0.233175	0.996428	0.21	-0.00415408	-2.18333	1.04737	0.942	-1.23304	-10.0526	24.8824	0.184	1.22888	-24.8133	10.374	0.67
434	rno-miR-19a	Stat1	Kcnj3	-1.79125	-4.70402	1.25422	0.24	-2.83916	-5.65633	0.0688777	0.074	1.04791	-0.605013	2.16359	0.204	-0.671604	-5.65717	2.02277	0.378	-3.29139	-22.6535	52.2047	0.202	2.61979	-52.6957	22.0198	0.762
435	rno-miR-19a	Stat1	Kcnk2	-1.94214	-3.95932	0.434719	0.11	-2.42417	-4.31989	-0.0233008	0.048	0.482027	-0.246321	1.01278	0.206	-2.32805	-6.10817	-0.417391	0.03	-3.52246	-12.6117	21.7131	0.08	1.1944	-23.8782	9.98721	0.598
436	rno-miR-19a	Stat1	Limd1	0.451552	-0.385095	1.27239	0.216	0.730122	-0.0267651	1.54611	0.074	-0.278571	-0.57883	0.14122	0.206	0.25046	-0.484234	1.67932	0.254	0.940585	-13.5793	6.0284	0.19	-0.690125	-5.77109	13.8009	0.524
437	rno-miR-19a	Stat1	Lpgat1	-1.91491	-6.09528	1.94606	0.296	-3.47454	-7.36132	0.0760126	0.06	1.55963	-0.926633	3.38909	0.234	-0.103663	-7.34524	3.6568	0.928	-3.98449	-32.3938	77.9671	0.184	3.88083	-77.8395	32.5359	0.642
438	rno-miR-19a	Stat1	Mapk14	1.68012	-0.736063	3.71928	0.152	2.30575	-0.122071	4.20887	0.058	-0.625632	-1.2786	0.345761	0.212	1.46098	-0.470874	5.44565	0.154	3.00857	-29.9499	14.4755	0.23	-1.54758	-12.9545	31.04	0.704
439	rno-miR-19a	Stat1	Mina	0.719217	-0.52762	1.79113	0.236	1.17374	0.0220533	2.20638	0.04	-0.454527	-0.978223	0.231884	0.19	0.125118	-0.9902	2.18333	0.696	1.25903	-22.7082	9.49436	0.204	-1.13391	-9.51637	22.7617	0.544
440	rno-miR-19a	Stat1	Nap1l1	0.0765471	-0.0594544	0.239739	0.244	0.140808	0.00144659	0.295995	0.042	-0.0642611	-0.130782	0.0383054	0.22	-0.000566465	-0.156392	0.283333	0.888	0.160149	-3.31254	1.35186	0.204	-0.160716	-1.36588	3.30844	0.772
441	rno-miR-19a	Stat1	Nek7	-2.06672	-5.73746	1.67162	0.268	-3.55475	-7.14054	-0.0197123	0.044	1.48802	-0.649357	3.13619	0.166	-0.207692	-7.21032	3.57942	0.884	-3.9202	-31.1708	74.6391	0.186	3.7125	-74.6212	31.1773	0.662
442	rno-miR-19a	Stat1	Pacsin1	-1.49938	-4.6806	1.55631	0.278	-2.70903	-5.60006	0.110483	0.07	1.20965	-0.682467	2.55007	0.178	-0.0215611	-5.6746	2.9126	0.958	-3.059	-25.3946	61.3639	0.222	3.03744	-61.2054	25.5805	0.776
443	rno-miR-19a	Stat1	Pcdha4	-1.6855	-4.95234	1.90999	0.316	-3.03468	-6.26943	0.0325307	0.072	1.34918	-0.609207	2.80917	0.188	0.124445	-6.06944	3.30616	0.8	-3.25592	-28.0487	67.8322	0.176	3.38037	-68.0268	28.435	0.706
444	rno-miR-19a	Stat1	Pclo	-2.67205	-7.11757	1.3601	0.172	-4.05443	-8.36265	0.0342673	0.052	1.38239	-0.779787	2.77957	0.206	-1.92075	-9.52548	1.95115	0.14	-5.38569	-30.9328	67.9905	0.148	3.46493	-69.7378	29.1511	0.75
445	rno-miR-19a	Stat1	Ppp1r9a	-3.29677	-7.77493	1.91888	0.22	-5.07669	-9.59219	0.110489	0.06	1.77992	-1.13305	3.6854	0.206	-1.40662	-10.5357	3.29141	0.348	-5.86271	-38.4784	87.7037	0.204	4.4561	-89.6233	37.4662	0.664
446	rno-miR-19a	Stat1	Prkca	-2.0237	-5.37886	1.70445	0.252	-3.33069	-6.468	0.0366137	0.062	1.30698	-0.709095	2.68539	0.218	-0.36386	-6.7474	2.88936	0.624	-3.63006	-27.6743	65.4936	0.148	3.2662	-65.7557	27.4616	0.75
447	rno-miR-19a	Stat1	Prkce	-0.682654	-2.67675	1.23695	0.528	-1.63441	-3.48312	0.0152273	0.064	0.951753	-0.423179	1.94053	0.18	1.17972	-2.52381	3.13327	0.658	-1.2077	-18.2894	49.2298	0.476	2.38743	-47.9552	20.071	0.622
448	rno-miR-19a	Stat1	Rgl1	0.0108515	-1.05272	0.916379	0.77	0.63421	-0.195717	1.59285	0.55	-0.623359	-1.3874	0.319261	0.176	-1.6489	-2.65526	0.424479	0.482	-0.104872	-32.3801	10.7068	0.644	-1.54403	-12.9271	30.9577	0.59
449	rno-miR-19a	Stat1	Rhob	1.82476	-0.938188	4.2906	0.186	2.61342	-0.112289	5.0341	0.064	-0.788667	-1.68527	0.393255	0.19	1.40343	-0.89611	6.01478	0.14	3.37186	-38.2179	18.0919	0.17	-1.96843	-16.5215	39.5099	0.586
450	rno-miR-19a	Stat1	Rictor	-2.19577	-6.02433	1.53191	0.208	-3.68932	-7.67158	-0.00770674	0.048	1.49355	-0.850793	3.05252	0.204	-0.474037	-7.68056	3.25834	0.664	-4.20567	-31.3641	74.7348	0.178	3.73163	-75.0898	31.366	0.716
451	rno-miR-19a	Stat1	Rnf38	1.90224	-1.35145	4.4997	0.166	2.75359	-0.093784	5.34503	0.06	-0.851352	-1.79641	0.497497	0.194	1.39654	-1.04261	6.26449	0.17	3.52167	-41.1871	19.2058	0.178	-2.12513	-17.8502	42.7214	0.642
452	rno-miR-19a	Stat1	Sept7	-1.52637	-3.23562	0.790466	0.172	-2.08368	-3.81656	0.096751	0.062	0.557306	-0.231738	1.20993	0.174	-1.38425	-4.92188	0.375366	0.136	-2.78029	-13.1874	26.7828	0.162	1.39604	-28.0288	11.7298	0.682
453	rno-miR-19a	Stat1	Slc4a7	-4.6067	-12.6399	3.45118	0.248	-7.80438	-15.3632	0.335398	0.072	3.19768	-1.88355	6.22619	0.244	-0.583589	-14.9333	7.18223	0.706	-8.56577	-67.1766	159.98	0.184	7.98218	-160.324	67.0197	0.54
454	rno-miR-19a	Stat1	Snx7	0.775281	-0.885775	2.30321	0.308	1.42712	-0.0215606	2.97899	0.064	-0.65184	-1.37128	0.296033	0.16	-0.0218561	-1.65204	2.97619	0.846	1.60439	-32.813	13.3835	0.198	-1.62625	-13.6588	32.697	0.658
455	rno-miR-19a	Stat1	Spire1	0.0343389	-0.00279119	0.0671378	0.082	0.00548753	-0.0275361	0.0430334	0.464	0.0288513	-0.0115345	0.0597622	0.162	0.129355	8.77076e-16	0.173488	0.034	0.0578075	-0.435289	1.48881	0.196	0.0715472	-1.37108	0.586684	0.438
456	rno-miR-19a	Stat1	St8sia3	-1.90417	-4.62837	1.04494	0.18	-2.80768	-5.41885	0.0584531	0.064	0.903514	-0.500247	1.91285	0.234	-1.2913	-6.28165	1.25527	0.17	-3.55085	-20.1862	43.9176	0.214	2.25954	-45.3559	18.9751	0.698
457	rno-miR-19a	Stat1	Synj2bp	-1.29149	-2.63092	0.21359	0.104	-1.63866	-3.02829	-0.0478123	0.046	0.347164	-0.215914	0.683012	0.216	-1.43693	-4.27778	-0.150467	0.016	-2.31358	-8.98067	16.2618	0.094	0.876647	-17.6134	7.38336	0.718
458	rno-miR-19a	Stat1	Tnfrsf12a	2.98677	-1.19813	7.07515	0.146	4.2763	-0.18468	8.32217	0.062	-1.28953	-2.50562	0.580642	0.216	2.66206	-1.24182	10.4245	0.14	5.8664	-61.87	29.165	0.176	-3.20434	-26.8485	64.2385	0.744
459	rno-miR-19a	Stat1	Zbtb20	-0.955394	-2.64043	0.524944	0.21	-1.61971	-3.25881	0.00399057	0.052	0.664313	-0.401671	1.3001	0.206	-0.122238	-3.28175	1.51884	0.726	-1.78508	-14.0335	33.5423	0.2	1.66285	-33.563	14.0037	0.732
460	rno-miR-19a	Tp53	Mmp14	0.0879433	-0.966509	1.16438	0.824	0.452309	-0.362225	1.36735	0.262	-0.364365	-1.02619	0.142051	0.16	-0.0107628	-1.6868	3.22222	0.872	0.872744	-1.50969	2.57652	0.104	-0.883507	-1.23544	2.51852	0.55
461	rno-miR-206	Foxp1	Ash1l	0.000212127	-2.04757	9.05349	1	1.29632	-1.0723	8.78557	0.234	-1.29611	-3.13258	1.17433	0.306	-0.78506	-2.90768	2.00732	0.4	0.772565	-6.26267	72.2036	0.524	-1.55763	-71.4302	4.7381	0.502
462	rno-miR-206	Foxp1	Map2	-0.380246	-1.00861	2.29459	0.704	0.0222723	-0.713775	2.49638	0.7	-0.402518	-1.01559	0.368735	0.362	-0.390439	-1	0.1435	0.2	0.0915383	-1.32079	21.7767	0.576	-0.481977	-22.1496	1.46429	0.43
463	rno-miR-206	Foxp1	Slc38a3	-0.0192368	-0.340754	1.74212	0.71	0.245516	-0.17512	1.74331	0.144	-0.264753	-0.653786	0.233223	0.336	-0.113874	-0.79331	0.565769	0.448	0.202494	-1.64533	14.7512	0.582	-0.316368	-14.4501	0.952381	0.468
464	rno-miR-206	Gnb1	Arf4	-0.96857	-2.3999	0.143841	0.08	-0.83359	-2.09873	0.198038	0.112	-0.13498	-0.434385	0.0492325	0.206	0.0402164	-0.796203	0.788382	0.956	0.332739	-0.739355	1.13276	0.146	-0.292523	-1.19507	0.522388	0.52
465	rno-miR-206	Maf	Adam19	-0.582205	-2.05306	0.153948	0.26	-0.191214	-1.26278	0.19898	0.77	-0.390991	-1.15384	0.13215	0.218	-0.692085	-2.42217	0.814341	0.542	0.0510361	-1.57533	0.822968	0.738	-0.743121	-2.04595	1.64807	0.542
466	rno-miR-206	Maf	Agfg2	0.777657	-0.0793093	1.85019	0.068	0.824028	-0.0421139	1.93161	0.06	-0.0463712	-0.149403	0.02456	0.278	-0.125728	-0.82306	0.457173	0.478	-0.0337064	-0.704445	0.449944	0.694	-0.092022	-0.432836	0.368056	0.654
467	rno-miR-206	Maf	Akap13	-0.0397697	-0.140282	0.0126486	0.262	-0.00949654	-0.0762762	0.0182208	0.846	-0.0302732	-0.0767858	0.00595712	0.17	-0.051165	-0.163946	0.0497925	0.312	0.00324726	-0.115805	0.0548852	0.794	-0.0544123	-0.141324	0.113693	0.314
468	rno-miR-206	Maf	Akap2	0.965913	0.0208545	2.77198	0.042	0.59318	-0.0327124	1.96418	0.078	0.372733	-0.116113	1.10427	0.22	0.64086	-1.15839	2.47023	0.57	-0.0681899	-0.826194	2.04498	0.644	0.709049	-1.57777	1.95165	0.512
469	rno-miR-206	Maf	Ank3	0.0606122	0.00403964	0.155014	0.034	0.0442649	-0.00147983	0.116229	0.054	0.0163474	-0.00773542	0.0459452	0.26	0.0282082	-0.0684647	0.130435	0.614	-0.00377147	-0.0374898	0.0981821	0.744	0.0319796	-0.0846502	0.130435	0.466
470	rno-miR-206	Maf	Aprt	-1.09584	-2.54018	0.195404	0.094	-1.15856	-2.63185	0.134348	0.084	0.0627217	-0.0207727	0.207947	0.208	0.169537	-0.66549	0.827801	0.462	0.047961	-0.660233	0.957835	0.714	0.121576	-0.534722	0.347107	0.52
471	rno-miR-206	Maf	Arf4	-0.969566	-2.18256	0.085948	0.078	-0.966398	-2.18473	0.089478	0.08	-0.00316786	-0.0121553	0.0026828	0.32	0.0402164	-0.830522	0.891663	0.988	0.0462028	-0.688637	0.785011	0.752	-0.00598646	-0.666667	0.311475	0.62
472	rno-miR-206	Maf	Arhgap26	2.70671	-0.17431	6.07836	0.072	2.70393	-0.174822	6.07421	0.072	0.00278275	-0.00104145	0.00629444	0.158	-0.122847	-2.20384	2.31612	0.854	-0.128099	-1.52961	1.89752	0.744	0.00525206	-0.868852	1.87591	0.342
473	rno-miR-206	Maf	Ash1l	3.9431	-0.541485	9.56273	0.102	4.26579	-0.282708	9.89707	0.058	-0.322687	-0.942463	0.129113	0.266	-0.78506	-3.37406	2.00732	0.358	-0.166565	-3.87647	2.00101	0.684	-0.618496	-2.23383	1.61111	0.67
474	rno-miR-206	Maf	Baz1b	9.03901	-1.24155	19.664	0.098	9.35317	-0.98048	20.1784	0.084	-0.314153	-0.846112	0.123292	0.264	-1.00649	-8.08556	10.5783	0.58	-0.408604	-7.67943	5.65096	0.75	-0.597888	-4.97512	10.5783	0.44
475	rno-miR-206	Maf	C1qbp	-0.764892	-1.67031	0.0571491	0.072	-0.7747	-1.68086	0.0524904	0.07	0.00980839	-0.00465694	0.0298751	0.236	0.0544785	-0.597882	0.840431	0.774	0.0354509	-0.491207	0.484319	0.734	0.0190276	-0.479167	0.412935	0.592
476	rno-miR-206	Maf	Ccdc50	2.91324	-0.59105	6.88519	0.112	3.24569	-0.277617	7.16696	0.08	-0.332451	-0.914329	0.127818	0.218	-0.749775	-2.22857	1.06305	0.32	-0.117192	-3.25186	1.9503	0.774	-0.632583	-1.7437	1.40583	0.47
477	rno-miR-206	Maf	Cd44	-3.94554	-9.06938	0.750588	0.106	-4.21337	-9.33646	0.655847	0.084	0.267837	-0.103666	0.80025	0.256	0.684849	-2.22375	4.20874	0.386	0.169904	-2.2166	3.94942	0.708	0.514946	-1.78472	2.21393	0.626
478	rno-miR-206	Maf	Cdk5r1	2.64111	-0.50435	6.49071	0.102	3.01097	-0.207803	7.16346	0.07	-0.369857	-1.13581	0.148073	0.23	-0.807845	-2.11429	0.743952	0.276	-0.10269	-3.20356	1.52561	0.81	-0.705155	-1.96694	1.58717	0.522
479	rno-miR-206	Maf	Cdr2	0.592123	-0.0932649	1.40771	0.088	0.656327	-0.0460392	1.53275	0.072	-0.064204	-0.199325	0.0233082	0.236	-0.145135	-0.442857	0.235386	0.334	-0.0239148	-0.621555	0.391126	0.72	-0.12122	-0.340134	0.251815	0.626
480	rno-miR-206	Maf	Chd3	2.73666	-0.399981	6.98002	0.09	3.11794	0.0702916	7.51914	0.05	-0.38128	-1.1139	0.154157	0.218	-0.832345	-2.83287	0.746847	0.27	-0.106471	-3.44979	1.32122	0.792	-0.725874	-2.02479	1.62672	0.56
481	rno-miR-206	Maf	Cngb1	4.52453	-0.854208	10.8865	0.106	4.88677	-0.500971	11.4864	0.088	-0.362245	-1.02996	0.139357	0.224	-0.883673	-3.35166	2.3536	0.422	-0.192182	-4.40614	2.80888	0.79	-0.691491	-1.96583	1.88889	0.52
482	rno-miR-206	Maf	Cplx2	3.36052	-0.699647	8.26657	0.136	3.78627	-0.480225	8.80371	0.084	-0.425749	-1.15338	0.17338	0.258	-0.944253	-2.77621	1.1173	0.308	-0.133033	-3.95591	2.31816	0.782	-0.81122	-2.27273	1.81242	0.516
483	rno-miR-206	Maf	Cytip	-1.18866	-3.15705	0.39661	0.168	-1.46262	-3.42413	0.264617	0.084	0.273954	-0.119137	0.760783	0.216	0.563271	-0.0858896	1.43288	0.08	0.038533	-0.81249	1.94468	0.642	0.524738	-1.181	1.45103	0.592
484	rno-miR-206	Maf	Dcdc5	3.32356	-0.404178	7.10035	0.084	3.4313	-0.373824	7.32226	0.076	-0.107737	-0.307079	0.0396563	0.216	-0.358369	-2.98179	3.92771	0.596	-0.150557	-2.46417	2.09405	0.774	-0.207812	-2.23571	3.92771	0.504
485	rno-miR-206	Maf	Dclk1	-3.0903	-8.66044	0.918764	0.178	-4.0039	-9.43805	0.115341	0.06	0.913599	-0.339817	2.63053	0.242	1.8344	-0.991644	4.83471	0.088	0.0904506	-2.91222	6.01331	0.69	1.74395	-3.91219	4.80614	0.602
486	rno-miR-206	Maf	Dlg4	2.49065	-0.371803	6.42895	0.108	2.81316	-0.127502	6.81373	0.07	-0.322516	-0.988038	0.120443	0.246	-0.71368	-1.95915	0.795345	0.288	-0.0978549	-2.99876	1.41094	0.742	-0.615825	-1.6905	1.39438	0.486
487	rno-miR-206	Maf	Dnajc6	2.21478	-0.376068	5.08571	0.09	2.23749	-0.364858	5.12821	0.088	-0.0227123	-0.0653257	0.00944418	0.236	-0.146734	-1.7806	1.57665	0.824	-0.103382	-1.38026	1.27504	0.748	-0.0433517	-1.199	1.41667	0.56
488	rno-miR-206	Maf	Ears2	-1.19353	-2.70757	0.0799502	0.078	-1.26547	-2.83349	0.0632204	0.06	0.0719483	-0.0311366	0.201613	0.258	0.1911	-0.679593	1.03482	0.426	0.0519205	-0.703549	1.05934	0.78	0.139179	-0.327838	0.666667	0.49
489	rno-miR-206	Maf	Emp1	-4.62723	-12.1888	0.846907	0.114	-5.13342	-12.5987	0.519522	0.078	0.506186	-0.216371	1.35705	0.274	1.15824	-1.77601	3.86782	0.318	0.188039	-3.08256	5.11421	0.7	0.970205	-2.2056	2.72727	0.63
490	rno-miR-206	Maf	Fgf14	0.927311	-0.0874257	2.12886	0.08	0.932823	-0.0858985	2.13869	0.08	-0.00551197	-0.0126141	-0.000621921	0.012	-0.0520945	-1.02858	0.762914	0.844	-0.0437267	-0.543343	0.637983	0.786	-0.00836778	-0.592857	0.0552147	0.27
491	rno-miR-206	Maf	Gabbr2	2.48001	-0.418494	6.3594	0.112	2.88011	-0.138501	6.82666	0.062	-0.400108	-1.16576	0.163085	0.262	-0.859531	-2.1405	0.527899	0.196	-0.0923975	-3.30735	1.84037	0.808	-0.767133	-2.11323	1.74596	0.572
492	rno-miR-206	Maf	Gbp2	-5.26037	-19.0154	3.18326	0.292	-7.66151	-19.665	0.729633	0.08	2.40114	-1.057	6.97885	0.226	4.67863	-3.09385	12.2272	0.102	0.104623	-6.39219	14.6134	0.846	4.574	-10.2215	12.5903	0.412
493	rno-miR-206	Maf	Gng11	-0.64958	-1.43821	0.0664539	0.074	-0.627059	-1.39361	0.0699629	0.082	-0.0225212	-0.0646632	0.0119694	0.266	-0.0119943	-0.641166	0.385714	0.88	0.032292	-0.534912	0.303085	0.652	-0.0442863	-0.12466	0.245902	0.664
494	rno-miR-206	Maf	Grm5	2.93969	-0.0795486	6.502	0.06	2.92691	-0.0956603	6.4734	0.064	0.0127802	0.00185287	0.0307649	0	-0.120998	-2.69202	2.49967	0.942	-0.13938	-1.67063	2.0708	0.724	0.0183825	-1.57214	2.00694	0.284
495	rno-miR-206	Maf	Gspt1	-0.628648	-1.36595	0.0245131	0.062	-0.636837	-1.37575	0.0161442	0.058	0.00818923	0.000189795	0.0189255	0.04	0.0425818	-0.503204	0.511929	0.83	0.0294738	-0.452531	0.518848	0.76	0.013108	-0.402778	0.196721	0.29
496	rno-miR-206	Maf	Gucy1a3	1.63284	-0.174592	3.72591	0.072	1.6068	-0.190594	3.6405	0.078	0.0260428	-0.0144858	0.0868008	0.24	-0.0261681	-1.36359	1.48254	0.95	-0.079089	-1.30008	1.24222	0.65	0.052921	-0.57377	0.146046	0.542
497	rno-miR-206	Maf	Hck	-1.52257	-5.21045	1.3396	0.334	-2.27862	-5.77494	0.284208	0.08	0.756043	-0.316172	2.30195	0.25	1.46211	-0.980395	3.95868	0.112	0.0268277	-1.98753	4.35697	0.818	1.43528	-3.17699	3.94872	0.436
498	rno-miR-206	Maf	Hcn1	1.00614	-0.118902	2.23444	0.1	1.03879	-0.0911438	2.27493	0.088	-0.03265	-0.0896668	0.0161227	0.252	-0.110012	-0.780602	0.708775	0.524	-0.0454962	-0.759569	0.627837	0.718	-0.0645156	-0.552239	0.569444	0.52
499	rno-miR-206	Maf	Hmgxb4	3.17769	-0.414068	7.12016	0.082	3.21508	-0.399358	7.18048	0.078	-0.0373824	-0.0976887	0.0074668	0.174	-0.21651	-2.90514	2.42441	0.788	-0.148434	-2.6307	2.10855	0.75	-0.0680765	-0.986192	0.236124	0.418
500	rno-miR-206	Maf	Hmox1	-16.4432	-40.4086	3.42083	0.1	-17.9217	-41.6855	2.15189	0.084	1.4785	-0.541251	4.32202	0.232	3.50474	-7.7994	17.295	0.332	0.683146	-8.45794	16.6943	0.76	2.8216	-6.34919	12.1	0.522
501	rno-miR-206	Maf	Hnrnpa3	3.80331	0.0698191	8.66114	0.046	3.44209	-0.157379	7.89751	0.062	0.361212	-0.127212	1.07404	0.234	0.485241	-2.31545	4.62338	0.604	-0.201488	-1.62395	3.84569	0.64	0.686728	-1.7541	1.88985	0.422
502	rno-miR-206	Maf	Hpcal4	3.62866	-0.3771	8.12053	0.088	3.63624	-0.372884	8.12657	0.088	-0.00757882	-0.0205748	0.00674277	0.452	-0.188934	-2.31429	3.01098	0.894	-0.171153	-2.15884	2.49775	0.816	-0.0177812	-1.13115	2.41667	0.348
503	rno-miR-206	Maf	Htt	-1.96598	-5.21065	0.6259	0.14	-2.31916	-5.88649	0.276994	0.09	0.353176	-0.124063	1.03559	0.222	0.742372	-0.361446	1.86777	0.214	0.0701312	-1.4935	2.72413	0.804	0.672241	-1.50466	1.8469	0.544
504	rno-miR-206	Maf	Itpr1	4.59594	-0.622605	10.9994	0.08	4.93129	-0.228771	11.4711	0.07	-0.335351	-0.964668	0.140279	0.256	-0.837527	-3.97129	2.23761	0.32	-0.196554	-4.28649	2.5016	0.72	-0.640973	-1.84546	1.43709	0.634
505	rno-miR-206	Maf	Kcnc1	1.11362	-0.148238	2.66867	0.074	1.10581	-0.154392	2.64583	0.078	0.00781037	-0.00638859	0.0246817	0.398	-0.0359085	-0.692857	0.971231	0.956	-0.0533113	-0.569794	0.813028	0.756	0.0174029	-0.377049	0.777778	0.516
506	rno-miR-206	Maf	Kcnma1	2.4653	-0.35909	6.36316	0.092	2.81423	-0.0978146	6.88856	0.062	-0.348929	-0.99901	0.144267	0.268	-0.759729	-1.99911	0.676344	0.238	-0.0955444	-3.06965	1.43684	0.766	-0.664184	-1.83149	1.47501	0.464
507	rno-miR-206	Maf	Lin7c	-1.26003	-2.86726	0.0985598	0.074	-1.28556	-2.92321	0.0850218	0.064	0.02553	-0.00296005	0.0656034	0.126	0.102976	-0.971231	1.15321	0.724	0.0585114	-0.820741	0.823882	0.75	0.0444646	-0.777778	0.691542	0.382
508	rno-miR-206	Maf	Lmtk2	-0.409387	-1.9875	0.484484	0.564	-0.0128292	-1.11602	0.554177	0.992	-0.396558	-1.27117	0.176315	0.242	-0.712979	-2.37181	0.751888	0.52	0.0433615	-1.73707	0.838977	0.786	-0.75634	-2.07689	1.70539	0.54
509	rno-miR-206	Maf	Map1a	-0.131872	-0.339331	-0.00399246	0.044	-0.0953933	-0.259634	0.00802059	0.07	-0.036479	-0.112635	0.0144033	0.242	-0.0609659	-0.276764	0.141598	0.606	0.00862384	-0.231507	0.0805335	0.758	-0.0695897	-0.192763	0.154779	0.518
510	rno-miR-206	Maf	Map2	0.94298	-0.284468	2.66613	0.126	1.13112	-0.13072	2.81101	0.06	-0.188143	-0.519458	0.0768204	0.24	-0.390439	-1	0.0674847	0.202	-0.0325427	-1.38005	0.60737	0.796	-0.357896	-0.990185	0.787392	0.464
511	rno-miR-206	Maf	Mapk14	-2.23263	-6.12155	0.661595	0.142	-2.60872	-6.67876	0.350697	0.084	0.376093	-0.159274	1.07868	0.24	0.801785	-0.373785	2.12199	0.212	0.0828107	-1.68169	3.127	0.788	0.718975	-1.63056	1.97552	0.524
512	rno-miR-206	Maf	Mgll	4.76123	-0.274119	10.973	0.076	4.76439	-0.265272	10.9946	0.076	-0.00316148	-0.0166301	0.00988993	0.706	-0.236656	-3.84595	3.96325	0.856	-0.22455	-2.7606	3.28946	0.766	-0.0121062	-1.4918	3.18056	0.65
513	rno-miR-206	Maf	Myef2	2.79843	-0.410167	7.15995	0.094	3.1776	-0.2079	7.64065	0.064	-0.379165	-1.08338	0.171531	0.272	-0.833288	-2.22143	1.38554	0.286	-0.109284	-3.43032	1.60135	0.774	-0.724004	-1.99286	1.62996	0.554
514	rno-miR-206	Maf	N4bp2l1	2.87013	-0.445934	7.07545	0.098	3.24711	0.000218271	7.82264	0.05	-0.37698	-1.06839	0.145966	0.246	-0.830091	-2.26429	0.908984	0.294	-0.112986	-3.44841	1.99669	0.782	-0.717106	-1.96706	1.60741	0.514
515	rno-miR-206	Maf	Nap1l1	-0.144104	-0.316867	0.0098821	0.076	-0.143489	-0.313417	0.0113008	0.08	-0.000614718	-0.00543884	0.00248063	0.63	0.00481909	-0.129855	0.119813	0.986	0.00704449	-0.115754	0.079696	0.68	-0.0022254	-0.104167	0.079602	0.58
516	rno-miR-206	Maf	Ncan	-2.19794	-4.93357	0.167001	0.084	-2.19943	-4.93968	0.165881	0.084	0.00148908	-0.00520162	0.0101093	0.726	0.109501	-1.75051	2.0108	0.848	0.103559	-1.62579	1.28518	0.762	0.0059418	-1.46528	1.18445	0.734
517	rno-miR-206	Maf	Neto2	1.85429	-0.587709	5.13749	0.146	2.27109	-0.105968	5.61041	0.062	-0.4168	-1.16346	0.15998	0.202	-0.854591	-2.15005	0.358348	0.1	-0.0625545	-3.04798	1.54737	0.642	-0.792036	-2.17934	1.75784	0.4
518	rno-miR-206	Maf	Neurod2	2.53535	-0.408822	6.65095	0.104	2.86306	-0.130094	7.10744	0.062	-0.32771	-0.988608	0.144417	0.244	-0.7289	-2	0.778304	0.306	-0.0999665	-2.97765	1.76546	0.75	-0.628933	-1.76033	1.43794	0.508
519	rno-miR-206	Maf	Ngfr	-3.06433	-6.80567	0.480379	0.076	-3.04349	-6.77477	0.478291	0.078	-0.020843	-0.0626028	0.0103562	0.27	0.104877	-2.55164	2.84149	0.982	0.146403	-1.9218	1.65914	0.772	-0.0415267	-0.184049	1.64179	0.568
520	rno-miR-206	Maf	Nrp1	2.41432	-0.535648	6.15916	0.1	2.74159	-0.291024	6.47753	0.074	-0.327266	-0.970148	0.13234	0.242	-0.719215	-1.9605	1.16867	0.324	-0.0935309	-2.96854	1.16342	0.75	-0.625684	-1.72472	1.40967	0.7
521	rno-miR-206	Maf	Odf2l	-0.0810313	-1.29732	1.03358	0.87	0.301525	-0.49443	1.13254	0.418	-0.382556	-1.10076	0.130815	0.226	-0.701612	-2.22613	0.606557	0.118	0.0267324	-1.77044	0.816112	0.792	-0.728344	-1.9979	1.63697	0.43
522	rno-miR-206	Maf	Pacsin1	2.75698	-0.1359	6.24235	0.062	2.73918	-0.141056	6.18673	0.064	0.0177969	-0.0104439	0.0526595	0.308	-0.0947645	-2.26763	2.29207	0.982	-0.131707	-1.46594	1.9993	0.78	0.0369423	-1.47761	0.165644	0.568
523	rno-miR-206	Maf	Panx1	-2.4521	-6.1203	0.597238	0.122	-2.80387	-6.53803	0.378781	0.086	0.351773	-0.117048	1.05143	0.228	0.76412	-0.649274	2.00551	0.286	0.0943278	-1.42932	3.08626	0.798	0.669793	-1.50081	1.86777	0.532
524	rno-miR-206	Maf	Pcdh7	7.92515	-1.06895	19.0231	0.098	8.27054	-0.872144	19.5066	0.076	-0.345394	-1.0566	0.148348	0.246	-1.01088	-5.41429	5.25644	0.54	-0.353175	-6.13214	4.72395	0.776	-0.657708	-4.37811	4.21528	0.38
525	rno-miR-206	Maf	Pcdha4	2.98267	-0.342731	6.32326	0.076	2.92225	-0.442765	6.22054	0.074	0.0604206	-0.0251953	0.164463	0.228	-0.0281384	-2.79337	2.74591	0.994	-0.144819	-1.48984	2.45369	0.68	0.11668	-1.0625	0.321343	0.546
526	rno-miR-206	Maf	Pigm	-0.7905	-1.78473	0.0485853	0.068	-0.774657	-1.74148	0.0608383	0.072	-0.0158426	-0.0495	0.00865629	0.284	0.00710083	-0.613773	0.741013	0.946	0.0386353	-0.532466	0.62554	0.596	-0.0315345	-0.1058	0.485714	0.66
527	rno-miR-206	Maf	Pik3r3	3.29404	-0.499604	7.51919	0.096	3.38936	-0.423236	7.6571	0.086	-0.0953117	-0.278039	0.0458255	0.246	-0.332884	-2.95594	2.38067	0.542	-0.150019	-2.36909	1.97927	0.766	-0.182865	-1.80597	1.90972	0.544
528	rno-miR-206	Maf	Plekha5	2.97902	-0.267681	6.38138	0.086	3.03641	-0.253386	6.44338	0.08	-0.0573956	-0.169296	0.0211882	0.236	-0.245648	-2.37656	2.26978	0.78	-0.137424	-1.97274	1.94561	0.838	-0.108223	-1.62189	1.81944	0.49
529	rno-miR-206	Maf	Plxna2	2.59973	-0.675788	6.84797	0.124	3.02005	-0.435181	7.22312	0.08	-0.420323	-1.11119	0.156592	0.23	-0.895648	-2.22314	0.527335	0.2	-0.097225	-3.46192	1.56235	0.724	-0.798423	-2.19443	1.77424	0.452
530	rno-miR-206	Maf	Pold4	-0.778596	-1.83827	0.104452	0.084	-0.84764	-1.92444	0.0661734	0.068	0.0690439	-0.0309237	0.19736	0.232	0.167227	-0.370603	0.578571	0.36	0.0324768	-0.403855	0.800061	0.748	0.134751	-0.323653	0.442786	0.486
531	rno-miR-206	Maf	Ppib	-0.703006	-1.67623	0.119979	0.1	-0.722957	-1.6968	0.11271	0.1	0.0199507	-0.0129079	0.0630481	0.334	0.0732761	-0.831325	0.618447	0.52	0.0317717	-0.44097	0.531164	0.758	0.0415044	-0.831325	0.383085	0.544
532	rno-miR-206	Maf	Prkce	1.4808	0.0498236	3.63914	0.038	1.14587	-0.107201	2.89999	0.086	0.334926	-0.119669	0.911213	0.232	0.548177	-1.5	2.64297	0.606	-0.09017	-0.807285	2.14454	0.71	0.638347	-1.43888	2.0625	0.536
533	rno-miR-206	Maf	Ptprt	1.66212	-0.137974	3.83818	0.068	1.67525	-0.133268	3.85096	0.066	-0.0131337	-0.0393038	0.00801886	0.332	-0.103766	-1.82754	1.33373	0.83	-0.0775948	-1.36533	1.19088	0.77	-0.0261712	-0.895522	0.104294	0.632
534	rno-miR-206	Maf	Qsox1	-1.40265	-3.73743	0.185461	0.086	-1.61636	-3.9014	0.0141683	0.058	0.213712	-0.0841856	0.655726	0.246	0.462344	-0.31921	1.21845	0.216	0.0532405	-1.02238	1.8467	0.744	0.409104	-0.930298	1.1405	0.488
535	rno-miR-206	Maf	Rapgef2	4.31678	-0.622736	9.4509	0.092	4.35954	-0.610243	9.48432	0.09	-0.0427614	-0.124674	0.025035	0.29	-0.287509	-2.78571	3.07294	0.81	-0.201229	-2.71992	2.85273	0.754	-0.0862803	-1.29508	2.75694	0.62
536	rno-miR-206	Maf	Rhoa	-0.517645	-1.32312	0.106524	0.112	-0.592376	-1.40074	0.0507719	0.068	0.0747316	-0.0354614	0.223104	0.272	0.163333	-0.124475	0.419432	0.18	0.0197919	-0.304656	0.658739	0.8	0.143541	-0.321944	0.404959	0.546
537	rno-miR-206	Maf	Rictor	3.64237	-0.488211	8.96913	0.088	3.73868	-0.329712	9.12957	0.082	-0.0963042	-0.288355	0.0403337	0.248	-0.34934	-2.87604	2.56461	0.678	-0.166564	-2.56373	2.38791	0.768	-0.182776	-1.99502	2.14583	0.464
538	rno-miR-206	Maf	Samd12	1.59614	-0.37456	3.65784	0.11	1.65492	-0.378951	3.75671	0.104	-0.058771	-0.163307	0.0220088	0.234	-0.182284	-1.43029	1.10919	0.522	-0.0720577	-1.19031	0.992715	0.784	-0.110226	-0.880597	0.888889	0.408
539	rno-miR-206	Maf	Sec22b	-1.03641	-2.28823	0.0651292	0.066	-1.04348	-2.30207	0.0566905	0.066	0.00706798	0.000471563	0.0167555	0.018	0.0599807	-1.42169	1.14864	0.872	0.0488311	-0.709957	0.849379	0.776	0.0111496	-1.42169	0.562189	0.3
540	rno-miR-206	Maf	Sfxn5	3.11379	-0.512876	7.82674	0.092	3.45482	-0.330394	8.35474	0.074	-0.341029	-1.07252	0.140124	0.224	-0.776287	-2.61033	1.11506	0.31	-0.126434	-3.42088	2.06786	0.698	-0.649853	-1.79602	1.45187	0.522
541	rno-miR-206	Maf	Sgtb	2.50531	-0.437084	6.07632	0.094	2.86484	-0.165219	6.60559	0.064	-0.359531	-1.02469	0.134795	0.248	-0.781677	-2	0.649274	0.328	-0.095817	-3.06355	1.78381	0.754	-0.68586	-1.88925	1.53711	0.648
542	rno-miR-206	Maf	Shc3	-3.02564	-7.34159	0.545584	0.088	-3.34134	-7.7831	0.386151	0.068	0.315707	-0.143002	0.959367	0.252	0.7287	-1.27148	2.54219	0.32	0.12389	-1.6203	3.26418	0.748	0.604809	-1.372	1.74129	0.536
543	rno-miR-206	Maf	Slc38a3	0.887164	-0.0520687	2.04578	0.074	0.927055	-0.0371474	2.09893	0.064	-0.0398914	-0.116261	0.0138692	0.236	-0.113874	-0.692946	0.987952	0.554	-0.0396771	-0.681538	0.568886	0.736	-0.0741965	-0.492537	0.987952	0.416
544	rno-miR-206	Maf	Slc4a10	3.19005	-0.630516	7.88551	0.094	3.53255	-0.44532	8.26871	0.076	-0.342503	-1.08569	0.130125	0.232	-0.780162	-2.69284	1.32562	0.356	-0.130666	-3.35151	1.71393	0.8	-0.649497	-1.84577	1.44384	0.416
545	rno-miR-206	Maf	Slc8a1	3.03152	-0.221658	6.4923	0.07	3.00036	-0.24194	6.40436	0.072	0.0311627	-0.015344	0.0863844	0.27	-0.0849823	-3.36551	2.56461	0.914	-0.145537	-2.43099	2.22629	0.716	0.0605543	-1.88571	0.227112	0.63
546	rno-miR-206	Maf	Sorbs2	0.0117514	-0.107977	0.14984	0.844	-0.0299343	-0.121153	0.0634564	0.468	0.0416857	-0.0153765	0.114052	0.242	0.075925	-0.0713482	0.234609	0.128	-0.00298933	-0.0938842	0.189238	0.748	0.0789143	-0.175792	0.215572	0.378
547	rno-miR-206	Maf	Sox5	2.57701	-0.469466	6.45049	0.122	2.96223	-0.259555	6.65795	0.076	-0.385219	-1.00873	0.123098	0.21	-0.828665	-2.18492	0.616843	0.2	-0.0979169	-3.29369	1.85418	0.722	-0.730748	-2.04132	1.60972	0.522
548	rno-miR-206	Maf	Sox6	-0.757463	-1.75671	0.0913497	0.108	-0.777802	-1.78097	0.0781592	0.102	0.020339	-0.00536137	0.051297	0.176	0.0724164	-0.562704	0.683912	0.626	0.0348508	-0.503206	0.536506	0.74	0.0375656	-0.0857607	0.213115	0.49
549	rno-miR-206	Maf	Spon1	1.18803	0.0272804	3.1393	0.042	0.833821	-0.0604852	2.60692	0.076	0.354206	-0.122353	1.03534	0.228	0.593724	-1.33743	2.43867	0.542	-0.0769816	-0.801206	2.12739	0.782	0.670705	-1.48415	1.91667	0.362
550	rno-miR-206	Maf	Spry4	-0.683421	-1.96154	0.248619	0.15	-0.883737	-2.09626	0.0879991	0.076	0.200316	-0.0748083	0.590903	0.246	0.404673	-0.226579	1.06612	0.11	0.0198937	-0.524229	1.34347	0.62	0.384779	-0.880841	1.05986	0.542
551	rno-miR-206	Maf	Ssh3	5.40787	-0.736158	13.3248	0.102	5.77931	-0.595316	13.8361	0.078	-0.371437	-1.11735	0.133597	0.21	-0.936306	-4.08921	3.07598	0.48	-0.233955	-4.82045	3.26081	0.772	-0.702351	-2.01819	2.46528	0.36
552	rno-miR-206	Maf	Syne1	0.434374	-0.137686	1.24487	0.154	0.537913	-0.07254	1.32185	0.078	-0.103539	-0.32085	0.0351618	0.234	-0.210492	-0.534483	0.0306748	0.082	-0.0140744	-0.71424	0.282304	0.664	-0.196418	-0.541137	0.432391	0.522
553	rno-miR-206	Maf	Syt1	2.0583	-0.460432	5.51933	0.152	2.49318	-0.0918522	5.97174	0.064	-0.434886	-1.26254	0.19181	0.254	-0.898316	-2.29752	0.141104	0.068	-0.0709172	-3.16636	1.37066	0.652	-0.827399	-2.27612	1.8442	0.386
554	rno-miR-206	Maf	Tac1	-2.672	-6.79891	0.449695	0.102	-3.00492	-6.99373	0.114583	0.058	0.332916	-0.132608	0.949763	0.24	0.743859	-0.861287	2.75988	0.298	0.105601	-1.83441	3.17158	0.73	0.638258	-1.45896	1.78512	0.538
555	rno-miR-206	Maf	Tbc1d5	1.23628	-0.0249794	2.76633	0.06	1.2585	-0.0214564	2.8143	0.056	-0.0222275	-0.0576013	0.00249694	0.1	-0.0953036	-1.00442	0.922849	0.71	-0.0575376	-1.02712	0.809597	0.74	-0.037766	-0.676617	0.770833	0.322
556	rno-miR-206	Maf	Tef	3.84243	-0.673717	9.05767	0.116	4.1793	-0.42796	9.51495	0.09	-0.336868	-0.989668	0.135421	0.244	-0.803798	-2.82143	1.89243	0.388	-0.160488	-3.8187	1.85899	0.756	-0.64331	-1.81818	1.53344	0.64
557	rno-miR-206	Maf	Tgfa	-0.923091	-2.00586	0.118077	0.07	-0.908152	-1.97841	0.116512	0.074	-0.0149391	-0.0479406	0.00936254	0.286	0.0135325	-0.841376	0.870444	0.95	0.0447776	-0.755965	0.734121	0.654	-0.0312451	-0.0868829	0.492537	0.636
558	rno-miR-206	Maf	Trib1	3.00558	-0.282685	6.71531	0.088	2.98033	-0.319143	6.69878	0.092	0.0252495	-0.00355782	0.0680803	0.14	-0.099263	-2.45228	2.6052	0.934	-0.143238	-1.61999	2.16409	0.724	0.043975	-0.983607	2.09028	0.302
559	rno-miR-206	Maf	Vangl1	-1.14545	-2.66949	0.0657139	0.066	-1.16949	-2.69336	0.0671975	0.064	0.0240457	-0.0113205	0.0740711	0.248	0.0992304	-1.43373	1.04057	0.762	0.0525184	-0.753361	0.77492	0.796	0.0467121	-1.43373	0.621891	0.592
560	rno-miR-206	Maf	Vipr2	0.413622	-0.00228062	0.955556	0.052	0.383248	-0.0129747	0.897182	0.062	0.0303733	-0.00640574	0.0902033	0.184	0.0329111	-0.38979	0.457173	0.786	-0.0211229	-0.30559	0.324736	0.644	0.054034	-0.228571	0.368056	0.48
561	rno-miR-206	Maf	Ywhab	1.43947	0.0352649	3.5636	0.046	1.11726	-0.105293	2.87502	0.086	0.32221	-0.122927	0.994959	0.254	0.527172	-1.13097	3.73913	0.568	-0.0876299	-0.781944	2.07745	0.77	0.614802	-1.38003	3.73913	0.612
562	rno-miR-206	Maf	Zbtb1	-1.26546	-2.93834	0.199321	0.094	-1.33312	-3.05737	0.153127	0.08	0.0676548	-0.0231567	0.186587	0.216	0.182312	-0.798091	0.878571	0.514	0.0559511	-0.773284	1.03477	0.774	0.126361	-0.26497	0.706468	0.498
563	rno-miR-206	Maf	Zbtb38	5.11979	-0.217517	12.7045	0.062	5.43466	0.0622578	13.5859	0.046	-0.314865	-0.978883	0.118882	0.248	-0.820709	-3.89367	2.92231	0.464	-0.223399	-4.4711	3.05188	0.744	-0.59731	-2.87065	2.44444	0.432
564	rno-miR-206	Maf	Zfp91	-2.01732	-4.50265	0.285916	0.084	-2.03108	-4.52554	0.277896	0.082	0.0137667	-0.00527121	0.0401196	0.266	0.120821	-1.63672	1.62811	0.8	0.094583	-1.27345	1.23317	0.714	0.026238	-1.3125	1.08955	0.594
565	rno-miR-206	Nptx1	Kcnc1	1.10691	-0.0890973	2.74156	0.064	1.02217	-0.202117	2.5823	0.094	0.0847409	-0.0402394	0.326333	0.27	-0.0359085	-1.03963	0.971231	0.938	-0.253625	-0.695948	0.822416	0.278	0.217717	-0.597015	0.657734	0.544
566	rno-miR-207	Foxp1	Cdc27	13.4101	4.61521	27.9079	0.004	12.1206	3.26744	27.6558	0.006	1.28952	-1.41088	5.20961	0.644	0.248003	-1.10746	1.49122	0.478	-0.115593	-5.18773	2.76506	0.552	0.363596	-1.54369	4.5491	0.45
567	rno-miR-207	Foxp1	Slc38a3	2.47856	1.14659	6.20871	0.006	2.15174	0.722998	6.16832	0.01	0.326819	-0.395595	1.36216	0.692	0.072758	-0.179788	0.33623	0.212	-0.0198955	-1.19328	0.601639	0.54	0.0926536	-0.38835	1.15299	0.328
568	rno-miR-207	Foxp1	St6galnac3	-5.72342	-9.34385	-1.65091	0.002	-5.26744	-9.31754	-1.15308	0.002	-0.45598	-1.769	0.497057	0.65	-0.0986673	-0.476427	0.440678	0.21	0.0301992	-0.848488	1.64318	0.524	-0.128866	-1.60923	0.543689	0.39
569	rno-miR-207	Maf	Adap2	0.931798	-1.02377	1.66516	0.482	1.05419	-1.26255	1.59756	0.172	-0.122387	-1.23503	0.747907	0.712	-0.103648	-1.17208	0.363674	0.654	0.128408	-0.571094	0.659834	0.458	-0.232057	-1.01486	0.511532	0.462
570	rno-miR-207	Maf	Agap1	5.29034	2.12224	9.68983	0	5.2971	2.11799	9.68734	0	-0.00675325	-0.0672524	0.0436853	0.676	0.173315	-0.91741	1.06195	0.526	0.186909	-0.561723	0.946626	0.418	-0.0135943	-0.0611225	0.436426	0.608
571	rno-miR-207	Maf	Akap13	0.0693425	-0.0430719	0.171939	0.476	0.0601064	-0.0381595	0.136119	0.454	0.00923604	-0.0414222	0.0976954	0.64	0.0102735	-0.0109819	0.0669155	0.388	-0.00597511	-0.0341633	0.034593	0.716	0.0162486	-0.0339948	0.0666231	0.322
572	rno-miR-207	Maf	Akap2	0.51133	-1.06459	1.42969	0.574	0.621467	-0.853234	1.36099	0.228	-0.110137	-1.13553	0.658576	0.732	-0.0974091	-1.03336	0.318067	0.598	0.112147	-0.505907	0.5842	0.404	-0.209556	-0.920051	0.471765	0.506
573	rno-miR-207	Maf	Ank3	0.0442143	-0.00821319	0.098613	0.086	0.0496781	-0.0035454	0.0977531	0.052	-0.00546377	-0.052321	0.0275119	0.68	-0.00353575	-0.0483626	0.022205	0.696	0.00599912	-0.0237628	0.0294836	0.392	-0.00953487	-0.0394466	0.025311	0.496
574	rno-miR-207	Maf	Aoc3	-1.92694	-4.07539	-0.743969	0.006	-1.90592	-4.1106	-0.75368	0.006	-0.0210183	-0.216855	0.138968	0.686	-0.0893837	-0.38145	0.258475	0.224	-0.0506827	-0.32432	0.190136	0.422	-0.0387011	-0.165939	0.258475	0.56
575	rno-miR-207	Maf	Aqp1	6.49149	2.86073	12.1825	0.002	6.47762	2.83318	12.2048	0.002	0.0138712	-0.0937874	0.144583	0.716	0.23474	-0.814678	1.25279	0.374	0.208013	-0.81265	0.964207	0.484	0.0267271	-0.0678875	0.530928	0.554
576	rno-miR-207	Maf	B3galt5	13.1199	4.89231	25.8848	0	12.9867	4.94884	25.3965	0	0.133185	-0.750273	1.27565	0.708	0.576037	-1.19572	2.9881	0.22	0.322589	-1.19296	2.08632	0.452	0.253448	-0.581769	2.9881	0.612
577	rno-miR-207	Maf	Bcap29	-1.90728	-3.36162	-0.655099	0.002	-1.91468	-3.33217	-0.663753	0.002	0.00740605	-0.0472473	0.0817595	0.682	-0.0561729	-0.430011	0.304969	0.566	-0.0707121	-0.372084	0.247798	0.338	0.0145392	-0.154639	0.0652328	0.542
578	rno-miR-207	Maf	Bmpr2	1.03414	-1.36879	1.36045	0.738	1.15211	-1.44501	1.25562	0.346	-0.117966	-1.26537	0.651453	0.726	-0.109051	-1.09319	0.309908	0.668	0.114858	-0.526629	0.509777	0.37	-0.22391	-0.982495	0.514443	0.548
579	rno-miR-207	Maf	Cacna1d	4.86427	1.53466	9.6145	0.004	4.74804	1.57036	9.57989	0.004	0.116236	-0.660136	1.26445	0.748	0.277469	0.00942458	0.972973	0.032	0.055943	-0.515965	0.819893	0.544	0.221526	-0.495211	0.973408	0.5
580	rno-miR-207	Maf	Cast	0.696726	-0.257939	3.69345	0.142	0.574672	-0.197233	3.58984	0.102	0.122053	-0.742643	1.24937	0.684	0.160692	-0.0983927	1	0.128	-0.0707182	-0.511489	0.552118	0.756	0.23141	-0.519347	1.01308	0.38
581	rno-miR-207	Maf	Ccdc50	6.40793	2.34585	13.9712	0.004	6.30985	2.26312	14.4099	0.004	0.0980866	-0.761112	1.10413	0.678	0.324764	-0.338902	1.28585	0.148	0.13784	-0.581131	1.16673	0.422	0.186924	-0.420351	0.830116	0.506
582	rno-miR-207	Maf	Cd276	-7.8261	-15.3016	-3.04096	0.004	-7.70444	-14.9704	-3.00385	0.004	-0.121656	-1.18612	0.736378	0.684	-0.377884	-1.46171	0.234444	0.114	-0.147082	-1.31789	0.577945	0.4	-0.230801	-1.01931	0.519245	0.394
583	rno-miR-207	Maf	Cd44	-8.08535	-15.9731	-3.34282	0.002	-8.00571	-15.6211	-3.28059	0.002	-0.0796386	-0.87289	0.484406	0.698	-0.363858	-1.67298	1.08898	0.214	-0.211775	-1.47346	0.679756	0.426	-0.152083	-0.687259	1.08898	0.64
584	rno-miR-207	Maf	Cdc27	7.46718	2.80759	13.9865	0.004	7.47367	2.80549	13.9862	0.004	-0.00648986	-0.0630969	0.0323894	0.676	0.248003	-1.10746	1.49122	0.548	0.260391	-0.976806	1.33666	0.452	-0.0123876	-0.0715564	0.61512	0.45
585	rno-miR-207	Maf	Cdk5r1	5.90996	2.15225	12.8236	0.006	5.79994	2.07154	12.6302	0.006	0.110023	-0.603359	1.173	0.722	0.324777	-0.269297	1.23099	0.158	0.116296	-0.543379	1.1047	0.45	0.208481	-0.474574	0.918919	0.536
586	rno-miR-207	Maf	Cdkn1b	0.381842	-0.88454	1.76301	0.748	0.277433	-0.77806	1.70485	0.888	0.104409	-0.597234	1.1277	0.692	0.109791	-0.190872	0.915998	0.532	-0.0886918	-0.516756	0.418255	0.512	0.198483	-0.449135	0.87113	0.448
587	rno-miR-207	Maf	Cdr2	1.38411	0.539819	2.7333	0	1.36601	0.523522	2.73616	0	0.0181	-0.117689	0.21773	0.72	0.0640787	-0.0707887	0.256952	0.162	0.0283775	-0.0960357	0.213185	0.402	0.0357012	-0.0752944	0.162162	0.54
588	rno-miR-207	Maf	Cds1	1.33085	0.505666	2.57449	0	1.32269	0.529133	2.54314	0	0.00816076	-0.0461898	0.0812044	0.702	0.0545696	-0.137086	0.283839	0.238	0.0387241	-0.124356	0.239575	0.376	0.0158455	-0.0302148	0.0924784	0.562
589	rno-miR-207	Maf	Cish	-10.4708	-19.5371	-4.42356	0	-10.4338	-19.4052	-4.4172	0	-0.0370334	-0.370478	0.209294	0.646	-0.398038	-2.02374	1.16467	0.25	-0.328581	-1.65673	1.25364	0.462	-0.0694568	-0.867698	0.157331	0.498
590	rno-miR-207	Maf	Cngb1	10.0401	3.59521	18.9158	0.006	9.93175	3.66897	18.6214	0.006	0.108351	-0.611613	1.13675	0.652	0.440792	-0.721861	1.86085	0.188	0.236274	-0.719483	1.72265	0.446	0.204518	-0.469236	0.89352	0.53
591	rno-miR-207	Maf	Col11a2	4.56154	1.72258	9.00609	0.008	4.51908	1.7542	8.95868	0.006	0.0424588	-0.245427	0.46687	0.676	0.205261	-0.491656	0.968287	0.178	0.125318	-0.433715	0.76951	0.388	0.0799425	-0.186397	0.390034	0.476
592	rno-miR-207	Maf	Col9a1	18.1889	6.73191	34.5057	0.002	18.074	6.83098	34.4567	0.002	0.114872	-0.602448	1.28291	0.638	0.736708	-1.86469	3.7959	0.246	0.519387	-1.85394	2.94212	0.438	0.217322	-0.498429	1.48969	0.506
593	rno-miR-207	Maf	Cplx2	6.85276	2.93436	16.6926	0.002	6.72681	2.88932	16.4623	0.002	0.12594	-0.760511	1.40418	0.678	0.393438	-0.341825	1.47761	0.144	0.153709	-0.602584	1.25107	0.424	0.239729	-0.541925	1.06178	0.488
594	rno-miR-207	Maf	Crebbp	0.492307	0.150845	1.05814	0.004	0.478629	0.157402	1.04395	0.004	0.0136776	-0.0809547	0.15645	0.67	0.0295623	0.00531511	0.11583	0.028	0.00322648	-0.0542452	0.0846147	0.68	0.0263358	-0.0554747	0.116212	0.486
595	rno-miR-207	Maf	Creld2	-1.87128	-3.73022	-0.638839	0.004	-1.84212	-3.57455	-0.617019	0.004	-0.0291654	-0.304604	0.15436	0.718	-0.0939996	-0.36855	0.101585	0.144	-0.0399838	-0.336926	0.1679	0.44	-0.0540157	-0.235521	0.128368	0.46
596	rno-miR-207	Maf	Cxcl12	6.80267	2.30814	14.7102	0.004	6.66317	2.2815	15.0688	0.004	0.139492	-0.853446	1.52122	0.684	0.368516	-0.115211	1.32944	0.178	0.101845	-0.564998	1.04834	0.456	0.266671	-0.598268	1.17761	0.492
597	rno-miR-207	Maf	Cyfip2	0.389543	0.180591	0.659297	0.004	0.395987	0.185784	0.66429	0.002	-0.00644357	-0.0742999	0.0506694	0.736	0.00734661	-0.11644	0.119048	0.808	0.0203453	-0.0716149	0.0901779	0.456	-0.0129987	-0.0602867	0.119048	0.776
598	rno-miR-207	Maf	Dcdc5	6.59689	2.6117	12.6266	0.004	6.56418	2.68276	12.5715	0.002	0.0327014	-0.182165	0.328783	0.706	0.256482	-0.721861	1.23306	0.238	0.19501	-0.719483	1.06153	0.472	0.0614715	-0.145761	0.537801	0.484
599	rno-miR-207	Maf	Dclk1	-9.32202	-18.7539	-2.8009	0.008	-9.05154	-18.0803	-3.0125	0.004	-0.270479	-2.79702	1.4757	0.698	-0.584452	-2.25869	-0.0684301	0.046	-0.0691597	-1.75594	1.05616	0.726	-0.515292	-2.26572	1.16977	0.558
600	rno-miR-207	Maf	Dhcr24	2.64713	0.865394	5.5343	0.002	2.5895	0.892862	5.48939	0.002	0.0576279	-0.342915	0.606092	0.704	0.144797	-0.019678	0.506634	0.142	0.0350781	-0.256923	0.445248	0.43	0.109719	-0.248461	0.482127	0.6
601	rno-miR-207	Maf	Dnm1l	13.426	4.5304	25.559	0	13.282	4.45785	25.3883	0.002	0.143974	-0.91547	1.57762	0.696	0.574754	-1.05822	2.48638	0.166	0.300122	-0.924999	2.22889	0.414	0.274632	-0.63165	1.20966	0.61
602	rno-miR-207	Maf	Duox1	-0.867811	-1.79297	-0.346105	0.008	-0.859301	-1.81042	-0.351336	0.008	-0.00850948	-0.112618	0.06133	0.734	-0.0393578	-0.178703	0.0692205	0.204	-0.0221355	-0.159378	0.0807349	0.402	-0.0172223	-0.0794442	0.0417593	0.74
603	rno-miR-207	Maf	Dusp6	0.623832	0.0780476	1.85129	0.02	0.578948	0.118923	1.84743	0.006	0.0448834	-0.253935	0.479643	0.67	0.0664712	-0.00178891	0.366795	0.074	-0.0182354	-0.197219	0.228928	0.826	0.0847067	-0.201338	0.37086	0.492
604	rno-miR-207	Maf	Echdc2	5.93372	2.05697	14.7076	0.006	5.77904	2.16983	15.1668	0	0.154679	-0.950937	1.64531	0.696	0.386076	-0.0423729	1.35348	0.15	0.0918062	-0.719838	1.18185	0.424	0.29427	-0.666258	1.29344	0.61
605	rno-miR-207	Maf	Eif4a1	-5.04718	-9.29861	-1.9752	0.004	-5.04484	-9.31671	-1.97864	0.004	-0.00234082	-0.0287426	0.0160412	0.696	-0.175234	-1.11697	0.810261	0.5	-0.170466	-0.906719	0.655643	0.448	-0.00476809	-0.415808	0.0483005	0.694
606	rno-miR-207	Maf	Eif5	-1.60563	-2.85244	-0.59502	0.002	-1.60633	-2.84118	-0.5962	0.002	0.000701786	-0.00827104	0.0141579	0.776	-0.053936	-0.358612	0.278357	0.548	-0.0563417	-0.304857	0.210739	0.448	0.00240569	-0.134021	0.0232755	0.452
607	rno-miR-207	Maf	Elovl6	8.55313	2.89228	17.6976	0.006	8.4295	2.95785	17.8479	0.004	0.123638	-0.794608	1.21272	0.668	0.41576	-0.45667	1.63149	0.188	0.180374	-0.616401	1.50674	0.478	0.235385	-0.538835	1.04633	0.576
608	rno-miR-207	Maf	Emp1	-10.2819	-21.8175	-4.17269	0.004	-10.1312	-22.0649	-4.25323	0.006	-0.150723	-1.48579	1.01088	0.726	-0.509184	-2.0296	0.670396	0.18	-0.2225	-1.85017	0.923429	0.428	-0.286685	-1.26039	0.65949	0.602
609	rno-miR-207	Maf	En1	-1.97629	-4.21968	-0.72693	0.006	-1.94921	-4.27663	-0.697832	0.004	-0.0270856	-0.278651	0.162362	0.668	-0.0934246	-0.43254	0.111922	0.186	-0.0421253	-0.312298	0.140898	0.48	-0.0512992	-0.43254	0.120655	0.478
610	rno-miR-207	Maf	Fbn2	6.51966	2.24082	12.0455	0	6.54388	2.27029	12.0069	0	-0.024221	-0.246053	0.150896	0.686	0.196397	-1.04757	1.33081	0.626	0.24155	-0.747321	1.21988	0.348	-0.0451537	-0.194711	0.479777	0.442
611	rno-miR-207	Maf	Fcgr2b	-6.45974	-13.5039	-2.16429	0.008	-6.35477	-13.3744	-2.13871	0.008	-0.104971	-1.15077	0.58494	0.692	-0.331328	-1.24836	0.214734	0.152	-0.130712	-1.05908	0.506898	0.462	-0.200616	-0.884487	0.457717	0.564
612	rno-miR-207	Maf	Fcgr3a	-13.8767	-31.7608	-2.67206	0.004	-13.2778	-30.6504	-2.86038	0.002	-0.598942	-6.36363	3.32022	0.658	-1.00281	-4.96525	-0.213264	0.044	0.137327	-3.11263	2.40386	0.892	-1.14014	-5.00919	2.58047	0.572
613	rno-miR-207	Maf	Gja4	-5.93548	-13.6623	-2.28916	0.002	-5.80639	-13.211	-2.50901	0	-0.129096	-1.30345	0.795427	0.672	-0.347072	-1.26236	0.147449	0.16	-0.101655	-1.0164	0.605256	0.454	-0.245417	-1.0777	0.560161	0.502
614	rno-miR-207	Maf	Grm5	5.39722	2.13989	9.67679	0.01	5.4002	2.14239	9.68776	0.01	-0.00298297	-0.0227605	0.0112029	0.612	0.181295	-0.784705	1.07545	0.502	0.1868	-0.704494	0.967536	0.416	-0.00550509	-0.0518784	0.445017	0.288
615	rno-miR-207	Maf	Gspt1	-1.19207	-2.25916	-0.4929	0.002	-1.18981	-2.25381	-0.49267	0.002	-0.00226763	-0.0187974	0.0101206	0.618	-0.0429229	-0.260878	0.153269	0.394	-0.0389871	-0.21181	0.152975	0.4	-0.00393572	-0.0979381	0.0107335	0.296
616	rno-miR-207	Maf	Hcn1	1.93201	0.745163	3.87167	0.002	1.92186	0.738534	3.85157	0.002	0.0101471	-0.0635771	0.099905	0.656	0.0779512	-0.256969	0.418684	0.234	0.0588801	-0.216271	0.322261	0.42	0.019071	-0.0480934	0.16323	0.482
617	rno-miR-207	Maf	Hmgcs2	9.00685	2.95871	18.8218	0.004	8.83091	3.15034	19.1993	0.004	0.175942	-1.06008	1.84254	0.712	0.474769	-0.212404	1.83333	0.176	0.140983	-0.821419	1.34692	0.41	0.333787	-0.751718	1.83333	0.362
618	rno-miR-207	Maf	Hmgxb4	5.99462	2.42703	11.4001	0.002	5.98352	2.4448	11.3621	0.002	0.0110942	-0.05804	0.10451	0.644	0.216547	-0.913145	1.31385	0.42	0.196309	-0.774716	1.0731	0.416	0.020238	-0.0554562	0.494845	0.376
619	rno-miR-207	Maf	Hnrnpa3	5.26646	2.30211	9.27057	0.01	5.37315	2.1856	9.23757	0.008	-0.106694	-1.09949	0.634366	0.692	0.0866372	-1.6892	1.34936	0.872	0.289603	-1.01978	1.19023	0.322	-0.202966	-0.890914	0.475945	0.438
620	rno-miR-207	Maf	Htatip2	-5.69747	-11.8597	-1.90656	0.004	-5.58629	-11.6558	-1.81491	0.004	-0.111176	-1.23923	0.672759	0.748	-0.306289	-1.19841	0.131027	0.148	-0.0936558	-1.0012	0.505656	0.462	-0.212633	-1.19841	0.49069	0.592
621	rno-miR-207	Maf	Ipo5	-5.44277	-11.0472	-1.84977	0.004	-5.33063	-10.5403	-1.83526	0.004	-0.112141	-1.20777	0.645362	0.696	-0.294897	-1.06138	0.0854029	0.15	-0.0822559	-0.937107	0.498961	0.454	-0.212641	-0.934363	0.485608	0.472
622	rno-miR-207	Maf	Itpr2	-1.64735	-3.17065	-0.382579	0.01	-1.60078	-3.32899	-0.409202	0.008	-0.0465687	-0.521625	0.308015	0.684	-0.0910163	-0.389961	-0.0241303	0.042	-0.00214688	-0.280073	0.181217	0.862	-0.0888694	-0.392156	0.209333	0.596
623	rno-miR-207	Maf	Kcnj9	9.03979	3.25119	17.8494	0.002	8.92515	3.32705	17.8835	0.002	0.114642	-0.703805	1.16486	0.682	0.420694	-0.571381	1.72311	0.188	0.203326	-0.652095	1.5787	0.38	0.217367	-0.483411	0.965251	0.454
624	rno-miR-207	Maf	Kcnma1	5.96757	2.1366	12.4012	0.002	5.86475	2.21719	12.7232	0.002	0.102827	-0.705187	1.14275	0.682	0.304212	-0.243695	1.15413	0.168	0.107981	-0.46477	0.939399	0.392	0.196231	-0.441039	0.868726	0.522
625	rno-miR-207	Maf	Kif5a	6.43945	2.42315	12.9244	0.002	6.32382	2.58158	13.1386	0.002	0.11563	-0.688932	1.31706	0.628	0.330135	-0.225678	1.2337	0.164	0.110471	-0.539513	1.00236	0.424	0.219664	-0.502056	0.969112	0.454
626	rno-miR-207	Maf	Krt15	-13.0794	-25.5149	-4.4407	0.006	-12.9221	-25.0515	-4.35786	0.004	-0.157325	-1.71663	0.930186	0.718	-0.593693	-2.45152	1.00797	0.206	-0.295932	-2.25734	1.00542	0.444	-0.297761	-1.32432	0.680842	0.508
627	rno-miR-207	Maf	Limd1	-1.65173	-3.30836	-0.676886	0	-1.63371	-3.30209	-0.6912	0	-0.0180246	-0.190168	0.114859	0.676	-0.0743027	-0.314367	0.122805	0.184	-0.0399391	-0.213483	0.121378	0.376	-0.0343635	-0.15444	0.080377	0.606
628	rno-miR-207	Maf	Lmna	-5.98289	-11.2565	-2.38191	0.004	-5.96947	-11.2054	-2.38845	0.004	-0.0134178	-0.149395	0.077131	0.652	-0.217674	-1.10384	1.20339	0.358	-0.192528	-1.06694	0.563481	0.43	-0.0251461	-0.248908	1.20339	0.498
629	rno-miR-207	Maf	Lmo2	-2.62884	-5.25798	-0.896434	0.002	-2.58268	-5.01054	-0.901926	0.002	-0.0461542	-0.468834	0.251865	0.71	-0.132859	-0.498235	0.0854029	0.152	-0.0458337	-0.446955	0.215054	0.44	-0.0870253	-0.382239	0.201211	0.506
630	rno-miR-207	Maf	Lmtk2	1.14547	-0.448757	3.04968	0.274	1.02739	-0.308202	3.0785	0.232	0.118084	-0.65955	1.10016	0.682	0.143241	-0.143563	0.965251	0.404	-0.0803848	-0.514563	0.518895	0.72	0.223626	-0.509923	0.979091	0.514
631	rno-miR-207	Maf	Map1b	3.92437	1.50424	9.07019	0.002	3.81713	1.53232	8.78791	0.002	0.107247	-0.627323	1.04495	0.688	0.255898	0.00580768	0.891892	0.038	0.0523563	-0.490271	0.758196	0.528	0.203541	-0.460476	0.892198	0.38
632	rno-miR-207	Maf	Mapk10	5.85157	1.78973	11.5805	0.018	5.74752	1.63831	11.5452	0.018	0.104048	-0.58157	1.0623	0.72	0.299172	-0.185634	1.09541	0.142	0.102423	-0.486694	1.00291	0.414	0.196749	-0.445611	0.864865	0.512
633	rno-miR-207	Maf	Mapk14	-5.16577	-12.208	-1.85869	0.002	-5.05359	-11.9675	-2.02632	0.002	-0.112182	-1.27858	0.776966	0.714	-0.301876	-1.09845	0.182203	0.192	-0.089324	-0.974122	0.499876	0.42	-0.212552	-0.934363	0.487549	0.542
634	rno-miR-207	Maf	Mapkapk3	-6.94088	-16.4313	-2.87984	0.008	-6.80523	-15.7337	-2.93201	0.008	-0.135649	-1.44744	0.819074	0.682	-0.405549	-1.50382	0.347525	0.16	-0.147269	-1.13251	0.645968	0.43	-0.25828	-1.13536	0.587975	0.6
635	rno-miR-207	Maf	Mgll	8.82851	3.53852	16.6284	0.004	8.82672	3.53611	16.6175	0.004	0.00178326	-0.0152771	0.0234908	0.788	0.303216	-1.21562	1.95218	0.458	0.299702	-1.14836	1.59573	0.402	0.00351347	-0.0427873	0.726804	0.654
636	rno-miR-207	Maf	Mina	-2.11789	-4.06822	-0.873146	0.002	-2.11085	-4.06684	-0.881203	0.002	-0.0070337	-0.0746931	0.0417593	0.676	-0.0793673	-0.405333	0.251931	0.274	-0.0658993	-0.377354	0.251606	0.502	-0.0134679	-0.147965	0.0314663	0.586
637	rno-miR-207	Maf	Myo6	2.52801	0.994797	4.6062	0.002	2.52486	0.999556	4.63236	0.002	0.00314202	-0.0167277	0.0273577	0.688	0.0891267	-0.334411	0.495653	0.452	0.0836381	-0.325947	0.450697	0.454	0.00548859	-0.0155799	0.207904	0.406
638	rno-miR-207	Maf	Nfkbie	-1.97636	-4.37591	-0.693551	0	-1.93767	-4.541	-0.724597	0	-0.0386876	-0.404609	0.250795	0.712	-0.107917	-0.39924	0.0530382	0.146	-0.0343571	-0.322901	0.172512	0.428	-0.07356	-0.324324	0.166705	0.488
639	rno-miR-207	Maf	Ngfr	-5.55926	-10.2816	-2.08957	0.002	-5.56567	-10.2927	-2.09068	0.002	0.00641188	-0.0421518	0.0701866	0.714	-0.184608	-1.12509	0.960082	0.546	-0.196859	-1.00009	0.730686	0.424	0.0122514	-0.406905	0.0543606	0.608
640	rno-miR-207	Maf	Nphs1	6.97185	2.36798	15.2535	0.002	6.83262	2.45725	14.467	0	0.139228	-0.936115	1.60404	0.682	0.384434	-0.172374	1.41567	0.144	0.119301	-0.627663	1.14293	0.422	0.265133	-0.60095	1.16988	0.62
641	rno-miR-207	Maf	Nrp1	6.26466	1.80586	11.3155	0.008	6.16763	1.88196	11.0762	0.006	0.0970351	-0.560218	0.953134	0.74	0.291296	-0.215075	1.11149	0.154	0.106431	-0.46286	0.998789	0.418	0.184865	-0.4215	0.818533	0.61
642	rno-miR-207	Maf	Odz4	-0.326899	-1.61887	0.915986	0.9	-0.221127	-1.61746	0.83469	0.814	-0.105772	-1.13603	0.619687	0.688	-0.106573	-0.943174	0.219678	0.538	0.0940758	-0.445469	0.51348	0.442	-0.200649	-0.879434	0.455878	0.54
643	rno-miR-207	Maf	Omg	4.6563	1.76842	8.35033	0.004	4.66423	1.7761	8.32462	0.004	-0.00792392	-0.0963299	0.0524574	0.71	0.152457	-0.829226	1.20635	0.532	0.168182	-0.616837	0.842091	0.364	-0.0157257	-0.0709461	1.20635	0.708
644	rno-miR-207	Maf	Pacsin1	5.04731	1.98864	8.95328	0.002	5.05302	1.99002	8.95767	0.002	-0.00571739	-0.0612038	0.0340789	0.672	0.166194	-0.759209	1.12971	0.536	0.177084	-0.528212	0.963797	0.44	-0.0108901	-0.0485333	0.414089	0.648
645	rno-miR-207	Maf	Pak1ip1	-1.2567	-2.19703	-0.471074	0.002	-1.26014	-2.20675	-0.471286	0.002	0.00344071	-0.0197467	0.0345346	0.69	-0.0400771	-0.329365	0.208919	0.556	-0.0464924	-0.227915	0.167591	0.32	0.00641526	-0.329365	0.0278907	0.498
646	rno-miR-207	Maf	Panx1	-6.72317	-11.8056	-1.90821	0.004	-6.61873	-11.5506	-2.03946	0.004	-0.104434	-1.15025	0.590429	0.676	-0.304192	-1.11863	0.234687	0.16	-0.106172	-1.02655	0.492089	0.456	-0.19802	-0.867476	0.448752	0.46
647	rno-miR-207	Maf	Pappa	9.19791	2.72825	17.1466	0.006	9.08409	2.76526	16.8469	0.004	0.113815	-0.615209	1.25912	0.682	0.403006	-0.50094	1.63191	0.188	0.186227	-0.61326	1.49165	0.432	0.216778	-0.490614	0.965251	0.544
648	rno-miR-207	Maf	Pcdh7	15.8834	5.8105	31.6918	0.004	15.781	5.95555	32.1605	0.004	0.102333	-0.735732	1.0423	0.668	0.646826	-2.57203	3.31856	0.232	0.452418	-1.46668	2.83036	0.394	0.194408	-2.57203	1.30241	0.41
649	rno-miR-207	Maf	Pcdha4	5.29199	2.1088	9.73416	0	5.31016	2.08351	9.69922	0	-0.0181702	-0.18144	0.124748	0.696	0.162494	-0.906509	1.0924	0.558	0.196972	-0.757232	0.993235	0.354	-0.0344787	-0.151488	0.436426	0.57
650	rno-miR-207	Maf	Pdpn	-7.31333	-15.3588	-3.03887	0.004	-7.24411	-15.042	-3.15408	0.004	-0.0692199	-0.73386	0.419079	0.732	-0.329571	-1.44419	0.640949	0.186	-0.196756	-1.22517	0.75803	0.452	-0.132816	-0.618557	0.297219	0.458
651	rno-miR-207	Maf	Pds5b	3.8941	1.53785	7.18947	0.002	3.8981	1.52702	7.15947	0.002	-0.00399924	-0.0439713	0.0245214	0.72	0.129382	-0.584278	0.784179	0.44	0.136895	-0.510784	0.698145	0.37	-0.00751272	-0.0329127	0.2836	0.528
652	rno-miR-207	Maf	Pik3r3	6.45775	2.47522	12.1709	0.002	6.42926	2.48679	12.2482	0.002	0.0284861	-0.16988	0.306294	0.736	0.249086	-0.860517	1.37196	0.22	0.195038	-0.730614	1.14989	0.454	0.0540472	-0.125022	0.52921	0.474
653	rno-miR-207	Maf	Pla2g5	7.70274	2.6629	15.6623	0.002	7.59277	2.6826	15.7455	0	0.109966	-0.630978	1.22253	0.658	0.367815	-0.400709	1.43995	0.174	0.158931	-0.543941	1.32988	0.444	0.208884	-0.476336	0.91667	0.546
654	rno-miR-207	Maf	Plekha5	5.73149	2.37271	10.6206	0.004	5.71496	2.39599	10.6894	0.004	0.0165329	-0.102603	0.167979	0.696	0.212371	-0.81927	1.23571	0.294	0.180428	-0.695261	1.02033	0.456	0.0319422	-0.068807	0.469072	0.452
655	rno-miR-207	Maf	Plxna2	6.33718	2.31274	13.3261	0.006	6.21286	2.33701	13.2783	0.004	0.124321	-0.725434	1.34072	0.696	0.342262	-0.181112	1.18633	0.188	0.106229	-0.556857	1.01546	0.41	0.236033	-0.530509	1.0345	0.402
656	rno-miR-207	Maf	Pold4	-1.6253	-3.45249	-0.58386	0.004	-1.60424	-3.46516	-0.592037	0.002	-0.0210643	-0.213832	0.124124	0.724	-0.0792229	-0.332481	0.135122	0.22	-0.0394009	-0.303146	0.12494	0.448	-0.039822	-0.177606	0.0967742	0.524
657	rno-miR-207	Maf	Pou4f1	9.10288	3.11081	19.6233	0.008	8.97161	3.26532	20.2966	0.008	0.131275	-0.901218	1.35938	0.726	0.446348	-0.509062	1.76568	0.188	0.196826	-0.665808	1.48165	0.438	0.249522	-0.568769	1.10811	0.474
658	rno-miR-207	Maf	Ppp1r9a	10.4342	4.15501	19.6351	0.004	10.3342	4.25405	19.7161	0.002	0.0999702	-0.57527	1.17061	0.668	0.449386	-0.826583	1.83252	0.204	0.258935	-0.976831	1.33181	0.456	0.19045	-0.428039	0.83688	0.502
659	rno-miR-207	Maf	Prox1	4.51501	1.75777	8.17931	0	4.51618	1.75739	8.17726	0	-0.00117752	-0.0135302	0.00797077	0.734	0.153311	-0.651659	1.00991	0.482	0.1558	-0.635637	0.809536	0.418	-0.00248812	-0.0281174	0.392202	0.666
660	rno-miR-207	Maf	Ptpn11	7.5844	2.93044	13.8548	0.004	7.5975	2.94991	13.7698	0.004	-0.0131036	-0.132282	0.0765657	0.672	0.245816	-1.33321	1.70872	0.54	0.270681	-1.07843	1.33387	0.36	-0.0248647	-0.108227	0.62543	0.444
661	rno-miR-207	Maf	Ptpre	4.07392	1.66864	7.53982	0.004	4.06374	1.67638	7.5292	0.004	0.0101816	-0.0663648	0.118086	0.664	0.151354	-0.509708	0.891899	0.336	0.131188	-0.507604	0.670696	0.404	0.0201665	-0.0520777	0.338488	0.628
662	rno-miR-207	Maf	Ptprt	3.12275	1.25313	5.94581	0.002	3.11921	1.25025	5.94753	0.002	0.00353723	-0.0269421	0.0417786	0.658	0.110553	-0.408123	0.612325	0.424	0.102923	-0.295913	0.558315	0.442	0.00762986	-0.0304114	0.256014	0.612
663	rno-miR-207	Maf	PVR	-4.25081	-9.23501	-1.03199	0.006	-4.11099	-9.40885	-1.13673	0.006	-0.13982	-1.56768	0.83082	0.692	-0.281814	-1.07373	-0.0903709	0.026	-0.0153493	-0.848238	0.542709	0.836	-0.266465	-1.17165	0.602457	0.472
664	rno-miR-207	Maf	Rab3gap2	12.6382	5.20585	25.6151	0.004	12.5241	5.11148	25.8903	0.004	0.114121	-0.728896	1.27488	0.654	0.570149	-1.17718	2.71669	0.204	0.352767	-1.17638	2.36528	0.438	0.217382	-0.494521	1.08763	0.626
665	rno-miR-207	Maf	Rhob	-6.49484	-12.5182	-2.25109	0.002	-6.38905	-12.1316	-2.20658	0.002	-0.105793	-1.13626	0.606625	0.688	-0.315469	-1.16979	0.265978	0.138	-0.113924	-0.979606	0.504679	0.488	-0.201545	-0.886135	0.457206	0.59
666	rno-miR-207	Maf	Rictor	6.95587	2.61584	13.5457	0.002	6.927	2.70459	13.4943	0.002	0.0288667	-0.183806	0.305594	0.746	0.271245	-0.966719	1.51486	0.222	0.217137	-0.818835	1.26402	0.43	0.0541081	-0.123132	0.582474	0.512
667	rno-miR-207	Maf	Rims1	8.84591	3.33282	18.3088	0.004	8.69343	3.45195	18.9424	0.004	0.152481	-0.967907	1.67427	0.688	0.440675	-0.319552	1.65535	0.158	0.150544	-0.69122	1.48071	0.422	0.29013	-0.662018	1.28185	0.618
668	rno-miR-207	Maf	Robo2	0.431366	0.0313033	1.11541	0.02	0.403475	0.0643006	1.0013	0.012	0.0278911	-0.144138	0.273696	0.644	0.0408641	-0.0043217	0.211928	0.052	-0.0108161	-0.112697	0.13588	0.832	0.0516802	-0.118152	0.222495	0.45
669	rno-miR-207	Maf	Samd12	3.2142	1.11121	5.87988	0.004	3.19698	1.11581	5.98275	0.004	0.0172199	-0.0881823	0.17067	0.684	0.125621	-0.338902	0.59672	0.238	0.0930135	-0.399914	0.512376	0.452	0.0326071	-0.0708247	0.25945	0.388
670	rno-miR-207	Maf	Sarm1	1.71627	0.704919	3.2958	0.006	1.70664	0.696677	3.27126	0.006	0.0096338	-0.0470165	0.0871579	0.572	0.0691343	-0.193922	0.370798	0.226	0.0522771	-0.194245	0.310179	0.406	0.0168573	-0.034097	0.14433	0.276
671	rno-miR-207	Maf	Scarb2	-6.65393	-14.526	-2.22778	0.006	-6.50066	-14.7569	-2.44818	0.004	-0.153273	-1.5813	0.876409	0.75	-0.386202	-1.35209	0.0518784	0.154	-0.0952026	-1.19178	0.711575	0.418	-0.290999	-1.27799	0.662887	0.53
672	rno-miR-207	Maf	Sec16b	-11.8145	-26.1011	-4.89241	0.008	-11.6407	-25.6826	-4.8672	0.008	-0.173759	-1.90634	0.9578	0.648	-0.617999	-2.51489	0.564189	0.148	-0.287978	-2.29334	1.15049	0.438	-0.330021	-1.46718	0.749802	0.456
673	rno-miR-207	Maf	Sec22b	-1.93247	-3.67763	-0.740853	0.006	-1.93049	-3.68674	-0.739094	0.006	-0.00197282	-0.016128	0.0090884	0.706	-0.0682684	-0.428049	0.306278	0.51	-0.0649112	-0.346161	0.250791	0.456	-0.00335721	-0.139334	0.0178891	0.29
674	rno-miR-207	Maf	Setd5	-0.364593	-2.16541	0.728548	0.564	-0.261075	-1.99841	0.625647	0.696	-0.103518	-1.15379	0.627725	0.664	-0.113604	-0.915254	0.172602	0.464	0.0836399	-0.421551	0.497161	0.62	-0.197244	-0.915254	0.442393	0.464
675	rno-miR-207	Maf	Sfxn5	7.42662	2.90757	14.1714	0.004	7.32576	2.92183	13.9514	0.002	0.100864	-0.580529	1.04218	0.67	0.341714	-0.381604	1.36366	0.162	0.149677	-0.508169	1.12858	0.388	0.192037	-0.434117	0.853282	0.5
676	rno-miR-207	Maf	Sgtb	5.7066	2.19723	12.1337	0.006	5.60014	2.11217	12.0677	0.006	0.106455	-0.601306	1.13192	0.668	0.31037	-0.234687	1.17029	0.152	0.107698	-0.513834	0.871447	0.452	0.202672	-0.459607	0.895753	0.604
677	rno-miR-207	Maf	Slc12a2	6.56148	2.35976	12.0748	0.004	6.56512	2.36032	12.0955	0.004	-0.00364061	-0.0360185	0.0203501	0.692	0.21994	-1.09852	1.30701	0.524	0.226913	-0.855645	1.2228	0.434	-0.00697224	-0.0452323	0.309872	0.448
678	rno-miR-207	Maf	Slc30a1	-6.55213	-13.6055	-2.20328	0.004	-6.43501	-13.8733	-2.31546	0.002	-0.11712	-1.21463	0.747428	0.682	-0.340079	-1.28015	0.149829	0.136	-0.11613	-1.03914	0.559655	0.45	-0.223949	-0.992278	0.503997	0.566
679	rno-miR-207	Maf	Slc38a3	1.83354	0.688069	3.4175	0.004	1.82202	0.696332	3.42883	0.002	0.0115265	-0.0703896	0.120716	0.652	0.072758	-0.288136	0.33623	0.254	0.050816	-0.164506	0.317378	0.4	0.0219421	-0.288136	0.146048	0.414
680	rno-miR-207	Maf	Slc43a2	2.50476	0.724337	4.92993	0.002	2.46586	0.729823	4.75905	0	0.0388991	-0.226502	0.408557	0.7	0.120543	-0.100688	0.45218	0.142	0.0464001	-0.186131	0.418845	0.426	0.0741425	-0.164074	0.328185	0.47
681	rno-miR-207	Maf	Slc4a10	7.27492	2.67977	14.876	0.004	7.17333	2.67598	14.9104	0.004	0.101594	-0.633497	1.06972	0.672	0.347419	-0.478382	1.38325	0.168	0.15532	-0.52007	1.26784	0.462	0.1921	-0.431717	0.849421	0.416
682	rno-miR-207	Maf	Slc8a1	5.48872	2.0264	10.0595	0.008	5.49751	2.03093	10.0588	0.008	-0.00879275	-0.103834	0.0596335	0.666	0.178477	-0.859783	1.11045	0.518	0.196252	-0.719979	0.968738	0.312	-0.0177753	-0.081484	0.401973	0.684
683	rno-miR-207	Maf	Snai1	-1.78579	-3.96755	-0.589792	0.002	-1.74646	-3.99001	-0.611343	0.002	-0.0393353	-0.383402	0.25356	0.65	-0.100906	-0.355917	0.0161824	0.168	-0.0257307	-0.314998	0.177158	0.434	-0.0751758	-0.33155	0.172477	0.588
684	rno-miR-207	Maf	Sorcs3	11.4366	4.32668	22.2183	0.012	11.3253	4.56358	21.9724	0.012	0.111316	-0.629266	1.12311	0.67	0.50009	-1.0952	2.04122	0.188	0.28924	-1.02847	2.23947	0.418	0.210851	-0.480423	0.923371	0.512
685	rno-miR-207	Maf	Spon1	1.23447	-0.265007	1.81038	0.146	1.33935	-0.0895026	1.8242	0.058	-0.104879	-1.01755	0.635522	0.676	-0.075597	-1.03889	0.440476	0.63	0.122777	-0.526581	0.610011	0.424	-0.198374	-0.866708	0.443772	0.43
686	rno-miR-207	Maf	Sptb	2.38566	0.957659	4.96643	0.008	2.35553	1.0043	5.00076	0.008	0.0301347	-0.187923	0.320827	0.678	0.114752	-0.194386	0.483541	0.206	0.0571237	-0.192727	0.398318	0.45	0.0576281	-0.135392	0.258687	0.628
687	rno-miR-207	Maf	St3gal1	3.13151	1.049	5.85041	0.004	3.13174	1.04796	5.86213	0.004	-0.000230998	-0.0117348	0.00742078	0.944	0.10646	-0.522947	0.623398	0.486	0.108113	-0.408383	0.62345	0.412	-0.00165244	-0.0286225	0.22688	0.406
688	rno-miR-207	Maf	Syne1	1.21527	0.417769	2.43899	0.004	1.18484	0.429356	2.34583	0.002	0.0304357	-0.167927	0.332736	0.708	0.071024	0.00410947	0.254826	0.038	0.0129828	-0.133653	0.20682	0.582	0.0580411	-0.129288	0.255104	0.478
689	rno-miR-207	Maf	Synj2bp	4.74998	1.5434	9.78046	0.004	4.63931	1.57388	10.2059	0.004	0.110674	-0.640016	1.23967	0.684	0.26195	0.0172947	0.930502	0.024	0.0504862	-0.493326	0.768823	0.546	0.211464	-0.474702	0.931219	0.456
690	rno-miR-207	Maf	Tap1	-22.4494	-49.7608	-7.95919	0.002	-21.9222	-48.4337	-8.17503	0.002	-0.527179	-6.27182	2.85183	0.656	-1.32995	-4.68835	0.18068	0.16	-0.327102	-4.10252	2.45595	0.458	-1.00284	-4.40406	2.27283	0.598
691	rno-miR-207	Maf	Tapbp	-2.96634	-6.70389	-1.03041	0.004	-2.91257	-6.85464	-1.00191	0.002	-0.0537637	-0.593211	0.334899	0.7	-0.159623	-0.590394	0.135122	0.166	-0.0574845	-0.451687	0.255112	0.434	-0.102138	-0.448857	0.237887	0.464
692	rno-miR-207	Maf	Tbc1d5	2.33218	1.00228	4.4159	0.004	2.32601	1.00146	4.40248	0.004	0.00617015	-0.0331823	0.0594034	0.636	0.0870048	-0.470339	0.514353	0.338	0.0757519	-0.302636	0.420536	0.418	0.0112528	-0.470339	0.194158	0.31
693	rno-miR-207	Maf	Tgfa	-1.61874	-2.96976	-0.689117	0.004	-1.6236	-2.99596	-0.698564	0.004	0.00486403	-0.0326012	0.0542966	0.746	-0.0515435	-0.377443	0.275433	0.626	-0.0607577	-0.305671	0.21715	0.382	0.00921417	-0.135739	0.0409585	0.624
694	rno-miR-207	Maf	Tgfbr1	-0.84477	-1.71175	-0.276221	0.006	-0.832646	-1.68439	-0.271135	0.004	-0.0121239	-0.138314	0.0634178	0.65	-0.0423614	-0.163806	0.0625831	0.186	-0.019585	-0.156294	0.0642852	0.46	-0.0227764	-0.0990723	0.0516436	0.512
695	rno-miR-207	Maf	Thrap3	5.06726	2.1307	9.29535	0.006	5.08001	2.1381	9.30021	0.006	-0.0127462	-0.143195	0.0925929	0.67	0.15905	-0.827546	1.14517	0.57	0.183905	-0.717816	0.918158	0.376	-0.0248548	-0.11135	0.415808	0.656
696	rno-miR-207	Maf	Thumpd1	2.30155	0.768982	4.28022	0.008	2.28844	0.79463	4.27911	0.008	0.013113	-0.0766187	0.133853	0.66	0.0892078	-0.237104	0.416486	0.226	0.0648229	-0.233905	0.398609	0.474	0.0243849	-0.0642607	0.153671	0.496
697	rno-miR-207	Maf	Trib3	-11.5813	-26.2629	-4.03522	0.004	-11.3718	-25.6074	-4.10525	0.006	-0.209465	-2.36288	1.30555	0.64	-0.626029	-2.38498	0.540965	0.152	-0.228135	-2.14051	0.992635	0.42	-0.397894	-1.75676	0.898015	0.424
698	rno-miR-207	Maf	Trim44	7.94927	2.99081	16.9511	0.004	7.81969	3.08439	17.1968	0.004	0.129581	-0.946496	1.34046	0.69	0.402751	-0.404418	1.55758	0.168	0.155693	-0.622135	1.27944	0.462	0.247058	-0.569177	1.09653	0.576
699	rno-miR-207	Maf	Usp6nl	-5.78388	-12.0519	-2.22793	0.002	-5.68571	-12.1874	-2.29545	0.002	-0.0981664	-1.0455	0.576138	0.666	-0.300045	-1.12011	0.237317	0.192	-0.113142	-1.03546	0.51132	0.488	-0.186903	-0.826255	0.413557	0.518
700	rno-miR-207	Maf	Vangl1	-2.19732	-4.02641	-0.863529	0.006	-2.19061	-3.98735	-0.854128	0.006	-0.00671721	-0.0757291	0.0440133	0.768	-0.0825061	-0.543651	0.309597	0.304	-0.0688059	-0.394148	0.263142	0.45	-0.0137003	-0.543651	0.0302659	0.574
701	rno-miR-207	Maf	Wisp1	13.0834	4.61196	25.987	0.002	12.9316	4.75823	25.3991	0.002	0.151744	-0.961361	1.53448	0.68	0.593402	-1.45339	2.94444	0.19	0.306425	-0.948445	1.67375	0.426	0.286977	-1.45339	2.94444	0.502
702	rno-miR-207	Maf	Zbtb1	-2.52116	-4.91572	-0.93219	0	-2.50161	-4.86731	-0.925254	0	-0.0195495	-0.207925	0.115951	0.614	-0.108366	-0.489815	0.243163	0.198	-0.0710161	-0.418987	0.245019	0.436	-0.0373497	-0.21134	0.0792276	0.464
703	rno-miR-207	Maf	Zdhhc12	-2.96836	-6.69998	-1.21586	0.002	-2.92205	-6.5974	-1.25982	0.002	-0.0463188	-0.519244	0.248561	0.658	-0.156888	-0.625883	0.17822	0.176	-0.0690254	-0.571367	0.285322	0.44	-0.0878623	-0.389961	0.203663	0.476
704	rno-miR-207	Maf	Zfp91	-3.78193	-7.24845	-1.60287	0.006	-3.7779	-7.25738	-1.61701	0.006	-0.00403225	-0.044662	0.0236031	0.718	-0.133355	-0.831173	0.50094	0.44	-0.125609	-0.675873	0.488921	0.418	-0.00774636	-0.310997	0.0173422	0.544
705	rno-miR-207	Nptx1	Arhgef9	1.6437	0.717585	2.87207	0.002	1.63251	0.680137	2.76637	0.002	0.0111909	-0.26961	0.262168	0.968	0.0662886	-0.377119	0.456349	0.42	0.105638	-0.16122	0.509361	0.12	-0.0393496	-0.377119	0.456349	0.654
706	rno-miR-207	Nr2c2	Crebbp	0.546088	0.263557	1.61952	0.004	0.466175	0.175989	1.64501	0.01	0.0799139	-0.108078	0.347314	0.618	0.0295623	0.007782	0.11583	0.032	0.00123222	-0.23914	0.150921	0.322	0.0283301	-0.103631	0.323769	0.352
707	rno-miR-207	Rnf138	Creld2	-1.65891	-2.93955	-0.667835	0	-1.5769	-2.83506	-0.557053	0	-0.0820059	-0.291917	0.206883	0.48	-0.0939996	-0.355125	0.101585	0.152	-0.107231	-5.17853	0.00240194	0.064	0.0132309	-0.156357	4.85805	0.726
708	rno-miR-21	Foxp1	St6galnac3	-0.276132	-0.412335	-0.192338	0	-0.0469883	-0.198172	0.054836	0.266	-0.229143	-0.26781	-0.18755	0	-0.258094	-0.587895	-0.0536913	0.026	-0.0235096	-0.559585	0.353659	0.422	-0.234585	-0.434083	0.0364807	0.224
709	rno-miR-21	Gnb1	Arf4	-0.207109	-0.524794	0.0991266	0.142	0.369925	0.206436	1.03977	0	-0.577033	-1.60104	-0.267256	0	-0.184058	-0.512526	0.0236429	0.142	0.34855	-0.969274	0.730103	0.658	-0.532608	-0.901716	0.991	0.528
710	rno-miR-21	Gnb1	Rpl15	-0.168754	-1.12647	0.625209	0.472	1.60246	1.07719	3.99648	0	-1.77121	-5.00161	-0.79999	0	-0.0722872	-1.46924	0.782726	0.552	1.57098	-2.44542	2.83152	0.74	-1.64327	-2.78815	3.212	0.708
711	rno-miR-21	Maf	Acsl1	0.0740025	-0.43645	0.454456	0.792	0.711984	0.328986	1.00066	0.002	-0.637981	-0.759935	-0.481679	0	-0.013724	-0.76606	1.21391	0.96	0.644119	-0.0146448	1.10811	0.096	-0.657843	-0.746896	0.15	0.202
712	rno-miR-21	Maf	Agpat5	0.565396	0.369267	0.809354	0	0.437858	0.225181	0.686995	0	0.127538	0.0994934	0.149687	0	0.523882	0.11007	1.24255	0.016	0.393362	-0.0190955	1.21415	0.08	0.13052	0.0020235	0.986547	0.016
713	rno-miR-21	Maf	Akap2	0.147206	-0.323786	0.660133	0.544	0.797103	0.395024	1.15179	0.004	-0.649897	-0.761133	-0.478363	0.002	0.0529457	-0.784968	1.46494	0.58	0.721204	-0.0220563	1.41338	0.102	-0.668258	-0.758441	0.35	0.354
714	rno-miR-21	Maf	Ank3	0.00813615	-0.0148147	0.0286969	0.454	0.0385132	0.0176745	0.0557793	0.01	-0.030377	-0.0333263	-0.0262297	0	0.00530635	-0.0351308	0.0702014	0.402	0.0350634	-0.00136096	0.0673173	0.092	-0.029757	-0.0325002	0.05	0.114
715	rno-miR-21	Maf	Aprt	-0.24218	-0.320584	-0.186034	0	-0.130019	-0.217045	-0.0663211	0	-0.112161	-0.130762	-0.0881324	0	-0.231291	-0.433882	-0.114827	0.02	-0.116391	-0.369512	0.00698348	0.088	-0.1149	-0.345291	-0.00459886	0.02
716	rno-miR-21	Maf	Arf4	-0.207109	-0.3231	-0.104893	0.008	-0.211601	-0.322555	-0.109303	0.006	0.00449258	-0.00115208	0.00925515	0.106	-0.184058	-0.530241	0.0218463	0.154	-0.190257	-0.463841	0.00757201	0.104	0.00619905	-0.236025	0.00823599	0.412
717	rno-miR-21	Maf	Arhgap26	0.57077	0.299254	0.85441	0.006	0.57624	0.304734	0.86004	0.006	-0.00547012	-0.00795436	-0.00304986	0.002	0.514459	-0.0458923	1.45479	0.126	0.518952	-0.0224007	1.40735	0.084	-0.00449348	-0.0179578	1.18364	0.146
718	rno-miR-21	Maf	Brd1	0.0193895	0.0167835	0.0269225	0	0.00368125	0.00167132	0.00982619	0.014	0.0157082	0.0114507	0.0197195	0	0.0195871	0.0171543	0.0230234	0.028	0.00324083	-0.000520214	0.0262313	0.192	0.0163463	-0.00401184	0.0215983	0.242
719	rno-miR-21	Maf	Ccdc50	0.664626	0.59231	0.920043	0	0.0851192	0.0380655	0.27429	0.01	0.579507	0.44831	0.690671	0.002	0.669905	0.573991	0.769579	0.034	0.073467	-0.0415613	0.757316	0.474	0.596438	-0.00936097	0.763975	0.198
720	rno-miR-21	Maf	Cd44	-0.873217	-1.19397	-0.690338	0	-0.401089	-0.724849	-0.218081	0.002	-0.472128	-0.568895	-0.354289	0	-0.845901	-1.45052	-0.492336	0.018	-0.358792	-1.24317	0.024902	0.1	-0.487109	-1.15247	0.0207279	0.116
721	rno-miR-21	Maf	Cdk5r1	0.618036	0.514988	0.908842	0.002	-0.0294528	-0.0732081	0.182797	0.924	0.647488	0.485579	0.785512	0	0.634058	0.38565	0.748428	0.024	-0.0303398	-0.14766	0.669701	0.622	0.664398	0.00273632	0.752687	0.024
722	rno-miR-21	Maf	Cdkn1b	-0.0804969	-0.49426	0.364354	0.788	-0.696349	-1.00681	-0.311185	0.004	0.615852	0.459533	0.740985	0	0.00271907	-1.19714	0.735268	0.836	-0.630327	-1.06483	0.0150074	0.124	0.633046	-0.2	0.718103	0.192
723	rno-miR-21	Maf	Cxcl12	0.629092	0.45382	1.02382	0.006	-0.197068	-0.283944	0.0353588	0.088	0.82616	0.633088	0.998899	0	0.670242	0.176239	0.952575	0.014	-0.181638	-0.322853	0.747043	0.682	0.85188	-0.038208	0.968432	0.188
724	rno-miR-21	Maf	Dclk1	-0.79115	-1.61219	-0.293159	0.02	0.807421	0.223498	1.09323	0.008	-1.59857	-1.92621	-1.20077	0	-0.910238	-1.83962	0.599947	0.122	0.735386	-0.910714	1.01418	0.52	-1.64562	-1.8677	0.0252173	0.106
725	rno-miR-21	Maf	Dhcr24	0.236776	0.155474	0.377639	0.004	-0.103584	-0.142226	-0.00780501	0.038	0.34036	0.269745	0.403249	0	0.255103	0.0224215	0.390116	0.022	-0.0951016	-0.148776	0.269019	0.602	0.350205	-0.00305664	0.397434	0.122
726	rno-miR-21	Maf	Dnm1l	1.30205	1.11256	1.69785	0	0.44954	0.259709	0.814613	0.002	0.852506	0.666508	1.02	0	1.2792	0.918669	1.9075	0.028	0.400415	-0.0178743	1.63421	0.076	0.87878	-0.0270322	1.5157	0.122
727	rno-miR-21	Maf	Eif5	-0.18786	-0.297353	-0.0828388	0.01	-0.194154	-0.299363	-0.0929425	0.01	0.00629461	-0.000276041	0.0121192	0.054	-0.166407	-0.495504	0.0230572	0.154	-0.17458	-0.462393	0.00678906	0.108	0.00817312	-0.394619	0.0109964	0.712
728	rno-miR-21	Maf	Epha4	0.562644	-0.211357	1.28175	0.138	1.28166	0.547435	1.86836	0.006	-0.719013	-0.857185	-0.547654	0	0.420869	-0.89091	2.63598	0.142	1.15821	-0.0437101	2.31098	0.088	-0.737337	-0.836416	1.35	0.226
729	rno-miR-21	Maf	Fam129b	-0.712969	-1.00907	-0.611454	0	-0.000775344	-0.241913	0.0507576	0.492	-0.712194	-0.856834	-0.518685	0	-0.729237	-0.820055	-0.493274	0.022	0.00323215	-0.803062	0.124768	0.724	-0.732469	-0.830963	0.000955201	0.132
730	rno-miR-21	Maf	Fubp1	-0.0914235	-0.481747	0.359559	0.7	-0.708268	-1.00862	-0.333975	0.012	0.616844	0.476927	0.744522	0	-0.00539758	-1.26638	0.728888	0.646	-0.64082	-1.22369	0.0150599	0.1	0.635422	-0.2	0.721548	0.332
731	rno-miR-21	Maf	Galk2	-0.58174	-0.838479	-0.47365	0	0.0872072	-0.0949816	0.136259	0.244	-0.668947	-0.782952	-0.506904	0	-0.603272	-0.756219	-0.282511	0.02	0.0825295	-0.614191	0.185123	0.624	-0.685802	-0.776169	-0.00641542	0.02
732	rno-miR-21	Maf	Glipr1	-0.362759	-1.91828	0.823641	0.416	2.05795	0.854292	2.85374	0.002	-2.4207	-2.90251	-1.86755	0.002	-0.622194	-2.82112	3.21934	0.154	1.86624	-0.384399	3.0401	0.28	-2.48844	-2.82343	2.55605	0.154
733	rno-miR-21	Maf	Gng12	-0.19073	-0.278018	-0.150321	0	0.0366468	-0.0244062	0.0551057	0.194	-0.227377	-0.269948	-0.174289	0	-0.199932	-0.260606	-0.0807175	0.02	0.0342314	-0.222118	0.0746622	0.622	-0.234163	-0.266305	0.00735505	0.212
734	rno-miR-21	Maf	Gucy1a3	0.342092	0.145599	0.543263	0.002	0.391255	0.201289	0.587177	0.002	-0.0491627	-0.0582176	-0.0379874	0	0.301787	-0.0854921	0.915095	0.164	0.352406	-0.0172081	0.838415	0.102	-0.0506194	-0.0567268	0.395445	0.14
735	rno-miR-21	Maf	Hk2	0.344858	0.172081	0.525774	0.006	0.335278	0.162234	0.517281	0.006	0.00958069	0.00761926	0.0111242	0	0.311577	-0.0164671	0.800703	0.11	0.301773	-0.0158667	0.735399	0.1	0.00980491	0.00142565	0.404954	0.038
736	rno-miR-21	Maf	Hmox1	-3.68688	-4.92361	-3.14805	0	-1.09784	-2.21332	-0.61909	0.004	-2.58904	-3.06885	-1.96977	0	-3.63429	-5.08832	-2.80248	0.016	-0.973684	-4.80317	0.0914316	0.08	-2.66061	-4.23188	-0.0102325	0.016
737	rno-miR-21	Maf	Hnrnpa3	0.74848	0.0214477	1.40833	0.05	1.3779	0.716562	1.99383	0.004	-0.629423	-0.745803	-0.48273	0	0.596866	-0.808855	2.95244	0.156	1.24396	-0.0409078	2.85041	0.098	-0.64709	-0.734425	1.75	0.22
738	rno-miR-21	Maf	Hpcal4	0.772041	0.398609	1.17912	0.006	0.753867	0.380539	1.15706	0.006	0.0181745	0.0149307	0.0219483	0	0.694901	-0.0363751	1.96398	0.106	0.678264	-0.0286643	1.8491	0.084	0.0166374	0.00903677	1.75	0.04
739	rno-miR-21	Maf	Ipmk	0.278381	0.190874	0.376316	0	0.18232	0.0880001	0.292869	0.004	0.0960611	0.0716096	0.114129	0	0.262432	0.0922123	0.524331	0.024	0.163574	-0.00891721	0.479878	0.106	0.0988587	-0.00298926	0.320911	0.226
740	rno-miR-21	Maf	Itpr1	1.02015	0.857489	1.3179	0	0.433191	0.264783	0.745601	0.004	0.586962	0.45952	0.70824	0	0.99253	0.580537	1.63277	0.03	0.387045	-0.0346334	1.40829	0.09	0.605485	-0.028274	1.29596	0.126
741	rno-miR-21	Maf	Kcnc1	0.234587	0.119295	0.362117	0.004	0.251069	0.136929	0.377531	0.002	-0.0164821	-0.0191389	-0.0135434	0	0.209129	-0.0503356	0.620505	0.166	0.226058	-0.00940064	0.604308	0.088	-0.0169285	-0.0503356	0.502242	0.134
742	rno-miR-21	Maf	Kcnma1	0.574213	0.486291	0.796691	0.002	-0.0339785	-0.0804986	0.143414	0.788	0.608191	0.46703	0.725129	0	0.592675	0.371024	0.690166	0.012	-0.0338113	-0.145622	0.665405	0.654	0.626486	-0.0179578	0.711748	0.208
743	rno-miR-21	Maf	Mapk14	-0.532032	-0.797945	-0.414297	0.004	0.128434	-0.0450771	0.184959	0.118	-0.660466	-0.777488	-0.524098	0	-0.558451	-0.752632	-0.192825	0.02	0.11945	-0.572602	0.231265	0.64	-0.677901	-0.767677	-0.00623146	0.02
744	rno-miR-21	Maf	Mfsd6	0.109754	-0.499211	0.837401	0.542	-1.00427	-1.43242	-0.426483	0.004	1.11403	0.856713	1.32246	0	0.236009	-1.53944	1.29805	0.11	-0.910131	-1.37054	0.125172	0.28	1.14614	-0.00773713	1.30052	0.138
745	rno-miR-21	Maf	Mmp14	-0.327134	-0.526812	-0.15806	0.004	-0.359088	-0.55502	-0.192098	0.002	0.0319545	0.0270101	0.0359534	0	-0.293094	-0.801371	0.0592121	0.118	-0.323827	-0.776586	0.00720575	0.066	0.0307328	-0.380952	0.0338766	0.19
746	rno-miR-21	Maf	N4bp2l1	0.667696	0.582947	0.91861	0	0.0090474	-0.0366032	0.183827	0.362	0.658648	0.512003	0.778105	0	0.679058	0.498432	0.761915	0.028	0.0040775	-0.100426	0.712256	0.61	0.67498	0.000965761	0.764413	0.028
747	rno-miR-21	Maf	Nfkbie	-0.195233	-0.287594	-0.14801	0.002	0.0330228	-0.0220295	0.0537901	0.202	-0.228256	-0.27265	-0.17263	0	-0.203669	-0.260606	-0.0896861	0.018	0.0310032	-0.218472	0.0710118	0.578	-0.234672	-0.266199	-0.000183955	0.018
748	rno-miR-21	Maf	Odc1	-0.687643	-1.02299	-0.545313	0.004	0.0862257	-0.128257	0.148215	0.386	-0.773869	-0.93336	-0.59324	0.002	-0.711328	-0.893082	-0.37566	0.02	0.082319	-0.738641	0.219315	0.698	-0.793647	-0.899408	0.0012187	0.124
749	rno-miR-21	Maf	Pacsin1	0.581415	0.306226	0.944945	0.006	0.61569	0.342718	0.979602	0.004	-0.0342743	-0.0404954	-0.0247784	0	0.518703	-0.0819111	1.52756	0.156	0.554317	-0.0229788	1.48132	0.104	-0.0356138	-0.0399841	0.670807	0.226
750	rno-miR-21	Maf	Pappa	0.859162	0.759001	1.12477	0	0.186762	0.10347	0.454788	0.01	0.6724	0.517583	0.796238	0	0.856485	0.731255	1.04526	0.014	0.164484	-0.0375397	0.987165	0.136	0.692001	-0.00850129	0.943844	0.226
751	rno-miR-21	Maf	Pcdh7	1.72722	1.28772	2.33611	0	1.12396	0.621604	1.77167	0.006	0.603261	0.481558	0.720961	0	1.62818	0.576542	3.3569	0.022	1.00835	-0.0664945	2.9525	0.118	0.619834	-0.000252938	2.00594	0.112
752	rno-miR-21	Maf	Ppp3ca	0.00103553	-0.415661	0.359816	0.892	0.58446	0.239747	0.834502	0.006	-0.583424	-0.699423	-0.424284	0	-0.0674994	-0.689695	0.955673	0.622	0.529929	-0.0118703	0.860366	0.1	-0.597428	-0.677555	0.05	0.206
753	rno-miR-21	Maf	Ptprt	0.351117	0.188886	0.51307	0.002	0.327955	0.166983	0.499308	0.004	0.023162	0.0132954	0.0312514	0	0.321002	0.00413255	0.85	0.04	0.29541	-0.0135729	0.751426	0.1	0.0255916	-0.0271277	0.690583	0.342
754	rno-miR-21	Maf	PVR	-0.340695	-0.806672	-0.0460949	0.04	0.485683	0.142377	0.671164	0.008	-0.826378	-0.986966	-0.633539	0	-0.409091	-0.954274	0.507557	0.102	0.441647	-0.396386	0.577766	0.626	-0.850738	-0.965838	0.0149011	0.21
755	rno-miR-21	Maf	Rcan1	-0.587625	-0.867878	-0.480554	0.004	0.050506	-0.143348	0.102687	0.56	-0.638131	-0.756744	-0.48902	0	-0.60671	-0.7316	-0.336323	0.02	0.0490802	-0.653418	0.14941	0.65	-0.65579	-0.743721	-0.00068983	0.02
756	rno-miR-21	Maf	Rhob	-0.600357	-0.857553	-0.514519	0	0.0248613	-0.152632	0.0714171	0.976	-0.625218	-0.751542	-0.471888	0	-0.617867	-0.713683	-0.379279	0.024	0.0257281	-0.679652	0.129058	0.636	-0.643595	-0.730469	0.00964753	0.094
757	rno-miR-21	Maf	Rimbp2	0.0444004	-0.049774	0.171902	0.214	-0.164976	-0.222059	-0.0651216	0.004	0.209377	0.1637	0.249947	0	0.0658089	-0.238615	0.243255	0.13	-0.149618	-0.212927	0.0485493	0.308	0.215427	0.00019104	0.244064	0.034
758	rno-miR-21	Maf	Robo2	0.0228313	-0.0542922	0.120092	0.368	-0.13836	-0.186509	-0.0544572	0.006	0.161191	0.128769	0.189549	0	0.0371951	-0.220777	0.18474	0.178	-0.125907	-0.210325	0.00299517	0.1	0.163102	-8.99281e-16	0.183403	0.056
759	rno-miR-21	Maf	Rpl15	-0.168754	-0.627646	0.423355	0.5	-0.819088	-1.15482	-0.356342	0.008	0.650335	0.494549	0.774835	0	-0.0722872	-1.34058	0.78723	0.556	-0.740998	-1.33476	0.0230719	0.124	0.668711	-0.4	0.758967	0.332
760	rno-miR-21	Maf	Samd12	0.347433	0.235115	0.494986	0	0.246447	0.126154	0.397017	0.002	0.100985	0.078679	0.121019	0	0.324549	0.0946864	0.723952	0.012	0.221178	-0.00591509	0.687326	0.07	0.103371	-0.00271333	0.403946	0.11
761	rno-miR-21	Maf	Sarm1	0.196624	0.131534	0.277359	0.002	0.143877	0.0750333	0.229508	0.006	0.0527475	0.045519	0.058781	0.002	0.179709	0.0443569	0.4	0.014	0.128626	-0.00691134	0.393983	0.116	0.0510826	-0.0032192	0.327354	0.112
762	rno-miR-21	Maf	Shc3	-0.688475	-0.931701	-0.612138	0	-0.13359	-0.33001	-0.0702994	0.014	-0.554885	-0.664812	-0.417526	0	-0.688468	-0.835176	-0.60894	0.008	-0.117326	-0.788925	0.00850507	0.086	-0.571142	-0.797785	0.00515809	0.118
763	rno-miR-21	Maf	Slc4a10	0.731872	0.638312	0.957058	0	0.13552	0.0694221	0.330188	0.02	0.596352	0.454415	0.704619	0	0.728982	0.647003	0.865152	0.018	0.118212	-0.016011	0.820663	0.196	0.610769	-0.00248339	0.836439	0.122
764	rno-miR-21	Maf	Slc4a7	1.60834	0.841276	2.38429	0.002	1.45195	0.672869	2.25086	0.008	0.156395	0.11494	0.183857	0	1.46797	-0.0201342	3.80929	0.052	1.30637	-0.0590364	3.35455	0.092	0.161604	-0.0201342	3.08969	0.144
765	rno-miR-21	Maf	Sox5	0.600353	0.488409	0.911702	0.002	-0.0687532	-0.125859	0.132896	0.432	0.669106	0.514127	0.8028	0	0.622806	0.318386	0.769188	0.02	-0.0656213	-0.186558	0.685684	0.63	0.688428	-0.00964753	0.782111	0.188
766	rno-miR-21	Maf	Sox6	-0.166355	-0.237489	-0.104158	0.002	-0.131004	-0.200727	-0.066438	0.006	-0.0353519	-0.0391479	-0.0290349	0.002	-0.151827	-0.35	-0.0281229	0.01	-0.117396	-0.315488	0.00516536	0.102	-0.0344309	-0.188406	-0.000597852	0.01
767	rno-miR-21	Maf	Sptb	0.253174	0.215551	0.326241	0	0.0741167	0.037075	0.148121	0.006	0.179057	0.132765	0.214074	0	0.250971	0.194625	0.349163	0.01	0.0659347	-0.0120399	0.300389	0.11	0.185037	-0.0111759	0.291925	0.116
768	rno-miR-21	Maf	Syt1	0.502037	0.238251	0.860024	0.008	-0.256622	-0.355099	-0.0119428	0.046	0.758659	0.563	0.909732	0.004	0.54432	-0.0046983	0.868953	0.11	-0.235339	-0.357653	0.555445	0.552	0.779659	-0.00195452	0.884531	0.11
769	rno-miR-21	Maf	Tgfbr1	-0.0909714	-0.118387	-0.081015	0	-0.0201434	-0.0462947	-0.010952	0.002	-0.070828	-0.0835967	-0.0560825	0	-0.089914	-0.112959	-0.0768812	0.016	-0.017641	-0.0970732	0.00197576	0.094	-0.0722729	-0.10352	-0.000183955	0.016
770	rno-miR-21	Maf	Wdr78	0.631384	0.27748	0.941698	0.006	0.643895	0.293228	0.954553	0.006	-0.0125111	-0.016812	-0.00851651	0	0.569438	-0.0973154	1.56926	0.164	0.580196	-0.0304048	1.41854	0.11	-0.010758	-0.0973154	1.31839	0.62
771	rno-miR-21	Maf	Wisp1	1.34162	1.10388	1.76262	0	0.449567	0.2208	0.868201	0.006	0.892058	0.673082	1.0467	0	1.31391	0.949997	1.83301	0.014	0.399346	-0.0335722	1.62211	0.108	0.914566	0.00899078	1.53812	0.014
772	rno-miR-21	Maf	Xkr6	0.784397	0.371625	1.18186	0.008	0.801589	0.389468	1.19517	0.008	-0.017192	-0.0233479	-0.0102823	0	0.702541	-0.084711	2.01267	0.156	0.721481	-0.0302928	1.77321	0.1	-0.0189395	-0.0223462	1.63229	0.404
773	rno-miR-21	Maf	Zbtb38	1.13444	0.87517	1.46362	0	0.58625	0.328628	0.958165	0.004	0.548186	0.405366	0.642461	0	1.08628	0.516779	1.9896	0.018	0.524352	-0.039654	1.71482	0.1	0.561929	-0.00259836	1.57848	0.11
774	rno-miR-21	Maf	Zdhhc17	0.725589	0.636879	0.990004	0	0.11346	0.0524481	0.333879	0.026	0.612129	0.473473	0.71905	0.002	0.726538	0.650377	0.831562	0.012	0.0985118	-0.0256378	0.795879	0.288	0.628026	0.00328819	0.830228	0.012
775	rno-miR-21	Tp53	Dnm1l	0.598253	0.232013	0.840505	0	1.05471	0.312098	2.17238	0.002	-0.456461	-1.56355	0.00614302	0.066	1.2792	0.910554	1.80627	0.014	1.2505	-2.23897	13.4286	0.392	0.0286978	-12.0466	3.3738	0.76
776	rno-miR-21	Tp53	Hk2	-0.254558	-0.4516	-0.0811295	0.02	0.112674	-0.366355	0.972031	0.712	-0.367232	-1.25071	0.00105846	0.052	0.311577	-0.033557	0.828119	0.122	0.286114	-2.51009	10.2551	0.36	0.0254639	-9.94698	2.77818	0.72
777	rno-miR-21	Tp53	Mmp14	0.302643	0.118532	0.527355	0.014	-0.10144	-1.05283	0.457726	0.77	0.404083	-0.00194704	1.40408	0.052	-0.293094	-0.884491	0.0592121	0.176	-0.267244	-11.0615	2.74918	0.358	-0.0258509	-2.99901	10.7138	0.77
778	rno-miR-214	Creb1	Aatf	-0.648606	-0.936857	-0.446137	0	-0.700809	-0.996391	-0.502754	0	0.052203	0.0213342	0.0864388	0.006	-0.598506	-1.08688	0.0870565	0.156	-0.637069	-1.14984	0.00794706	0.068	0.0385627	-0.901274	0.127465	0.21
779	rno-miR-214	Creb1	Ank3	-0.0245232	-0.0544209	0.0121682	0.188	0.0131567	-0.0150792	0.0499564	0.286	-0.0376799	-0.0612741	-0.0186904	0.006	0.00797202	-0.0416862	0.0499254	0.244	0.0369218	0	0.107283	0.032	-0.0289498	-0.0889671	0.010352	0.106
780	rno-miR-214	Creb1	Anp32a	-0.686118	-1.33322	0.220145	0.162	0.173284	-0.511806	1.04798	0.512	-0.859402	-1.41265	-0.32504	0.006	0.142697	-0.954325	1.09301	0.24	0.786516	0	2.46469	0.02	-0.643819	-2.13286	0.280556	0.3
781	rno-miR-214	Creb1	Arf4	-0.197834	-0.295021	-0.124691	0	-0.227284	-0.334014	-0.154238	0	0.0294506	0.00941963	0.049852	0.014	-0.196172	-0.366728	0.0394861	0.174	-0.21766	-0.382653	0.00179755	0.09	0.0214886	-0.2196	0.0755869	0.304
782	rno-miR-214	Creb1	Asns	-1.82884	-2.52148	-0.959283	0.002	-0.956984	-1.65321	-0.130763	0.018	-0.871856	-1.41271	-0.443494	0.002	-0.826227	-1.27778	-0.443979	0.044	-0.171827	-0.939395	1.28328	0.616	-0.6544	-2.16315	0.00929257	0.12
783	rno-miR-214	Creb1	Cdc27	0.821673	0.509633	1.22841	0	0.960543	0.653764	1.36032	0	-0.13887	-0.222712	-0.0577348	0.01	0.819565	-0.325203	1.55755	0.178	0.9229	0	1.67258	0.048	-0.103335	-0.34108	0.906832	0.2
784	rno-miR-214	Creb1	Cds1	0.213385	0.153501	0.277011	0	0.168493	0.113877	0.220768	0	0.0448923	0.0181479	0.0762236	0.014	0.142236	0.034631	0.241495	0.034	0.109133	-2.57848e-05	0.189122	0.05	0.0331029	-0.00314748	0.15528	0.312
785	rno-miR-214	Creb1	Chac1	-0.418845	-0.547896	-0.319141	0	-0.345534	-0.460652	-0.24422	0	-0.0733106	-0.122334	-0.0349364	0.004	-0.29576	-0.506191	-0.0525185	0.036	-0.240753	-0.431271	0.00888884	0.074	-0.0550071	-0.363057	0.00314748	0.222
786	rno-miR-214	Creb1	Cnr1	1.57235	0.84083	2.21467	0	0.854808	0.17921	1.43475	0.014	0.717541	0.354548	1.20418	0.004	0.737729	0.443979	1.14444	0.04	0.199044	-0.991797	0.903639	0.462	0.538685	-0.00809353	1.78005	0.144
787	rno-miR-214	Creb1	Col23a1	0.453304	0.237395	0.726652	0	0.590923	0.366439	0.887723	0	-0.137619	-0.228195	-0.0638624	0.014	0.501273	-0.163283	0.974531	0.148	0.604603	-0.000450327	1.19165	0.052	-0.10333	-0.335446	0.556936	0.202
788	rno-miR-214	Creb1	Col9a3	0.478411	0.334318	0.673241	0	0.511557	0.369369	0.703396	0	-0.0331463	-0.0534595	-0.0147846	0.01	0.43678	-0.170732	0.826732	0.178	0.461405	-0.0060162	0.819707	0.068	-0.0246256	-0.170732	0.652866	0.268
789	rno-miR-214	Creb1	Csrp2	-0.656694	-1.27695	0.272012	0.192	0.201652	-0.418014	1.10135	0.462	-0.858345	-1.37855	-0.38453	0.006	0.16189	-1.01436	1.11893	0.248	0.806017	0	2.49151	0.036	-0.644127	-2.12254	0.215766	0.2
790	rno-miR-214	Creb1	Cyfip2	-0.000725352	-0.0475689	0.06807	0.862	0.0576352	0.0105426	0.132187	0.02	-0.0583606	-0.0986319	-0.0288767	0.002	0.049505	-0.068982	0.141478	0.194	0.0932943	0	0.22972	0.034	-0.0437892	-0.145775	0.0833333	0.298
791	rno-miR-214	Creb1	Dclk2	0.508734	0.332635	0.733629	0.002	0.55469	0.382966	0.774024	0.002	-0.0459562	-0.0743811	-0.0170891	0.016	0.472018	-0.0727994	0.885119	0.162	0.506591	-0.00610221	0.917845	0.062	-0.0345737	-0.109859	0.714639	0.238
792	rno-miR-214	Creb1	Dph1	-0.202597	-0.320918	-0.114994	0	-0.255176	-0.385871	-0.166413	0	0.0525791	0.0177416	0.0888407	0.028	-0.222044	-0.432866	0.0633303	0.162	-0.260218	-0.491557	0.000202465	0.06	0.038174	-0.249176	0.13615	0.396
793	rno-miR-214	Creb1	Emp1	-2.21666	-3.10035	-1.18932	0	-1.21711	-2.03431	-0.223484	0.006	-0.999558	-1.65321	-0.430257	0.006	-1.04801	-1.66433	-0.676634	0.03	-0.29793	-1.19955	1.36199	0.46	-0.750082	-2.4831	0.0157374	0.128
794	rno-miR-214	Creb1	Gnao1	1.79867	0.968071	2.48906	0	0.974936	0.203058	1.70669	0.012	0.82373	0.30977	1.3704	0.01	0.839264	0.498206	1.30278	0.036	0.221444	-1.21697	1.03019	0.482	0.61782	-0.0111661	2.04671	0.162
795	rno-miR-214	Creb1	Hk2	0.361601	0.251163	0.523831	0	0.387146	0.275484	0.543954	0	-0.0255444	-0.0412606	-0.0106937	0.016	0.330003	-0.0444999	0.598762	0.17	0.349085	-0.00456698	0.601079	0.082	-0.019082	-0.0612676	0.493631	0.19
796	rno-miR-214	Creb1	Ipmk	0.406856	0.292163	0.52437	0	0.316944	0.213145	0.416272	0	0.089912	0.0361984	0.150264	0.01	0.270042	0.0699845	0.45571	0.024	0.202943	-0.00937478	0.372332	0.064	0.0670982	-0.00442146	0.312102	0.224
797	rno-miR-214	Creb1	Itpr1	1.79608	1.16715	2.30848	0	1.17113	0.580491	1.67071	0	0.624952	0.259204	1.05662	0.006	1.00145	0.53721	1.59543	0.024	0.533382	-0.483802	1.15707	0.178	0.468064	-0.0185851	1.56076	0.104
798	rno-miR-214	Creb1	Kcnc1	0.217965	0.12964	0.336232	0	0.264155	0.183125	0.388435	0	-0.0461901	-0.074945	-0.0197421	0.01	0.223394	-0.0574827	0.429137	0.192	0.258495	-0.000360443	0.494001	0.062	-0.0351009	-0.110798	0.356688	0.22
799	rno-miR-214	Creb1	Kcnj12	1.97627	1.14287	2.68031	0	1.16622	0.38051	1.81551	0	0.81005	0.356304	1.3084	0.01	0.999601	0.714826	1.56389	0.044	0.392888	-0.947657	1.23761	0.308	0.606714	-0.0146133	2.01784	0.152
800	rno-miR-214	Creb1	Limd1	-0.311163	-0.418652	-0.187521	0.006	-0.195844	-0.285628	-0.0810318	0.006	-0.115319	-0.190988	-0.0525417	0.006	-0.168162	-0.264213	-0.0997699	0.036	-0.0815874	-0.209192	0.106111	0.18	-0.0865745	-0.286854	0.00292266	0.144
801	rno-miR-214	Creb1	Lpgat1	0.752981	0.528636	1.13856	0	0.843436	0.607158	1.25646	0	-0.0904549	-0.149573	-0.0288421	0.01	0.71917	-0.131009	1.39877	0.138	0.786607	0	1.39198	0.044	-0.0674365	-0.220423	1.1051	0.262
802	rno-miR-214	Creb1	Map1a	0.0592223	-0.0303628	0.122203	0.212	-0.0231817	-0.116493	0.0396044	0.366	0.082404	0.0379556	0.137338	0.008	-0.0194278	-0.114154	0.0973353	0.218	-0.0811388	-0.247071	0	0.034	0.061711	-0.0375969	0.204695	0.29
803	rno-miR-214	Creb1	Mgll	1.03691	0.708155	1.52222	0	1.13073	0.82134	1.62224	0	-0.0938205	-0.154554	-0.0408969	0.014	0.963824	-0.149625	1.75429	0.138	1.03371	-6.55743e-05	1.80025	0.05	-0.06989	-0.226761	1.4586	0.184
804	rno-miR-214	Creb1	Nap1l1	-0.0262421	-0.0429201	-0.0136153	0	-0.0327256	-0.052412	-0.0207832	0	0.00648348	0.0021661	0.0127269	0.012	-0.0295341	-0.057338	0.00732534	0.184	-0.0340502	-0.0680882	4.30036e-05	0.056	0.00451615	-0.0334787	0.0185446	0.44
805	rno-miR-214	Creb1	Nek7	0.80322	0.57254	1.11816	0.002	0.829081	0.603211	1.1549	0.002	-0.0258615	-0.0410545	-0.00861886	0.012	0.707772	-0.0673044	1.30969	0.152	0.726802	-0.0111594	1.27215	0.068	-0.0190295	-0.0612676	1.03503	0.454
806	rno-miR-214	Creb1	Nes	-4.43528	-5.91887	-3.4685	0	-3.96705	-5.33074	-2.9979	0	-0.468235	-0.785629	-0.193916	0.002	-3.38869	-5.70926	-0.241222	0.044	-3.03728	-4.84131	0	0.046	-0.351405	-4.46815	0.0488609	0.204
807	rno-miR-214	Creb1	Nrip1	2.42074	1.56911	3.21432	0	1.61065	0.769147	2.34476	0	0.810086	0.371773	1.31067	0.004	1.38142	0.693538	2.21628	0.034	0.773967	-0.563454	1.7211	0.176	0.60745	-0.0173861	2.01643	0.148
808	rno-miR-214	Creb1	Pcdh7	2.52546	1.8268	3.34544	0	1.95909	1.29542	2.64462	0	0.56637	0.262125	0.963022	0.004	1.67532	0.441603	2.75399	0.026	1.25081	-0.0582742	2.29309	0.062	0.424513	-0.0239808	1.95146	0.258
809	rno-miR-214	Creb1	Pde10a	-0.67756	-1.3528	0.273306	0.196	0.218318	-0.569654	1.22089	0.45	-0.895878	-1.50403	-0.400347	0.018	0.181284	-0.99714	1.19031	0.232	0.852211	0	2.58082	0.028	-0.670927	-2.22371	0.344444	0.18
810	rno-miR-214	Creb1	Plekha5	0.777255	0.592525	1.02355	0	0.722793	0.537846	0.966451	0	0.0544624	0.0272665	0.0948256	0.008	0.614706	0.0144993	1.05754	0.044	0.574474	-0.00291532	0.97927	0.054	0.0402324	-0.0110911	0.988889	0.232
811	rno-miR-214	Creb1	Prkce	-0.483781	-1.05361	0.317935	0.272	0.276467	-0.346969	1.11648	0.306	-0.760248	-1.22837	-0.314381	0.01	0.225389	-0.896338	1.136	0.184	0.796322	0	2.32318	0.038	-0.570933	-1.87723	0.411111	0.2
812	rno-miR-214	Creb1	Rapgef2	1.03033	0.772606	1.46874	0	1.02955	0.775179	1.46755	0	0.000783993	-0.00503876	0.0132443	0.798	0.882589	-0.0543347	1.60041	0.12	0.881978	-0.015778	1.5709	0.06	0.000610983	-0.0253623	1.26433	0.994
813	rno-miR-214	Creb1	Rpl31	-0.118478	-0.202636	-0.0459074	0	-0.166152	-0.252392	-0.0958166	0	0.0476746	0.0226385	0.077674	0.006	-0.141395	-0.290674	0.0545736	0.19	-0.177027	-0.358641	0.00012471	0.072	0.0356324	-0.242038	0.117371	0.218
814	rno-miR-214	Creb1	Samd12	0.481141	0.363646	0.639527	0	0.393046	0.273958	0.530178	0	0.0880952	0.0398554	0.14864	0.01	0.335664	0.0642632	0.54325	0.032	0.269781	-0.0103854	0.485458	0.074	0.0658832	-0.00427158	0.367489	0.208
815	rno-miR-214	Creb1	Samd8	0.223111	0.126603	0.363579	0	0.285413	0.193354	0.426914	0	-0.0623024	-0.102314	-0.0275191	0.008	0.242256	-0.0747064	0.478474	0.172	0.289051	-0.000257848	0.565815	0.056	-0.0467955	-0.151878	0.394444	0.218
816	rno-miR-214	Creb1	Sec16b	-2.6573	-3.70541	-1.49459	0	-1.52053	-2.42834	-0.468909	0.004	-1.13677	-1.90112	-0.490333	0.008	-1.30783	-2.02788	-0.932696	0.042	-0.455148	-1.50071	1.42554	0.356	-0.85268	-2.82512	0.0172362	0.12
817	rno-miR-214	Creb1	Slc12a2	0.735103	0.477151	1.06128	0.002	0.843027	0.582683	1.1662	0.002	-0.107924	-0.172651	-0.044344	0.018	0.71832	-0.147316	1.34147	0.15	0.799005	-0.00732351	1.43174	0.058	-0.0806857	-0.263146	0.795031	0.196
818	rno-miR-214	Creb1	Slc4a7	1.83105	1.33055	2.49165	0	1.80947	1.31476	2.45329	0	0.0215825	0.00751424	0.0438922	0.012	1.54469	-0.609756	2.77894	0.12	1.52871	-0.00604128	2.69717	0.062	0.0159776	-0.609756	2.20163	0.25
819	rno-miR-214	Creb1	Stim2	1.66481	0.937965	2.27127	0	0.96483	0.275483	1.56303	0.004	0.699976	0.279467	1.12797	0.014	0.829787	0.582934	1.31113	0.046	0.304507	-0.900001	1.02562	0.432	0.52528	-0.0127398	1.73967	0.156
820	rno-miR-214	Creb1	Tgfbr1	-0.181279	-0.24994	-0.0974821	0	-0.103046	-0.162348	-0.0233281	0	-0.0782324	-0.12796	-0.0369493	0.002	-0.0892949	-0.138889	-0.0632336	0.034	-0.0304886	-0.112127	0.0980786	0.386	-0.0588063	-0.193427	0.00014988	0.156
821	rno-miR-214	Creb1	Trib1	0.59197	0.385763	0.90737	0.002	0.709441	0.487575	1.0242	0	-0.117471	-0.18615	-0.0413066	0.018	0.601812	-0.150472	1.15035	0.176	0.690149	-0.00499272	1.26099	0.06	-0.0883367	-0.283803	0.958599	0.21
822	rno-miR-214	Creb1	Vipr2	0.0207786	-0.0469243	0.108369	0.518	0.0904683	0.029622	0.189489	0.008	-0.0696897	-0.120848	-0.0230206	0.006	0.0770979	-0.0934579	0.200983	0.2	0.129017	0	0.281503	0.034	-0.0519192	-0.173005	0.0869565	0.182
823	rno-miR-214	Creb1	Wisp1	2.49564	1.52663	3.34459	0.002	1.52784	0.588893	2.29695	0.002	0.967801	0.417258	1.56381	0.012	1.31666	0.848386	2.06818	0.024	0.589682	-0.990198	1.51386	0.288	0.726982	-0.0130396	2.40023	0.136
824	rno-miR-214	Creb1	Zbtb38	1.84964	1.1968	2.41113	0	1.28882	0.709303	1.74958	0	0.560817	0.268772	0.906095	0.004	1.10503	0.555811	1.77748	0.016	0.684456	-0.208071	1.41193	0.156	0.420575	-0.0129646	1.39624	0.13
825	rno-miR-214	Creb1	Zdhhc17	1.51712	0.82182	2.03695	0	0.831464	0.177607	1.33602	0.012	0.685655	0.311182	1.11662	0.012	0.717474	0.440898	1.11452	0.042	0.202781	-0.988759	0.8183	0.46	0.514693	-0.00726918	1.70094	0.136
826	rno-miR-214	Creb1	Zfand3	-0.249514	-0.333065	-0.171316	0	-0.183357	-0.25034	-0.106787	0	-0.0661569	-0.113342	-0.0227418	0.018	-0.152606	-0.256909	-0.0535779	0.04	-0.104111	-0.202449	0.00735323	0.172	-0.0484952	-0.244444	0.00659472	0.304
827	rno-miR-214	Gnb1	Arf4	-0.0770545	-0.24837	0.137564	0.41	0.24378	0.0226868	0.514187	0.036	-0.320835	-0.523007	-0.168462	0.008	-0.196172	-0.370735	0.0403736	0.216	0.0618704	-0.392574	0.460492	0.682	-0.258042	-0.669635	0.151533	0.592
828	rno-miR-214	Maf	Acsl1	-0.513386	-1.06643	0.189717	0.216	0.297253	-0.228765	0.936984	0.262	-0.810639	-1.25885	-0.435048	0.002	0.0422249	-0.863744	0.774291	0.712	0.621829	0	1.82843	0	-0.579604	-1.5883	0.116667	0.196
829	rno-miR-214	Maf	Adap2	-0.465779	-1.16918	0.32298	0.336	0.443425	-0.203054	1.20173	0.16	-0.909203	-1.43164	-0.506581	0.004	0.140226	-1.01901	1.14558	0.286	0.790035	0	2.18027	0	-0.649808	-1.77915	0.280556	0.22
830	rno-miR-214	Maf	Add1	0.277835	0.0840172	0.462275	0.004	0.0281091	-0.170446	0.209898	0.828	0.249726	0.129814	0.393644	0.008	0.0895699	-0.071524	0.283098	0.128	-0.0887907	-0.396292	0.0953178	0.574	0.178361	-0.0325203	0.489484	0.24
831	rno-miR-214	Maf	Akap13	0.039037	-0.0134541	0.0795083	0.2	-0.0223569	-0.0764339	0.0184138	0.264	0.0613939	0.0317047	0.0934094	0.014	-0.000417821	-0.0609247	0.068618	0.956	-0.0449662	-0.13272	0	0	0.0445484	-0.00669055	0.116809	0.164
832	rno-miR-214	Maf	Ank3	-0.0136181	-0.038079	0.0170048	0.418	0.0231483	-0.00171354	0.0526767	0.068	-0.0367664	-0.0555594	-0.0193302	0.002	0.00797202	-0.0416862	0.0501648	0.26	0.0350633	0	0.0874287	0	-0.0270913	-0.0691128	0.0166667	0.102
833	rno-miR-214	Maf	Aplp2	1.2626	0.600006	1.8378	0.006	0.433524	-0.214046	1.024	0.212	0.829074	0.445422	1.26853	0.006	0.591284	0	0.93749	0.048	-0.00139816	-0.994526	0.659226	0.628	0.592682	-0.00430849	1.62259	0.15
834	rno-miR-214	Maf	Arf4	-0.220885	-0.310702	-0.150589	0.002	-0.228411	-0.318852	-0.157538	0.002	0.00752651	0.00295947	0.0135399	0.004	-0.196172	-0.370735	0.0394861	0.172	-0.20082	-0.376677	0.0212705	0.09	0.00464779	-0.305732	0.0362319	0.548
835	rno-miR-214	Maf	Arhgap26	0.634262	0.450118	0.93313	0	0.639893	0.456627	0.940232	0	-0.00563071	-0.00782272	-0.00332406	0.004	0.546463	-0.101819	1.0058	0.16	0.550966	-0.071241	1.00669	0.09	-0.00450239	-0.0902704	0.83758	0.132
836	rno-miR-214	Maf	Atad3a	-0.650024	-0.911224	-0.452182	0	-0.660931	-0.92773	-0.462833	0	0.0109074	0.00537876	0.0190045	0.01	-0.566401	-1.06892	0.105246	0.16	-0.573618	-1.06151	0.0673465	0.102	0.00721745	-0.872611	0.0942029	0.532
837	rno-miR-214	Maf	Atp1a2	3.20252	2.31586	4.56922	0	3.15028	2.25548	4.49469	0	0.0522416	0.0314122	0.0793084	0.002	2.72078	-0.412641	5.09671	0.166	2.68219	-0.417676	4.9239	0.11	0.0385898	-0.347826	4.10828	0.056
838	rno-miR-214	Maf	B3galt5	2.23708	1.40258	3.05811	0	1.23887	0.500373	2.00667	0	0.998201	0.486096	1.53522	0.006	1.32935	0.84058	2.11332	0.024	0.614923	-0.727038	1.53544	0.166	0.714422	-0.000837298	1.95312	0.116
839	rno-miR-214	Maf	Bak1	-0.361846	-0.487954	-0.267792	0	-0.279197	-0.388708	-0.189221	0	-0.0826483	-0.130327	-0.0375708	0.008	-0.259537	-0.42293	-0.0334484	0.04	-0.201129	-0.353162	0.0879826	0.096	-0.0584078	-0.283644	0.00310815	0.326
840	rno-miR-214	Maf	Bmpr2	-0.484558	-1.1293	0.264049	0.244	0.396489	-0.222706	1.13794	0.19	-0.881046	-1.43759	-0.45207	0.006	0.105315	-1.04627	1.04755	0.424	0.736283	0	2.05532	0	-0.630968	-1.72222	0.225	0.134
841	rno-miR-214	Maf	Ccdc50	1.2786	0.688539	1.82626	0.004	0.543407	0.00140998	1.06759	0.048	0.735195	0.357674	1.15508	0.008	0.659746	0.386365	1.05127	0.032	0.134325	-0.735425	0.746425	0.54	0.525421	-0.00164001	1.4403	0.244
842	rno-miR-214	Maf	Cd276	-1.48876	-2.13348	-0.765244	0.006	-0.582561	-1.19134	0.0913192	0.11	-0.906196	-1.44291	-0.428422	0.002	-0.740517	-1.14444	-0.371268	0.046	-0.092222	-0.892933	0.983263	0.804	-0.648295	-1.77238	0.0016678	0.128
843	rno-miR-214	Maf	Cd44	-1.41336	-1.92553	-0.890943	0	-0.813204	-1.29951	-0.350336	0.002	-0.600158	-0.933954	-0.297342	0.004	-0.856114	-1.37487	-0.42328	0.024	-0.426762	-1.05788	0.477773	0.202	-0.429352	-1.35	0.00275293	0.136
844	rno-miR-214	Maf	Cd82	-1.42202	-2.10395	-0.798092	0.004	-0.621714	-1.26996	-0.051469	0.03	-0.800307	-1.23631	-0.406048	0.006	-0.745533	-1.15897	-0.450603	0.046	-0.172716	-0.830763	0.768279	0.512	-0.572817	-1.56605	0.00119252	0.116
845	rno-miR-214	Maf	Cdc27	0.920842	0.641838	1.28162	0	0.967261	0.68205	1.335	0	-0.0464191	-0.0749836	-0.0201557	0.01	0.819565	-0.184132	1.55755	0.17	0.851747	-0.0892039	1.60078	0.096	-0.0321817	-0.17029	0.906832	0.222
846	rno-miR-214	Maf	Cdk5r1	1.28243	0.647123	1.84031	0.006	0.463357	-0.135923	1.03075	0.166	0.819071	0.450354	1.28934	0.002	0.616137	0.271608	0.947222	0.036	0.0296347	-1.01369	0.686708	0.81	0.586503	0.0016539	1.60061	0.036
847	rno-miR-214	Maf	Cds1	0.209958	0.146603	0.289299	0	0.148061	0.0897017	0.213914	0	0.0618964	0.0285073	0.0974078	0.01	0.142236	-0.0569106	0.241495	0.054	0.0985559	-0.057807	0.201793	0.082	0.0436803	-0.0569106	0.227778	0.262
848	rno-miR-214	Maf	Chac1	-0.418591	-0.560646	-0.308974	0	-0.310677	-0.425219	-0.20292	0	-0.107914	-0.167819	-0.053245	0.004	-0.29576	-0.506191	-0.0512055	0.046	-0.218463	-0.388192	0.105182	0.128	-0.0772975	-0.363057	0.000542036	0.132
849	rno-miR-214	Maf	Chd3	1.32398	0.661652	1.90683	0.004	0.481099	-0.150829	1.03636	0.17	0.84288	0.446946	1.31795	0.002	0.637411	0.271749	0.980556	0.04	0.0340344	-0.969192	0.71228	0.876	0.603377	0.000500341	1.64753	0.04
850	rno-miR-214	Maf	Cish	-1.50503	-2.07796	-1.13227	0	-1.2334	-1.74093	-0.884999	0	-0.271633	-0.418732	-0.135607	0.002	-1.13273	-1.90816	-0.0670327	0.034	-0.937827	-1.60796	0.319567	0.1	-0.194905	-1.50637	-0.000277967	0.034
851	rno-miR-214	Maf	Col9a3	0.519118	0.382912	0.731177	0	0.502558	0.36621	0.710488	0	0.0165597	0.00979216	0.0257945	0.002	0.43678	-0.0471014	0.826732	0.146	0.424579	-0.0711901	0.78248	0.106	0.012201	0.00113966	0.652866	0.04
852	rno-miR-214	Maf	Cplx2	1.55294	0.821255	2.23845	0.002	0.610026	-0.0884676	1.25765	0.116	0.942916	0.481233	1.48943	0	0.772391	0.389446	1.17914	0.036	0.0981523	-0.985125	0.869226	0.792	0.674239	-0.000634317	1.84613	0.258
853	rno-miR-214	Maf	Csrp2	-0.396113	-1.03131	0.322562	0.386	0.451522	-0.218407	1.20193	0.14	-0.847635	-1.29805	-0.433864	0.002	0.16189	-1.04016	1.11893	0.288	0.768625	0	2.05134	0	-0.606736	-1.65669	0.213251	0.198
854	rno-miR-214	Maf	Cxcl12	1.4737	0.651623	2.2744	0.008	0.423775	-0.384968	1.18145	0.338	1.04993	0.571241	1.6484	0.004	0.63785	0.116957	1.06796	0.032	-0.111878	-1.48346	0.700202	0.576	0.749727	-0.00507453	2.0594	0.216
855	rno-miR-214	Maf	Cyfip2	0.0197	-0.0229644	0.0758191	0.37	0.0729852	0.0313358	0.13384	0.004	-0.0532852	-0.0835379	-0.0300258	0.002	0.049505	-0.0675632	0.142142	0.146	0.087578	0	0.191969	0	-0.038073	-0.105629	0.0833333	0.31
856	rno-miR-214	Maf	Dcdc5	0.975769	0.699624	1.31615	0	0.734086	0.493429	1.02721	0	0.241683	0.117372	0.385106	0.01	0.69626	0.111814	1.19419	0.036	0.522489	-0.224029	0.920706	0.112	0.17377	0.0026007	1.11111	0.036
857	rno-miR-214	Maf	Dclk1	-2.36602	-3.85934	-0.750848	0.018	-0.337777	-1.75814	1.35467	0.736	-2.02825	-3.17858	-1.03008	0.002	-0.824479	-2.28654	0.468488	0.16	0.625901	-0.885343	3.13242	0.586	-1.45038	-3.97172	0.300813	0.142
858	rno-miR-214	Maf	Dclk2	0.555307	0.401699	0.796042	0	0.547461	0.394448	0.78838	0	0.00784666	0.00394953	0.0125437	0.006	0.472018	-0.0727994	0.90367	0.168	0.466433	-0.0722078	0.856414	0.108	0.00558485	-0.0615942	0.763889	0.188
859	rno-miR-214	Maf	Dhcr24	0.579369	0.23856	0.895542	0.004	0.147711	-0.194525	0.494566	0.412	0.431658	0.222589	0.674162	0.002	0.240649	0.0158084	0.479203	0.034	-0.0680272	-0.590553	0.265463	0.648	0.308676	-0.000405963	0.845156	0.152
860	rno-miR-214	Maf	Dph1	-0.234752	-0.349043	-0.138759	0	-0.262963	-0.381995	-0.171131	0	0.0282112	0.0110575	0.046273	0.006	-0.222044	-0.458489	0.0633303	0.186	-0.240747	-0.453152	0.0113477	0.108	0.0187027	-0.363057	0.0601238	0.486
861	rno-miR-214	Maf	Emp1	-2.00116	-2.83872	-1.09831	0.002	-0.872037	-1.67144	-0.0180553	0.042	-1.12912	-1.81358	-0.559975	0.01	-1.04801	-1.62778	-0.646403	0.032	-0.239705	-1.18429	1.08762	0.476	-0.808307	-2.20873	0.000469394	0.126
862	rno-miR-214	Maf	Entpd1	-0.513656	-0.772842	-0.240179	0.006	-0.166685	-0.409785	0.0886676	0.246	-0.346972	-0.563296	-0.16848	0.006	-0.233507	-0.379182	-0.0675916	0.046	0.0141301	-0.281394	0.432653	0.646	-0.247637	-0.680763	0.00222374	0.24
863	rno-miR-214	Maf	Etaa1	0.990788	0.733944	1.38669	0	0.940031	0.677499	1.33408	0	0.050757	0.0274711	0.0775881	0.004	0.82033	-0.0917484	1.5237	0.192	0.783907	-0.147622	1.42614	0.128	0.0364225	-0.0688406	1.21019	0.134
864	rno-miR-214	Maf	Fam20b	0.319738	0.218204	0.447005	0.002	0.322819	0.219653	0.450349	0.002	-0.00308097	-0.00587874	-0.000784747	0.022	0.278325	-0.0490374	0.524187	0.176	0.28007	-0.035824	0.512887	0.11	-0.0017447	-0.0434783	0.426752	0.426
865	rno-miR-214	Maf	Fgf14	0.225918	0.163402	0.318002	0	0.216971	0.153803	0.307924	0	0.0089475	0.00300628	0.0140466	0.012	0.18893	-0.0229662	0.352298	0.134	0.182603	-0.0317022	0.335386	0.092	0.00632701	-0.00186238	0.210888	0.142
866	rno-miR-214	Maf	Frmd4b	1.74675	1.11451	2.4309	0.002	1.0131	0.436822	1.6181	0.004	0.733648	0.389696	1.16644	0.004	1.06674	0.515954	1.71528	0.03	0.540629	-0.582497	1.29888	0.198	0.526108	0.00336188	1.43189	0.03
867	rno-miR-214	Maf	Fxyd5	-0.853206	-1.38091	-0.194182	0.014	-0.046798	-0.525803	0.637981	0.968	-0.806408	-1.29368	-0.422851	0.004	-0.252631	-0.945787	0.323435	0.16	0.323926	-0.263837	1.34737	0.522	-0.576557	-1.57917	0.0894309	0.26
868	rno-miR-214	Maf	Gabbr2	1.30179	0.617814	1.91264	0.002	0.408972	-0.255162	1.03765	0.27	0.892819	0.445421	1.40264	0	0.587983	0.170765	0.952182	0.026	-0.0512334	-1.12117	0.652731	0.712	0.639216	-0.000202981	1.74628	0.116
869	rno-miR-214	Maf	Gbf1	1.26228	0.862356	1.79823	0	1.31357	0.904092	1.85172	0	-0.0512894	-0.0797038	-0.0273172	0.004	1.11521	-0.236917	2.11741	0.164	1.15161	-0.119115	2.09212	0.098	-0.0364047	-0.217391	1.74204	0.298
870	rno-miR-214	Maf	Gng12	-0.42462	-0.628182	-0.20325	0	-0.135948	-0.322601	0.0844712	0.26	-0.288672	-0.459017	-0.143555	0.004	-0.191979	-0.327947	-0.0542275	0.036	0.014035	-0.214871	0.388888	0.662	-0.206014	-0.566306	0.00225153	0.244
871	rno-miR-214	Maf	Gspt1	-0.159718	-0.21859	-0.119299	0	-0.145444	-0.201112	-0.102173	0	-0.0142737	-0.0219194	-0.00681023	0.008	-0.129146	-0.234532	0.00868637	0.124	-0.118957	-0.204716	0.0243128	0.094	-0.010189	-0.184713	0.00475212	0.144
872	rno-miR-214	Maf	Hck	-1.7072	-2.85145	-0.390967	0.012	-0.0406238	-1.14084	1.26819	0.974	-1.66658	-2.67679	-0.827671	0.006	-0.474306	-1.90342	0.678231	0.14	0.717001	-0.486331	2.95433	0.548	-1.19131	-3.26306	0.00972931	0.14
873	rno-miR-214	Maf	Hcn1	0.296823	0.217785	0.402809	0	0.221381	0.143866	0.312107	0	0.075442	0.0413978	0.116904	0.002	0.210963	0.0357853	0.350134	0.034	0.156523	-0.0690088	0.274146	0.112	0.0544401	0.000672376	0.261146	0.034
874	rno-miR-214	Maf	Hk2	0.392304	0.279014	0.558431	0	0.380241	0.266443	0.541249	0	0.0120634	0.00679005	0.019041	0.004	0.330003	-0.0364386	0.615994	0.11	0.321226	-0.0504386	0.588931	0.074	0.0087771	0.000202981	0.493631	0.036
875	rno-miR-214	Maf	Hmgcs2	1.88568	0.876252	2.75743	0.004	0.575016	-0.373743	1.48871	0.322	1.31067	0.752342	1.97152	0	0.841419	0.214733	1.37723	0.046	-0.0962927	-1.61073	0.932435	0.638	0.937711	-0.00197357	2.56336	0.154
876	rno-miR-214	Maf	Hmox1	-6.49414	-9.34018	-3.8807	0.002	-3.21454	-5.73692	-0.644131	0.01	-3.2796	-5.18562	-1.72324	0.002	-3.62973	-5.72035	-2.49817	0.032	-1.28259	-4.12651	2.71441	0.436	-2.34714	-6.41452	-0.00433873	0.032
877	rno-miR-214	Maf	Hn1l	-1.2703	-1.82374	-0.66454	0	-0.505855	-1.07749	0.0346195	0.08	-0.76445	-1.24737	-0.356815	0.004	-0.63619	-1.01609	0.00490654	0.05	-0.0889845	-0.706324	0.816232	0.76	-0.547206	-1.49644	0.00772671	0.124
878	rno-miR-214	Maf	Hnrnpa3	0.25057	-0.44099	1.0996	0.494	1.04828	0.365867	1.93042	0.01	-0.797706	-1.28322	-0.411625	0.014	0.689535	-1	2.03216	0.166	1.25984	0	2.76764	0	-0.57031	-1.56178	0.795031	0.216
879	rno-miR-214	Maf	Hpcal4	0.868017	0.652071	1.20437	0	0.847459	0.63015	1.17196	0	0.0205577	0.0132956	0.029252	0	0.736763	-0.104613	1.37575	0.18	0.720599	-0.106386	1.31803	0.114	0.0161636	-0.0869565	1.10828	0.066
880	rno-miR-214	Maf	Htt	-1.08466	-1.70578	-0.471369	0.004	-0.304014	-0.88209	0.295247	0.358	-0.780646	-1.20064	-0.401793	0.004	-0.468529	-0.795479	-0.079042	0.032	0.0901909	-0.516406	0.991946	0.698	-0.55872	-1.52626	-0.000138983	0.032
881	rno-miR-214	Maf	Ide	-0.345342	-0.496589	-0.192306	0.002	-0.155818	-0.307534	-0.00962952	0.026	-0.189523	-0.293061	-0.0923067	0.002	-0.186452	-0.293765	-0.123858	0.042	-0.0500449	-0.206872	0.181043	0.4	-0.136407	-0.367525	-0.00140373	0.042
882	rno-miR-214	Maf	Ipmk	0.399633	0.280414	0.540722	0	0.277729	0.165005	0.402484	0	0.121903	0.056819	0.189421	0.004	0.270042	0.0697421	0.435583	0.044	0.183156	-0.103537	0.352194	0.094	0.0868857	-0.00180679	0.312102	0.234
883	rno-miR-214	Maf	Ipo5	-1.1731	-1.78128	-0.523194	0.002	-0.3372	-0.919547	0.295575	0.346	-0.835898	-1.29398	-0.420359	0.006	-0.512158	-0.922573	-0.0929236	0.05	0.0864086	-0.563908	1.0929	0.626	-0.598566	-1.63372	-0.00101012	0.05
884	rno-miR-214	Maf	Itk	2.49617	1.41208	3.54617	0.004	1.15801	0.180501	2.21352	0.018	1.33816	0.722726	2.13935	0.008	1.34851	0	2.10278	0.044	0.391153	-1.17506	1.52845	0.424	0.957354	0	2.61813	0.044
885	rno-miR-214	Maf	Itpr1	1.68517	1.04867	2.33036	0.002	0.93903	0.354008	1.47576	0.004	0.746143	0.399067	1.22135	0	1.00145	-0.0097561	1.59543	0.05	0.468286	-0.585652	1.16537	0.196	0.533159	-0.0134174	1.46287	0.138
886	rno-miR-214	Maf	Kcnc1	0.246946	0.173002	0.355344	0.002	0.267728	0.193589	0.379173	0.002	-0.0207812	-0.0324442	-0.0117854	0	0.223394	-0.0574827	0.452619	0.194	0.238715	-0.0202019	0.455524	0.118	-0.0153208	-0.0543478	0.356688	0.098
887	rno-miR-214	Maf	Kcnj12	1.81122	1.05526	2.59766	0	0.878449	0.181979	1.56109	0.014	0.932772	0.489164	1.50782	0.006	0.999601	0.714826	1.57957	0.032	0.333071	-0.813619	1.22295	0.404	0.66653	-0.00454476	1.82694	0.14
888	rno-miR-214	Maf	Kcnk2	1.66163	0.531424	2.61492	0.016	0.307487	-0.813209	1.18239	0.61	1.35415	0.612919	2.17706	0.014	0.621537	-0.194204	1.40712	0.168	-0.347073	-1.99666	0.724369	0.548	0.968611	-0.152866	2.65077	0.168
889	rno-miR-214	Maf	Kcnma1	1.20636	0.586082	1.73251	0.002	0.434175	-0.153908	0.982369	0.214	0.772185	0.413184	1.21033	0.002	0.575094	0	0.886111	0.044	0.0234245	-0.900998	0.646237	0.784	0.55167	-0.00238503	1.51356	0.262
890	rno-miR-214	Maf	Kifc3	-0.685261	-1.01935	-0.437387	0	-0.74354	-1.07693	-0.493629	0	0.0582785	0.0294898	0.0924595	0.002	-0.624638	-1.20051	0.160371	0.18	-0.66578	-1.21224	0.0528201	0.11	0.0411428	-0.693582	0.152174	0.414
891	rno-miR-214	Maf	Limd1	-0.289697	-0.405686	-0.179226	0	-0.154015	-0.254517	-0.04694	0.002	-0.135682	-0.213082	-0.0767485	0	-0.168162	-0.264074	-0.0999977	0.032	-0.0709901	-0.192259	0.0941277	0.18	-0.0971718	-0.265479	0.000444022	0.122
892	rno-miR-214	Maf	Lin7c	-0.336972	-0.465378	-0.252753	0	-0.2871	-0.396343	-0.200079	0	-0.0498718	-0.0800786	-0.0255893	0.002	-0.261089	-0.461138	-0.00461744	0.036	-0.225223	-0.383914	0.064524	0.084	-0.0358655	-0.356688	0.00290475	0.124
893	rno-miR-214	Maf	Lmna	-0.819095	-1.10189	-0.605104	0	-0.720697	-0.982549	-0.505906	0	-0.0983977	-0.152602	-0.0457269	0.006	-0.645566	-1.1457	0.0218248	0.09	-0.574914	-0.988112	0.149301	0.106	-0.070652	-0.904459	0.00630081	0.05
894	rno-miR-214	Maf	Lmtk2	0.610445	-0.120991	1.23429	0.156	-0.268062	-0.972131	0.375404	0.384	0.878507	0.450687	1.34459	0.01	0.00442639	-0.845424	0.964805	0.714	-0.624779	-1.85547	0.0257349	0.11	0.629205	-0.0472222	1.71629	0.078
895	rno-miR-214	Maf	Map1a	0.0338197	-0.037725	0.0911763	0.44	-0.0471816	-0.1236	0.0181543	0.11	0.0810013	0.0332954	0.12492	0.012	-0.0194278	-0.114676	0.0915063	0.206	-0.0772562	-0.201347	0	0	0.0578284	-0.0361111	0.158971	0.314
896	rno-miR-214	Maf	Map1b	1.02498	0.386356	1.65204	0.002	0.225279	-0.367755	0.847334	0.5	0.799701	0.379514	1.28985	0.002	0.405626	-0.0403284	0.82473	0.13	-0.166609	-1.21931	0.441107	0.574	0.572235	-5.55934e-05	1.564	0.13
897	rno-miR-214	Maf	Map2	0.557647	0.229624	0.844525	0.006	0.141173	-0.171359	0.435323	0.42	0.416474	0.219127	0.645287	0.004	0.228818	0.0094547	0.462802	0.036	-0.0681894	-0.554561	0.255224	0.64	0.297007	-0.00367904	0.818317	0.23
898	rno-miR-214	Maf	Mapkapk3	-1.60432	-2.36421	-0.789974	0.004	-0.587656	-1.28979	0.190772	0.202	-1.01666	-1.58921	-0.527489	0.002	-0.773694	-1.19167	-0.335218	0.038	-0.0464843	-0.867602	1.16562	0.89	-0.72721	-1.99023	0.00117983	0.13
899	rno-miR-214	Maf	Mgll	1.1325	0.815429	1.5777	0	1.11673	0.79773	1.56586	0	0.0157715	0.00969014	0.0231761	0	0.963824	-0.149625	1.75558	0.19	0.95187	-0.147011	1.73598	0.126	0.0119544	-0.126812	1.06418	0.18
900	rno-miR-214	Maf	Nap1l1	-0.0299266	-0.0458513	-0.0184536	0	-0.0332866	-0.0503536	-0.021385	0	0.00336005	0.00116626	0.00635061	0.012	-0.0295341	-0.0574169	0.00732534	0.178	-0.0315104	-0.059592	0.000508864	0.12	0.00197638	-0.0472222	0.00844516	0.552
901	rno-miR-214	Maf	Ncan	-0.524248	-0.762129	-0.386396	0	-0.516102	-0.754647	-0.37776	0	-0.00814626	-0.013694	-0.00461902	0	-0.444584	-0.850615	0.0686213	0.164	-0.4388	-0.800393	0.0649718	0.102	-0.00578374	-0.719444	0.057971	0.248
902	rno-miR-214	Maf	Nek7	0.860782	0.645583	1.17851	0	0.805808	0.590278	1.11383	0	0.0549736	0.0293724	0.0830811	0.012	0.707772	-0.0673116	1.31067	0.144	0.6679	-0.123247	1.23486	0.084	0.0398718	-0.0471014	1.03503	0.06
903	rno-miR-214	Maf	Nes	-4.54093	-6.20915	-3.32852	0	-3.67949	-5.14352	-2.51194	0	-0.861443	-1.34434	-0.445387	0	-3.38869	-5.91738	-0.241222	0.034	-2.77152	-4.76454	0.92447	0.094	-0.617174	-4.46815	-0.00206787	0.034
904	rno-miR-214	Maf	Neurod2	1.18703	0.628926	1.72808	0	0.455094	-0.0860081	0.934518	0.11	0.731936	0.371218	1.12195	0.004	0.585685	0.296903	0.902778	0.036	0.0613435	-0.775662	0.657211	0.834	0.524342	0.000888043	1.43058	0.036
905	rno-miR-214	Maf	Nfkbie	-0.428484	-0.63904	-0.201656	0.004	-0.139214	-0.354462	0.0760514	0.24	-0.28927	-0.452635	-0.131713	0.004	-0.196025	-0.319351	-0.0632336	0.026	0.0109006	-0.218118	0.357785	0.678	-0.206925	-0.566082	-0.000111187	0.026
906	rno-miR-214	Maf	Ngfr	-0.683464	-0.988369	-0.470038	0	-0.732259	-1.05377	-0.522256	0	0.0487947	0.0263333	0.077468	0.006	-0.615527	-1.17713	0.150343	0.162	-0.650617	-1.23401	0.0590791	0.088	0.0350906	-0.977707	0.095264	0.232
907	rno-miR-214	Maf	Nphs1	1.52899	0.717134	2.27766	0.004	0.485721	-0.257473	1.17241	0.278	1.04327	0.535095	1.62188	0.002	0.692084	0.205509	1.12958	0.034	-0.0539548	-1.25874	0.770661	0.634	0.746039	-0.00123057	2.04274	0.124
908	rno-miR-214	Maf	Nrp1	1.15321	0.568766	1.74794	0.004	0.425259	-0.101999	1.04439	0.17	0.727952	0.367239	1.15225	0.008	0.557093	0.256105	0.858333	0.028	0.0364171	-0.832831	0.625249	0.89	0.520676	-0.00130669	1.42527	0.12
909	rno-miR-214	Maf	Odc1	-1.47532	-2.14209	-0.696543	0.004	-0.496791	-1.14822	0.257538	0.254	-0.978534	-1.50653	-0.494134	0.002	-0.687023	-1.10828	-0.238474	0.038	0.0133737	-0.819998	1.26911	0.606	-0.700397	-1.91262	0.000736612	0.11
910	rno-miR-214	Maf	Odf2l	0.661659	-0.0444253	1.24881	0.07	-0.183764	-0.879086	0.408944	0.484	0.845424	0.449945	1.31799	0.004	0.0684248	-0.624173	0.985128	0.49	-0.537156	-1.70685	0.0779326	0.218	0.605581	-0.00813008	1.65103	0.052
911	rno-miR-214	Maf	Opn4	0.724288	0.5327	0.99126	0	0.574572	0.393722	0.801483	0	0.149716	0.0778595	0.245054	0.004	0.532384	0.0503996	0.874499	0.038	0.425176	-0.165534	0.734026	0.098	0.107208	-0.00239772	0.691083	0.148
912	rno-miR-214	Maf	Pacsin1	0.615322	0.42378	0.884573	0	0.65909	0.467165	0.930876	0	-0.043768	-0.0666054	-0.0245127	0.002	0.553719	-0.134978	1.11432	0.178	0.585404	-0.0498212	1.10985	0.096	-0.0316845	-0.126812	0.9	0.216
913	rno-miR-214	Maf	Pappa	1.58087	0.88372	2.23839	0.002	0.727927	0.0976795	1.29196	0.004	0.852942	0.452047	1.34805	0.006	0.849657	0.596876	1.325	0.032	0.239798	-0.760852	0.964544	0.442	0.60986	-0.00112908	1.67027	0.204
914	rno-miR-214	Maf	Pcdh7	2.47984	1.74446	3.34083	0	1.71574	1.03934	2.46372	0	0.764097	0.367321	1.21852	0.004	1.67532	0.440096	2.75399	0.036	1.12869	-0.643591	2.1457	0.082	0.546631	-0.000152882	1.82195	0.128
915	rno-miR-214	Maf	Pclo	1.8628	1.00955	2.67498	0.006	0.792099	-0.0663722	1.59861	0.078	1.0707	0.529977	1.67628	0	0.962072	0.591209	1.49444	0.032	0.196694	-1.0691	1.08734	0.524	0.765378	-0.0024878	2.09674	0.224
916	rno-miR-214	Maf	Pctp	-0.238121	-0.323853	-0.161183	0.002	-0.163355	-0.232341	-0.0968367	0.002	-0.0747664	-0.120349	-0.0342975	0.01	-0.157671	-0.260511	-0.0438299	0.038	-0.105185	-0.208736	0.0553359	0.092	-0.0524867	-0.171843	0.00439188	0.33
917	rno-miR-214	Maf	Pde10a	-0.403518	-1.01734	0.396022	0.332	0.480461	-0.138827	1.29992	0.102	-0.883978	-1.43317	-0.457941	0.006	0.181284	-0.962361	1.06388	0.222	0.812467	0	2.10241	0	-0.631183	-1.73324	0.344444	0.292
918	rno-miR-214	Maf	Pigm	-0.15427	-0.249324	-0.0862817	0	-0.192081	-0.294738	-0.121331	0	0.0378113	0.0182008	0.0604133	0.002	-0.157286	-0.342791	0.0622145	0.168	-0.183604	-0.342319	0	0	0.0263175	-0.255556	0.0771741	0.418
919	rno-miR-214	Maf	Plekha5	0.804736	0.597763	1.08589	0	0.678919	0.480844	0.933607	0.004	0.125817	0.0632478	0.195853	0.006	0.614706	-0.243902	1.0433	0.054	0.525268	-0.163396	0.893041	0.112	0.0894375	-0.243902	0.674948	0.246
920	rno-miR-214	Maf	Plxna2	1.35839	0.639642	2.0043	0.002	0.431455	-0.265791	1.10466	0.252	0.92693	0.478167	1.48667	0.002	0.615883	0.18336	1.05258	0.022	-0.0470993	-1.24712	0.673247	0.646	0.662983	-0.00202916	1.81349	0.108
921	rno-miR-214	Maf	Pou4f1	1.75264	0.964296	2.52691	0.002	0.771002	0.0142405	1.52479	0.048	0.98164	0.53527	1.56741	0.006	0.922023	0	1.43333	0.048	0.219545	-1.00251	1.15286	0.498	0.702478	0	1.92038	0.048
922	rno-miR-214	Maf	Ppap2c	0.451215	0.33293	0.656097	0	0.436369	0.316497	0.638546	0	0.0148464	0.00678804	0.0222238	0.014	0.37996	-0.0492397	0.708932	0.154	0.369084	-0.0613181	0.681951	0.098	0.0108765	-0.0398551	0.566879	0.128
923	rno-miR-214	Maf	Ppfia1	-1.06717	-1.64212	-0.443985	0.004	-0.2655	-0.849044	0.325299	0.438	-0.80167	-1.27218	-0.409384	0.002	-0.439846	-0.821836	-0.0181777	0.034	0.133649	-0.483084	1.18418	0.628	-0.573495	-1.56898	0.000291786	0.122
924	rno-miR-214	Maf	Ppfia2	0.690397	0.494854	0.922072	0	0.513516	0.334357	0.742606	0	0.176882	0.0862938	0.276403	0.014	0.489112	0.0859405	0.813441	0.034	0.36217	-0.138729	0.642755	0.092	0.126942	-0.000125085	0.601911	0.136
925	rno-miR-214	Maf	Ppp2r3a	1.4662	0.742292	2.1342	0.004	0.545679	-0.145543	1.28755	0.162	0.920525	0.396868	1.41864	0.016	0.711987	0	1.09722	0.048	0.0533844	-1.04245	0.858147	0.888	0.658603	-0.000126863	1.80135	0.17
926	rno-miR-214	Maf	Ppp3ca	-0.532495	-1.07041	0.09739	0.146	0.204354	-0.31516	0.817009	0.38	-0.736848	-1.14502	-0.353695	0.008	-0.0202208	-0.86408	0.680198	0.732	0.506663	-0.0343063	1.53971	0.114	-0.526884	-1.44084	0.0111111	0.146
927	rno-miR-214	Maf	Prkce	-0.247531	-0.819737	0.426853	0.498	0.493625	-0.0748146	1.15758	0.074	-0.741156	-1.16683	-0.391009	0.002	0.225389	-0.896338	1.136	0.192	0.756362	0	1.89324	0	-0.530973	-1.44729	0.411111	0.12
928	rno-miR-214	Maf	Ptms	-0.127572	-0.685389	0.519451	0.766	0.590257	-0.0115107	1.25629	0.056	-0.717829	-1.16441	-0.341366	0.004	0.316486	-0.900263	1.28055	0.19	0.829933	0	1.95488	0	-0.513448	-1.40418	0.555556	0.226
929	rno-miR-214	Maf	Ptpn11	0.908083	0.578049	1.38063	0	1.00474	0.684081	1.50212	0	-0.096657	-0.155287	-0.0446144	0.006	0.837513	-0.23435	1.62075	0.182	0.906247	-0.0625903	1.6623	0.084	-0.0687342	-0.224638	0.929607	0.172
930	rno-miR-214	Maf	Ptpre	0.574641	0.434193	0.792066	0.002	0.493045	0.358459	0.685389	0.002	0.0815955	0.0443814	0.132016	0.006	0.443863	-0.178862	0.785051	0.064	0.385565	-0.113426	0.649172	0.11	0.0582986	-0.178862	0.611465	0.218
931	rno-miR-214	Maf	Ptprt	0.418147	0.318426	0.568053	0	0.386776	0.28774	0.522997	0	0.0313709	0.0152561	0.0514381	0.006	0.338427	-0.0288473	0.621371	0.156	0.316569	-0.0691547	0.586537	0.102	0.0218582	-0.0181159	0.490446	0.35
932	rno-miR-214	Maf	Pus1	-0.377175	-0.505415	-0.276375	0	-0.283287	-0.38469	-0.193548	0	-0.0938873	-0.145671	-0.0489397	0	-0.267398	-0.44576	-0.0433467	0.026	-0.200467	-0.35425	0.0942417	0.106	-0.0669314	-0.291925	0.000926102	0.24
933	rno-miR-214	Maf	Qsox1	-0.712857	-1.06778	-0.338341	0.004	-0.237148	-0.569123	0.12895	0.236	-0.475708	-0.735445	-0.250313	0.004	-0.330496	-0.536009	-0.116999	0.028	0.0102806	-0.361296	0.578062	0.608	-0.340777	-0.929528	-0.00128132	0.028
934	rno-miR-214	Maf	Rapgef2	1.09833	0.834894	1.51689	0	0.996524	0.736091	1.3729	0	0.101803	0.0527453	0.162396	0	0.882589	-0.0543347	1.60041	0.114	0.8094	-0.186702	1.4247	0.088	0.0731889	-0.00222968	1.26433	0.126
935	rno-miR-214	Maf	Rhob	-1.24924	-1.80479	-0.614761	0.002	-0.455999	-1.0493	0.130296	0.172	-0.793246	-1.23355	-0.427363	0.008	-0.600491	-0.910154	-0.256652	0.032	-0.0332687	-0.724369	0.980023	0.892	-0.567222	-1.55337	0.00128132	0.138
936	rno-miR-214	Maf	Rpl31	-0.142468	-0.226228	-0.0861194	0	-0.174402	-0.260105	-0.11618	0	0.031934	0.0152751	0.0516157	0.01	-0.141395	-0.290277	0.0545768	0.196	-0.164085	-0.304584	0.00147571	0.114	0.0226907	-0.15918	0.062635	0.226
937	rno-miR-214	Maf	Rps20	-0.240407	-0.324084	-0.180952	0	-0.206749	-0.288241	-0.151287	0	-0.0336585	-0.0537734	-0.0179006	0.004	-0.186816	-0.330204	-0.000159204	0.032	-0.162504	-0.2738	0.0549458	0.116	-0.0243118	-0.257962	-0.000114177	0.032
938	rno-miR-214	Maf	Samd12	0.479237	0.348126	0.653733	0	0.35172	0.237697	0.51122	0	0.127517	0.0640341	0.200554	0.012	0.335664	0.0645251	0.573347	0.036	0.244573	-0.0993111	0.43754	0.082	0.0910914	-0.00164001	0.407643	0.122
939	rno-miR-214	Maf	Sarm1	0.258055	0.188635	0.354293	0.002	0.194706	0.129495	0.277045	0.002	0.0633497	0.0290733	0.0993506	0.008	0.186643	0.0304819	0.31053	0.038	0.14069	-0.0604022	0.250286	0.098	0.0459528	-0.00194577	0.232484	0.14
940	rno-miR-214	Maf	Scarb2	-1.5419	-2.37821	-0.632385	0.012	-0.397682	-1.23017	0.467928	0.448	-1.14422	-1.81773	-0.524447	0.01	-0.64528	-1.17097	-0.0514526	0.032	0.173727	-0.696849	1.55496	0.608	-0.819007	-2.23755	-0.00200444	0.032
941	rno-miR-214	Maf	Sec16b	-2.42008	-3.36599	-1.41282	0	-1.12255	-2.02748	-0.157018	0.016	-1.29753	-2.00038	-0.695981	0.006	-1.30783	-2.06961	-0.932696	0.024	-0.3793	-1.59299	1.22391	0.438	-0.928528	-2.53795	-0.00164001	0.024
942	rno-miR-214	Maf	Setd5	-0.494971	-0.999425	0.166164	0.24	0.280577	-0.22519	0.936514	0.254	-0.775548	-1.21626	-0.414502	0.004	0.037069	-0.915243	0.821676	0.706	0.591269	0	1.74622	0	-0.5542	-1.51941	0.0724638	0.252
943	rno-miR-214	Maf	Shc3	-1.27899	-1.82647	-0.730076	0	-0.575122	-1.1152	-0.069539	0.016	-0.70387	-1.10513	-0.354031	0.002	-0.681803	-1.06111	0.00650407	0.05	-0.178049	-0.772284	0.647452	0.442	-0.503754	-1.37728	0.007172	0.142
944	rno-miR-214	Maf	Slc12a2	0.817587	0.573955	1.16253	0	0.844173	0.602178	1.18674	0	-0.0265855	-0.0411789	-0.013118	0.004	0.71832	-0.147316	1.36214	0.184	0.736924	-0.0808823	1.37169	0.106	-0.0186045	-0.134058	1.16389	0.186
945	rno-miR-214	Maf	Slc38a3	0.278937	0.197615	0.377957	0	0.193193	0.119805	0.278441	0	0.0857448	0.0406541	0.13308	0.004	0.188133	0.0497216	0.321758	0.034	0.127058	-0.0724283	0.26118	0.09	0.0610752	-0.00197357	0.3	0.136
946	rno-miR-214	Maf	Slc43a2	0.476203	0.244322	0.692471	0.006	0.185004	-0.0293953	0.416389	0.106	0.291199	0.123316	0.457729	0.01	0.235078	0.120127	0.36422	0.032	0.0271575	-0.320343	0.264965	0.816	0.207921	-0.00214035	0.570832	0.23
947	rno-miR-214	Maf	Slc4a10	1.35936	0.769018	1.91035	0	0.606199	0.0850255	1.09407	0.02	0.753166	0.381949	1.17894	0.004	0.721534	0.461851	1.14403	0.024	0.182345	-0.700822	0.873858	0.444	0.539189	-0.00150102	1.47133	0.128
948	rno-miR-214	Maf	Slc4a7	1.93713	1.44509	2.70526	0	1.73809	1.25249	2.46308	0	0.199042	0.107979	0.317343	0.008	1.54469	-0.0742826	2.82981	0.096	1.40215	-0.316025	2.44616	0.098	0.142538	-0.0217391	2.19427	0.13
949	rno-miR-214	Maf	Slc4a8	1.30073	0.638082	1.94562	0.004	0.462611	-0.174207	1.042	0.216	0.838118	0.489928	1.30951	0	0.617704	0.247716	0.994541	0.04	0.0183125	-0.983156	0.693084	0.842	0.599392	-0.00290517	1.64166	0.14
950	rno-miR-214	Maf	Slc8a1	0.655157	0.423452	0.980328	0.002	0.726605	0.506216	1.07685	0.002	-0.0714479	-0.116643	-0.035345	0.008	0.607179	-0.169542	1.1814	0.194	0.657584	-0.0496927	1.24592	0.116	-0.0504051	-0.163043	0.984076	0.382
951	rno-miR-214	Maf	Sox6	-0.211597	-0.2872	-0.154802	0.002	-0.168968	-0.238467	-0.113367	0.002	-0.042629	-0.0641017	-0.0219942	0.004	-0.158435	-0.265444	-0.0147112	0.042	-0.127315	-0.220622	0.0423451	0.092	-0.03112	-0.207006	-0.000361357	0.042
952	rno-miR-214	Maf	Spry4	-0.521021	-0.826927	-0.169843	0.01	-0.0730566	-0.401742	0.285246	0.748	-0.447964	-0.707391	-0.230998	0.002	-0.181869	-0.504693	0.104064	0.174	0.139001	-0.208459	0.691953	0.558	-0.320869	-0.875802	0.0655643	0.07
953	rno-miR-214	Maf	Spsb2	-1.75537	-2.5911	-0.887416	0.004	-0.661274	-1.47057	0.157485	0.142	-1.09409	-1.72716	-0.529717	0.008	-0.860481	-1.325	-0.401768	0.038	-0.0765759	-0.961595	1.21998	0.846	-0.783905	-2.13661	-0.00426679	0.038
954	rno-miR-214	Maf	Srm	-0.408621	-0.549263	-0.311724	0	-0.371548	-0.502926	-0.275096	0	-0.0370728	-0.0589242	-0.0229885	0	-0.329912	-0.599638	0.021372	0.118	-0.302694	-0.534852	0.0686458	0.108	-0.0272178	-0.530556	0.000342531	0.154
955	rno-miR-214	Maf	Srpk3	-1.62877	-2.36216	-0.86217	0.002	-0.664796	-1.28933	0.0231471	0.062	-0.963975	-1.53265	-0.526584	0.004	-0.827245	-1.28056	-0.473719	0.036	-0.137197	-0.929062	0.96547	0.724	-0.690049	-1.88437	-0.000833901	0.036
956	rno-miR-214	Maf	St3gal1	0.392214	0.27692	0.566484	0	0.399713	0.28583	0.579517	0	-0.00749867	-0.0144083	-0.00240652	0.02	0.344179	-0.0643238	0.648494	0.144	0.348418	-0.0387551	0.647474	0.098	-0.00423905	-0.0186977	0.531847	0.8
957	rno-miR-214	Maf	Sult1a1	1.39365	0.62383	2.15421	0.002	0.410304	-0.316474	1.13416	0.342	0.983342	0.49284	1.58936	0.012	0.613524	0.130019	1.08373	0.038	-0.0903505	-1.27227	0.729606	0.626	0.703875	0.000355217	1.92342	0.038
958	rno-miR-214	Maf	Syne1	0.285934	0.109722	0.44671	0.002	0.0577894	-0.111426	0.228348	0.534	0.228144	0.112143	0.353751	0.002	0.109373	-0.0338164	0.236118	0.204	-0.0535651	-0.332097	0.128541	0.548	0.162938	-0.0338164	0.44721	0.29
959	rno-miR-214	Maf	Syt1	1.26007	0.515413	1.95299	0.01	0.298935	-0.429455	0.975314	0.456	0.961132	0.493431	1.49943	0.004	0.510731	-0.00371916	0.945387	0.136	-0.176657	-1.34185	0.559037	0.542	0.687389	-0.00318471	1.88098	0.136
960	rno-miR-214	Maf	Tac1	-1.22398	-1.78558	-0.649517	0.002	-0.481667	-1.00618	0.071344	0.096	-0.742316	-1.17405	-0.410313	0.002	-0.6121	-0.976727	-0.314265	0.034	-0.0800821	-0.674584	0.796591	0.866	-0.532018	-1.44975	-0.00253727	0.034
961	rno-miR-214	Maf	Taok3	0.441827	0.293328	0.66233	0	0.505487	0.357299	0.74814	0	-0.0636604	-0.102371	-0.0341182	0.004	0.417865	-0.129965	0.822823	0.134	0.46343	-0.0192351	0.863087	0.074	-0.0455653	-0.12567	0.680556	0.314
962	rno-miR-214	Maf	Tap1	-5.31662	-8.25432	-2.23324	0.006	-1.37224	-4.17083	1.40667	0.404	-3.94438	-6.25578	-1.96884	0.002	-2.22029	-4.38006	-0.177063	0.028	0.600973	-2.4429	5.37106	0.606	-2.82127	-7.72019	0.000355217	0.122
963	rno-miR-214	Maf	Tbc1d5	0.326093	0.243404	0.444053	0	0.283814	0.200411	0.388473	0	0.042279	0.0208319	0.0657715	0.004	0.255173	-0.00198702	0.4489	0.052	0.225142	-0.0563279	0.383634	0.104	0.0300312	-0.00408611	0.353503	0.12
964	rno-miR-214	Maf	Tef	1.50549	0.902091	2.08694	0	0.757364	0.215806	1.32496	0.006	0.748131	0.410673	1.19501	0	0.847811	0.564838	1.33539	0.044	0.312654	-0.616808	0.966167	0.254	0.535157	-0.000583571	1.46439	0.142
965	rno-miR-214	Maf	Tgfa	-0.188725	-0.287784	-0.110115	0	-0.225764	-0.336673	-0.148335	0	0.0370395	0.0195796	0.0565363	0.002	-0.183413	-0.369785	0.0659181	0.2	-0.210295	-0.395115	0.00457978	0.114	0.0268815	-0.3	0.0717519	0.184
966	rno-miR-214	Maf	Tgfbr1	-0.165009	-0.234638	-0.0935292	0.002	-0.0758664	-0.148323	-0.00970386	0.016	-0.0891421	-0.139602	-0.0443435	0.01	-0.0892949	-0.141034	0.000813008	0.05	-0.0253534	-0.100189	0.078321	0.416	-0.0639415	-0.17367	0.000813008	0.05
967	rno-miR-214	Maf	Thrap3	0.581729	0.363123	0.893332	0	0.680671	0.462027	1.01297	0	-0.0989425	-0.158272	-0.0519384	0.002	0.559336	-0.187886	1.11536	0.16	0.629826	-0.0186651	1.18387	0.082	-0.0704893	-0.195182	0.623188	0.224
968	rno-miR-214	Maf	Trib1	0.668567	0.446145	0.947283	0.002	0.717879	0.496943	1.01103	0.002	-0.049312	-0.0744019	-0.0248121	0.006	0.601812	-0.150343	1.15119	0.172	0.637287	-0.0590791	1.15057	0.098	-0.0354746	-0.141304	0.958599	0.196
969	rno-miR-214	Maf	Trim44	1.59236	0.821434	2.27372	0	0.618265	-0.0925782	1.37873	0.132	0.974099	0.466769	1.52783	0.01	0.787889	0.407437	1.26085	0.036	0.0908697	-1.06554	0.886967	0.802	0.697019	-0.00280368	1.90702	0.136
970	rno-miR-214	Maf	Ush1c	1.03442	0.756395	1.39709	0	0.814368	0.556926	1.14636	0.002	0.220055	0.121985	0.346734	0.006	0.755909	0.078702	1.31176	0.036	0.598708	-0.23998	1.03736	0.104	0.157201	-0.0038947	0.974522	0.12
971	rno-miR-214	Maf	Usp7	0.924978	0.65736	1.31113	0	0.96869	0.704293	1.36797	0	-0.0437118	-0.068859	-0.0205819	0.004	0.820276	-0.180833	1.5597	0.2	0.8514	-0.091716	1.53643	0.108	-0.031124	-0.166667	0.908903	0.164
972	rno-miR-214	Maf	Vipr2	0.0468236	-0.0180078	0.116004	0.138	0.108441	0.0458226	0.180894	0	-0.0616175	-0.0948332	-0.0307706	0.006	0.0770979	-0.0831867	0.201887	0.172	0.120803	0	0.264813	0	-0.0437056	-0.120951	0.127778	0.208
973	rno-miR-214	Maf	Wisp1	2.30905	1.38411	3.25035	0.004	1.18158	0.293265	1.94057	0.014	1.12747	0.555476	1.78862	0.004	1.31666	0.846531	2.06111	0.044	0.508607	-0.848908	1.60695	0.31	0.808057	0.00543425	2.20105	0.044
974	rno-miR-214	Maf	Xkr6	0.853064	0.614154	1.23347	0	0.876304	0.638877	1.2595	0	-0.0232399	-0.0375849	-0.0113344	0.006	0.7477	-0.148038	1.39164	0.192	0.763814	-0.0913411	1.39079	0.116	-0.0161141	-0.134058	1.15924	0.388
975	rno-miR-214	Maf	Ywhab	-0.237908	-0.753223	0.387974	0.512	0.476863	-0.0402924	1.10125	0.068	-0.714771	-1.13638	-0.38545	0.002	0.220459	-0.788465	0.98221	0.156	0.73176	0	1.8323	0	-0.511301	-1.39892	0.4	0.226
976	rno-miR-214	Maf	Zbtb1	-0.417625	-0.574005	-0.286192	0	-0.271352	-0.401984	-0.150829	0.002	-0.146273	-0.229104	-0.0800975	0	-0.270739	-0.434364	-0.0931125	0.028	-0.166588	-0.352194	0.117168	0.092	-0.104151	-0.293996	0.00301594	0.226
977	rno-miR-214	Maf	Zbtb20	0.402599	0.303878	0.562399	0	0.361101	0.265055	0.51389	0	0.0414981	0.0198955	0.0643523	0.004	0.322973	-0.0141966	0.581042	0.11	0.292747	-0.0681369	0.513669	0.094	0.0302261	-0.00362319	0.458599	0.156
978	rno-miR-214	Maf	Zbtb38	1.7652	1.16915	2.49143	0.002	1.07231	0.532258	1.7055	0.002	0.692894	0.321124	1.12615	0.002	1.10503	0.470335	1.8003	0.034	0.609167	-0.527088	1.34781	0.202	0.495864	-0.00157051	1.35433	0.122
979	rno-miR-214	Maf	Zdhhc17	1.3693	0.740617	1.92883	0.002	0.595072	0.0060997	1.1934	0.046	0.774228	0.422328	1.20042	0.008	0.717474	0.440898	1.13898	0.044	0.162989	-0.747526	0.809403	0.51	0.554485	0.00198746	1.51271	0.044
980	rno-miR-214	Maf	Zfand3	-0.24019	-0.329874	-0.158886	0.002	-0.155341	-0.226441	-0.0841706	0.002	-0.0848487	-0.137866	-0.0409686	0.004	-0.152606	-0.254311	-0.0535779	0.04	-0.0931558	-0.200117	0.0750066	0.198	-0.0594506	-0.170199	0.00441967	0.316
981	rno-miR-214	Maf	Zfp91	-0.500102	-0.694579	-0.369844	0	-0.469554	-0.657286	-0.335384	0.002	-0.0305479	-0.0486862	-0.0150183	0.006	-0.411061	-0.741412	0.0407611	0.146	-0.389272	-0.682323	0.0619304	0.076	-0.0217893	-0.601911	0.0289855	0.246
982	rno-miR-214	Nptx1	Arhgef9	-0.0980153	-0.203546	-0.0134959	0.028	-0.0914286	-0.194862	-0.0104511	0.032	-0.00658676	-0.0654219	0.0530778	0.886	0.198738	-0.00362319	0.359236	0.098	0.203101	-6.38209	0.927917	0.272	-0.00436257	-0.71571	6.53308	0.786
983	rno-miR-214	Nptx1	Kcnc1	-0.207915	-0.366749	-0.070278	0.008	-0.194952	-0.358577	-0.0772368	0.004	-0.0129631	-0.098498	0.0904464	0.888	0.223394	-0.0574386	0.429137	0.186	0.233412	-9.1383	1.24001	0.382	-0.0100172	-1.02087	9.30534	0.716
984	rno-miR-214	Strbp	Aplp2	0.773934	0.618147	1.02886	0	0.801671	0.647853	1.07658	0	-0.0277367	-0.0657119	-0.00223775	0.04	0.591284	0.214135	0.93749	0.044	0.622729	0	0.99728	0	-0.0314449	-0.293916	0.668094	0.734
985	rno-miR-221	Foxp1	Map2	1.41196	0.505702	2.68292	0.02	0.388283	-0.681907	1.48981	0.338	1.02367	0.393498	1.94755	0.004	0.433065	-1.30995	1.66515	0.182	-0.779624	-3.82233	0.926126	0.472	1.21269	-0.260706	3.94904	0.35
986	rno-miR-221	Foxp1	St6galnac3	-0.957871	-1.62433	-0.452504	0.006	-0.0238078	-0.389535	0.624704	0.958	-0.934064	-1.7705	-0.363605	0.004	-0.915332	-1.92238	0.416718	0.158	0.191025	-1.07215	2.7046	0.662	-1.10636	-3.59569	0.233573	0.35
987	rno-miR-221	Gnb1	Arf4	0.105024	-0.579719	0.89702	0.746	0.58698	0.0342568	1.78831	0.032	-0.481956	-2.16999	0.198234	0.174	-0.751639	-1.42893	0.0826213	0.116	-0.125715	-0.851395	3.05315	0.644	-0.625923	-3.77535	0.174718	0.21
988	rno-miR-221	Gnb1	Eif4a1	0.17844	-1.55748	2.31911	0.802	1.46538	0.097845	4.65108	0.032	-1.28694	-5.61503	0.662124	0.182	-2.06816	-4.01334	0.257318	0.114	-0.388074	-2.41985	8.28011	0.596	-1.68009	-10.3062	0.501234	0.422
989	rno-miR-221	Maf	Agpat5	1.90384	0.184077	3.01982	0.042	1.37684	-0.10133	2.12405	0.068	0.527004	-0.106518	1.39123	0.084	1.89805	-0.769231	3.91533	0.19	2.20426	-11.3791	2.79173	0.182	-0.306205	-0.823776	13.3268	0.88
990	rno-miR-221	Maf	Akap13	0.110036	-0.353667	0.333837	0.232	-0.0973621	-0.472298	0.0467937	0.12	0.207398	-0.0209031	0.544884	0.078	-0.0645377	-0.224577	0.0153887	0.392	0.0442712	-5.27032	0.162151	0.846	-0.108809	-0.308916	5.19656	0.938
991	rno-miR-221	Maf	Arf4	-0.572635	-0.88605	-0.196283	0.012	-0.585334	-0.912797	-0.211419	0.006	0.0126993	-0.015126	0.050393	0.388	-0.751639	-1.42428	0.0826213	0.128	-0.729698	-1.4004	0.101391	0.108	-0.0219404	-1.32217	0.577396	0.504
992	rno-miR-221	Maf	Arhgap26	1.60707	0.584111	2.46938	0.004	1.63271	0.621089	2.52591	0.004	-0.0256488	-0.0566588	-0.000157146	0.048	2.07602	-0.224185	3.91348	0.138	2.07023	-0.210493	3.89375	0.1	0.00579241	-0.501229	3.42857	0.998
993	rno-miR-221	Maf	B3galt5	5.71698	-1.80321	9.60202	0.094	2.47667	-3.37132	5.37009	0.192	3.24032	-0.667261	8.76847	0.108	3.9979	-3.67765	9.4976	0.152	5.91745	-78.5506	8.50378	0.268	-1.91955	-5.12516	82.5209	0.968
994	rno-miR-221	Maf	Bak1	-0.911625	-1.45641	-0.0225182	0.048	-0.655347	-1.08315	0.0854183	0.084	-0.256278	-0.672091	0.0881244	0.126	-0.896909	-1.87045	0.4	0.162	-1.06294	-1.35302	5.87258	0.186	0.166026	-6.79853	0.429887	0.834
995	rno-miR-221	Maf	Ccdc50	3.25757	-3.06461	5.86542	0.14	0.884766	-4.10531	2.84425	0.392	2.37281	-0.556512	6.3094	0.124	1.73457	-2.6162	4.71166	0.16	3.15278	-58.8746	4.75898	0.438	-1.4182	-3.77899	60.8206	0.928
996	rno-miR-221	Maf	Cd44	-3.60556	-6.06424	1.22851	0.09	-1.65952	-3.58005	2.2725	0.172	-1.94604	-5.31387	0.470267	0.104	-2.61873	-6.13507	2.46911	0.134	-3.77633	-5.2739	46.9035	0.276	1.1576	-49.5602	3.08372	0.956
997	rno-miR-221	Maf	Cd82	-3.63484	-6.51605	3.99158	0.138	-1.03607	-3.06173	4.85612	0.332	-2.59877	-7.03376	0.738461	0.132	-1.99172	-5.32117	2.85282	0.136	-3.53117	-5.2948	64.226	0.504	1.53945	-66.1425	4.10925	0.902
998	rno-miR-221	Maf	Cdk5r1	3.28428	-2.58816	6.32594	0.126	0.622299	-4.11469	2.97273	0.522	2.66198	-0.680476	6.93262	0.1	1.48269	-2.86892	4.39763	0.158	3.05206	-66.4228	4.80491	0.442	-1.56936	-4.20176	67.8059	0.882
999	rno-miR-221	Maf	Cdkn1b	1.23213	-4.39481	4.17911	0.328	-1.29457	-6.18474	0.884899	0.146	2.5267	-1.13577	6.78989	0.136	-1.00765	-3.41538	0.0153846	0.134	0.493179	-65.7166	2.07135	0.836	-1.50083	-4.00753	64.5725	0.858
1000	rno-miR-221	Maf	Cdkn1c	1.52343	-3.13396	4.52893	0.246	-1.05067	-5.27454	1.56419	0.254	2.5741	-0.853758	6.86555	0.122	-0.69338	-3.52308	0.36959	0.596	0.856376	-67.0729	2.41755	0.672	-1.54976	-4.11888	66.1916	0.878
1001	rno-miR-221	Maf	Cdr2	0.636247	-0.151901	1.17143	0.08	0.197285	-0.474331	0.636856	0.29	0.438962	-0.123234	1.17607	0.128	0.35404	-0.515131	0.954676	0.164	0.637533	-11.2972	0.950377	0.422	-0.283494	-0.735454	11.6511	0.82
1002	rno-miR-221	Maf	Clcf1	-13.6859	-22.4012	1.76858	0.064	-7.31999	-14.0676	5.54644	0.11	-6.3659	-15.3737	1.71092	0.154	-10.9921	-24.6352	8.19498	0.144	-14.7619	-20.034	150.088	0.154	3.76984	-162.108	10.067	0.968
1003	rno-miR-221	Maf	Crebbp	0.301279	-0.385742	0.67812	0.126	-0.0250548	-0.664422	0.266751	0.79	0.326333	-0.0842256	0.888858	0.102	0.0475574	-0.3563	0.302737	0.626	0.250088	-8.53	0.447315	0.616	-0.20253	-0.534115	8.5602	0.884
1004	rno-miR-221	Maf	Csrp2	-1.02657	-4.15365	4.91379	0.406	1.72388	-0.600854	7.34387	0.1	-2.75045	-7.41648	0.839859	0.114	1.4948	0.293211	3.17991	0.022	-0.129782	-1.93984	71.8637	0.706	1.62458	-70.2039	4.3491	0.958
1005	rno-miR-221	Maf	Cxcl12	3.74648	-4.11406	7.22921	0.156	0.367529	-5.41921	3.16582	0.828	3.37895	-1.08873	9.07182	0.106	1.32352	-4.69231	4.61964	0.236	3.35566	-85.551	5.51363	0.534	-2.03214	-5.40184	86.8059	0.936
1006	rno-miR-221	Maf	Dclk1	-6.04336	-13.7387	11.5867	0.146	0.518427	-5.21031	14.2087	0.75	-6.56179	-16.9444	1.50571	0.1	-1.01279	-6.05571	7.91904	0.566	-4.9211	-8.78272	166.91	0.628	3.90831	-167.725	10.4211	0.986
1007	rno-miR-221	Maf	Eif4a1	-1.66763	-2.61937	-0.639729	0	-1.60719	-2.49937	-0.5986	0.002	-0.0604361	-0.165199	0.0154065	0.102	-2.06816	-4.01334	0.332939	0.14	-2.10762	-3.78234	0.18528	0.11	0.0394582	-3.73611	0.100879	0.842
1008	rno-miR-221	Maf	Entpd1	-1.30419	-2.53155	0.927541	0.116	-0.189974	-1.2392	1.62688	0.624	-1.11422	-2.99301	0.313068	0.108	-0.523514	-1.67241	1.37298	0.176	-1.19548	-1.92871	28.3113	0.514	0.671969	-28.7027	1.78568	0.908
1009	rno-miR-221	Maf	Fbn2	1.82437	0.411722	3.20834	0.02	2.39534	1.08244	4.33735	0.002	-0.570974	-1.52134	0.136014	0.112	2.91203	0.122901	5.36709	0.046	2.58026	-0.544079	17.6692	0.09	0.331771	-14.6143	5.36709	0.914
1010	rno-miR-221	Maf	Fgf14	0.574487	0.168003	0.840521	0.004	0.547568	0.143101	0.794183	0.004	0.0269199	-0.00889717	0.0741911	0.138	0.706786	-0.115343	1.36212	0.134	0.722981	-0.0556628	1.32514	0.198	-0.0161954	-0.0456258	1.27778	0.958
1011	rno-miR-221	Maf	Fgfrl1	-1.19867	-1.89621	-0.0708435	0.04	-0.817143	-1.33061	0.124699	0.08	-0.381522	-1.00051	0.0735801	0.118	-1.14312	-2.41132	0.51699	0.148	-1.36776	-1.75841	8.48162	0.184	0.224638	-9.69042	0.601088	0.844
1012	rno-miR-221	Maf	Frmd4b	4.47449	-2.1017	7.49873	0.094	2.0762	-2.63863	5.02482	0.158	2.39829	-0.929443	6.34516	0.134	3.27881	-3.33846	7.6201	0.178	4.68008	-57.4187	6.52233	0.262	-1.40127	-3.75931	60.6904	0.878
1013	rno-miR-221	Maf	Gng12	-1.07795	-2.20915	1.0245	0.138	-0.151375	-0.99236	1.59325	0.69	-0.926577	-2.52311	0.366035	0.118	-0.426914	-1.38612	1.14154	0.196	-0.985738	-1.592	23.5004	0.524	0.558824	-23.8894	1.48556	0.938
1014	rno-miR-221	Maf	Gpld1	1.45828	-0.551395	2.40114	0.1	0.709536	-0.962288	1.44642	0.164	0.748742	-0.195982	1.94534	0.112	1.097	-0.869932	2.52893	0.148	1.54535	-18.0292	2.17932	0.266	-0.448343	-1.19213	19.145	0.976
1015	rno-miR-221	Maf	Hmgxb4	2.06969	0.618909	3.21866	0.014	1.8152	0.42607	2.73748	0.018	0.254489	-0.0782713	0.678414	0.108	2.38895	-0.483821	4.69122	0.132	2.53275	-4.0315	4.09533	0.27	-0.1438	-0.395144	6.51351	0.964
1016	rno-miR-221	Maf	Hmox1	-16.5907	-29.399	8.03941	0.1	-5.95049	-16.2945	11.7685	0.27	-10.6402	-29.1024	3.35617	0.102	-10.3408	-25.8803	13.2397	0.148	-16.6399	-24.2076	260.963	0.432	6.29906	-271.351	16.8351	0.896
1017	rno-miR-221	Maf	Hnrnpa3	0.630287	-2.8686	6.73076	0.678	3.20797	0.621519	9.48815	0.014	-2.57768	-7.0562	0.541861	0.098	3.44264	1.10607	5.3038	0.012	1.90655	-2.01719	69.7015	0.09	1.53609	-66.0197	5.3038	0.9
1018	rno-miR-221	Maf	Homer3	-0.748284	-1.20716	0.0878445	0.054	-0.466211	-0.755056	0.141198	0.086	-0.282073	-0.767735	0.091635	0.138	-0.66119	-1.4557	0.396516	0.132	-0.843845	-1.11321	6.86063	0.182	0.182655	-7.54054	0.474676	0.924
1019	rno-miR-221	Maf	Hrasls5	-2.6674	-4.38336	0.194553	0.066	-1.64087	-2.89623	0.856961	0.108	-1.02653	-2.78865	0.246158	0.108	-2.36015	-5.09342	1.25483	0.154	-2.97026	-3.9135	23.8011	0.202	0.610112	-26.2236	1.6283	0.994
1020	rno-miR-221	Maf	Htatip2	-3.12019	-6.20713	2.85316	0.108	-0.401503	-2.40776	4.38237	0.642	-2.71868	-7.21233	0.780523	0.118	-1.20601	-3.91218	3.31558	0.204	-2.82792	-4.54065	68.2185	0.514	1.62191	-69.3071	4.31561	0.982
1021	rno-miR-221	Maf	Ide	-0.89394	-1.60885	0.522155	0.094	-0.267256	-0.818833	0.80378	0.286	-0.626684	-1.56732	0.0768497	0.084	-0.509948	-1.3226	0.669561	0.12	-0.865397	-1.2888	15.2557	0.44	0.355449	-15.7494	0.966513	0.83
1022	rno-miR-221	Maf	Ipmk	1.01433	-0.117869	1.63809	0.068	0.625128	-0.291073	1.06661	0.104	0.389206	-0.0946239	1.05799	0.124	0.896315	-0.48419	1.93903	0.142	1.1328	-9.18648	1.49406	0.2	-0.236489	-0.627878	10.0983	0.946
1023	rno-miR-221	Maf	Kcnc1	0.621455	0.184964	0.957501	0.002	0.6969	0.242427	1.08392	0.002	-0.0754454	-0.19119	0.0188658	0.096	0.868072	-0.0450999	1.63407	0.096	0.830743	-0.126083	2.61464	0.084	0.0373281	-1.69533	0.951562	0.954
1024	rno-miR-221	Maf	Kifc3	-1.75103	-2.70585	-0.637721	0.012	-1.93147	-2.98273	-0.767329	0.004	0.180435	-0.0550524	0.485102	0.116	-2.42788	-6	0.218688	0.08	-2.30954	-7.31357	0.352286	0.098	-0.118335	-6	4.76904	0.702
1025	rno-miR-221	Maf	Limd1	-0.740719	-1.29567	0.580093	0.118	-0.298927	-0.677717	0.624858	0.212	-0.441792	-1.16501	0.11298	0.106	-0.495864	-1.2004	0.552082	0.144	-0.756858	-1.08037	10.7014	0.278	0.260994	-11.2015	0.696526	0.968
1026	rno-miR-221	Maf	Map1b	2.62294	-2.14652	5.65291	0.118	0.0305966	-4.08785	2.43234	0.992	2.59234	-0.841252	6.96813	0.142	0.705068	-3.12381	2.94819	0.404	2.24056	-65.6226	3.81257	0.648	-1.53549	-4.10506	66.199	0.98
1027	rno-miR-221	Maf	Map2	1.41196	-1.9064	2.9011	0.148	0.0778123	-2.63518	1.44541	0.892	1.33414	-0.395368	3.53769	0.138	0.433065	-1.63987	1.66515	0.234	1.24293	-34.0095	2.0814	0.532	-0.809869	-2.14567	34.4128	0.916
1028	rno-miR-221	Maf	Map2k7	6.36641	-3.48884	11.0675	0.112	2.36083	-4.88578	5.62368	0.246	4.00559	-0.902839	10.594	0.134	4.04023	-4.4917	10.0353	0.144	6.42618	-98.1958	9.30154	0.326	-2.38595	-6.35538	102.162	0.988
1029	rno-miR-221	Maf	Mapk10	3.02748	-3.93425	5.82696	0.142	0.517646	-4.5753	2.55715	0.574	2.50984	-0.649162	6.21689	0.114	1.31114	-3.44615	3.96563	0.158	2.78771	-62.7392	4.39439	0.558	-1.47657	-3.95856	63.9533	0.888
1030	rno-miR-221	Maf	Mmp14	-0.860224	-1.44451	-0.286579	0.012	-0.990468	-1.65501	-0.431687	0.004	0.130243	-0.0224088	0.34081	0.088	-1.22741	-2.32911	0.0477803	0.092	-1.16123	-4.53102	0.200241	0.11	-0.0661838	-2.32911	3.24324	0.938
1031	rno-miR-221	Maf	Myo6	0.854202	0.235994	1.29338	0.008	0.776507	0.194823	1.15789	0.006	0.0776948	-0.0241929	0.190633	0.106	1.01694	-0.166359	2.01266	0.144	1.0534	-0.722284	1.74043	0.28	-0.0364614	-0.105902	2.01266	0.88
1032	rno-miR-221	Maf	Nap1l1	-0.0836477	-0.122919	-0.0279121	0.004	-0.0883104	-0.128437	-0.0312812	0.006	0.00466262	-0.0078975	0.0197007	0.476	-0.115839	-0.209709	0.00336302	0.056	-0.104219	-0.347211	0.0193952	0.108	-0.0116203	-0.194444	0.226044	0.53
1033	rno-miR-221	Maf	Neto2	3.01123	-4.04643	6.25575	0.156	0.0392243	-5.47957	2.37167	0.982	2.97201	-0.861013	8.00767	0.122	0.808561	-4.09231	3.33801	0.5	2.57992	-75.0058	4.40125	0.572	-1.77136	-4.72625	76.14	0.9
1034	rno-miR-221	Maf	Ngfr	-1.73599	-2.65955	-0.594314	0.004	-1.89767	-2.91136	-0.773624	0.004	0.161677	-0.0478491	0.409464	0.13	-2.3831	-4.55696	0.139902	0.11	-2.28969	-6.50691	0.389797	0.126	-0.0934151	-4.55696	4.00983	0.886
1035	rno-miR-221	Maf	Nol12	0.719817	-4.3566	3.62873	0.518	-1.66946	-6.00427	0.505143	0.08	2.38927	-0.800785	6.33406	0.116	-1.52327	-2.76393	-0.431903	0.012	-0.101425	-62.783	1.70911	0.578	-1.42184	-3.79406	61.1081	0.846
1036	rno-miR-221	Maf	Nphs1	3.90267	-3.90582	7.76044	0.12	0.527651	-5.89727	3.29896	0.678	3.37502	-0.924907	9.07169	0.134	1.53647	-3.63677	4.94919	0.186	3.5462	-84.8923	5.68116	0.526	-2.00972	-5.35998	86.2875	0.972
1037	rno-miR-221	Maf	Odc1	-3.77528	-7.25291	4.52609	0.124	-0.600708	-3.28358	5.29359	0.586	-3.17458	-8.48228	0.718595	0.11	-1.58559	-4.94207	4.36923	0.166	-3.46129	-5.54023	79.5868	0.55	1.8757	-81.0467	5.02093	0.942
1038	rno-miR-221	Maf	Pcdh7	6.32268	-0.2737	10.2258	0.054	3.84767	-1.5441	6.9368	0.102	2.47501	-0.559238	6.59521	0.112	5.55282	-3.26554	12.0736	0.16	7.02144	-57.5406	9.27385	0.188	-1.46863	-3.9234	63.2383	0.914
1039	rno-miR-221	Maf	Pcdha4	1.50501	0.327777	2.71356	0.02	1.94992	0.81644	3.42279	0.004	-0.444914	-1.19338	0.15665	0.11	2.37665	0.0887535	4.39241	0.04	2.11648	-0.513518	13.7411	0.106	0.260167	-11.2334	4.39241	0.942
1040	rno-miR-221	Maf	Pde10a	-1.02343	-4.22004	4.5262	0.442	1.81952	-1.06622	7.31782	0.12	-2.84296	-7.57347	0.83958	0.124	1.60697	0.4	3.86154	0.01	-0.101926	-2.02478	75	0.75	1.7089	-73.1499	4.54709	0.836
1041	rno-miR-221	Maf	Pigm	-0.40286	-0.697556	-0.0920713	0.026	-0.514363	-0.890163	-0.21108	0.004	0.111504	-0.0484464	0.314178	0.138	-0.636022	-1.16456	0	0.046	-0.554625	-3.71653	0.115111	0.06	-0.0813969	-1.16456	3.04914	0.556
1042	rno-miR-221	Maf	Pla2g5	3.69388	-3.67472	6.85212	0.102	1.02741	-4.70928	3.37435	0.328	2.66647	-0.556572	6.84235	0.108	1.99891	-3.28278	5.36607	0.174	3.57679	-65.9867	5.3805	0.446	-1.57788	-4.21725	67.9705	0.888
1043	rno-miR-221	Maf	Ppap2c	1.15307	0.407156	1.76582	0.004	1.10198	0.357561	1.66059	0.004	0.0510906	-0.0148872	0.131433	0.106	1.42473	-0.193724	2.73786	0.134	1.44868	-0.101718	2.61872	0.09	-0.0239522	-0.0732524	2.56944	0.986
1044	rno-miR-221	Maf	Ppp4r2	3.22299	-3.11245	6.31736	0.116	0.586348	-4.35618	2.88497	0.496	2.63664	-0.543657	7.15549	0.086	1.41949	-3.24008	4.31288	0.16	2.997	-66.223	4.70349	0.428	-1.57751	-4.20176	67.6069	0.972
1045	rno-miR-221	Maf	Ptprt	1.0559	0.330695	1.66622	0.004	0.963012	0.26727	1.50905	0.004	0.092892	-0.0244748	0.267941	0.116	1.24906	-0.231079	2.46495	0.116	1.31638	-1.23359	2.17469	0.262	-0.0673138	-0.166639	2.53071	0.724
1046	rno-miR-221	Maf	PVR	-2.92879	-7.08364	4.12343	0.16	0.459549	-2.30736	6.1969	0.618	-3.38834	-9.06691	0.972434	0.118	-0.276032	-2.59687	4.08121	0.912	-2.29796	-4.24872	86.643	0.646	2.02193	-86.7224	5.38887	0.88
1047	rno-miR-221	Maf	Rab3gap2	5.6204	-1.64604	9.51972	0.078	2.85021	-2.88098	6.18207	0.166	2.77019	-0.952039	7.19698	0.136	4.35124	-3.22861	9.93402	0.144	5.99973	-66.3296	8.23165	0.232	-1.64849	-4.3964	70.7617	0.98
1048	rno-miR-221	Maf	Rgl1	1.79729	-5.45113	5.6546	0.268	-1.43079	-7.20727	1.30492	0.188	3.22807	-1.30435	8.66274	0.132	-1.00995	-4.4	0.302598	0.41	0.924332	-84.1286	2.8684	0.846	-1.93428	-5.15069	82.8771	0.85
1049	rno-miR-221	Maf	Rhob	-3.18752	-6.15052	2.54485	0.108	-0.621594	-2.96413	3.5762	0.486	-2.56592	-6.74497	0.885717	0.126	-1.44959	-4.29201	2.78808	0.138	-2.97819	-4.67609	64.2453	0.434	1.5286	-65.5995	4.07576	0.994
1050	rno-miR-221	Maf	Rictor	2.62591	-0.0350467	4.22754	0.054	1.93256	-0.220892	2.91853	0.078	0.693346	-0.147276	1.88685	0.112	2.65292	-0.963054	5.44623	0.168	3.05391	-14.7702	3.85105	0.186	-0.400988	-1.08246	17.5651	0.858
1051	rno-miR-221	Maf	Rimbp2	0.626032	-1.79334	1.58771	0.2	-0.238586	-2.10767	0.594629	0.372	0.864619	-0.253321	2.30594	0.108	-0.0816664	-1.01878	0.395306	0.668	0.427769	-21.977	0.914648	0.602	-0.509436	-1.36208	21.941	0.974
1052	rno-miR-221	Maf	Rims1	4.46508	-5.39274	8.6645	0.126	0.762818	-6.6014	4.50147	0.586	3.70226	-1.05821	9.98144	0.108	1.92421	-4.51736	5.82106	0.136	4.12103	-92.2258	6.49528	0.468	-2.19682	-5.86438	94.4373	0.996
1053	rno-miR-221	Maf	Samd12	1.21982	-0.104478	1.92492	0.056	0.80957	-0.198247	1.40645	0.08	0.410254	-0.133726	1.08595	0.152	1.1393	-0.557025	2.41073	0.16	1.38437	-9.41818	1.79356	0.238	-0.245072	-0.655086	10.5823	0.974
1054	rno-miR-221	Maf	Scarb2	-3.94795	-8.16561	5.40275	0.134	-0.233901	-3.82322	7.01607	0.852	-3.71405	-9.86975	1.10673	0.134	-1.25457	-4.61415	3.94723	0.192	-3.45114	-5.76504	93.5092	0.486	2.19658	-94.6781	5.87275	0.884
1055	rno-miR-221	Maf	Slc4a10	3.47707	-3.12	6.2596	0.128	1.03262	-3.86591	3.44527	0.332	2.44445	-0.539267	6.4789	0.126	1.95098	-3.38462	5.15346	0.168	3.39241	-60.5338	5.06473	0.472	-1.44143	-3.86312	62.4201	0.958
1056	rno-miR-221	Maf	Slc4a7	4.93444	1.21003	7.89012	0.016	4.28621	0.988756	6.58715	0.016	0.648229	-0.22025	1.77175	0.134	5.64539	-1.13842	11.1267	0.122	6.02898	-10.566	9.34825	0.278	-0.38359	-1.02219	16.4152	0.976
1057	rno-miR-221	Maf	Sox5	3.28372	-3.80048	6.31548	0.142	0.550372	-5.12167	2.88238	0.6	2.73335	-0.806474	7.28703	0.138	1.39673	-3.36019	4.33449	0.146	3.03515	-68.8806	4.79543	0.526	-1.63842	-4.36375	70.2383	0.93
1058	rno-miR-221	Maf	Sox6	-0.548511	-0.853807	-0.0752173	0.032	-0.401114	-0.609041	0.0108741	0.062	-0.147397	-0.379636	0.0130795	0.07	-0.556583	-1.13398	0.189485	0.174	-0.63108	-0.79938	3.01056	0.178	0.0744966	-3.59705	0.213478	0.928
1059	rno-miR-221	Maf	Srpk3	-4.16631	-7.65015	4.3016	0.136	-1.03708	-3.65158	5.22259	0.438	-3.12923	-8.40182	1.11999	0.134	-2.13183	-5.92466	3.83677	0.16	-3.98035	-6.06375	77.6981	0.45	1.84852	-79.8059	4.94642	0.892
1060	rno-miR-221	Maf	Syne1	0.727294	-1.08201	1.55219	0.144	-0.00706406	-1.52289	0.506327	0.914	0.734358	-0.097619	1.98043	0.086	0.176962	-0.892191	0.798055	0.446	0.617696	-18.7398	1.06506	0.64	-0.440735	-1.17329	18.8796	0.862
1061	rno-miR-221	Maf	Synj2bp	2.68397	-4.27114	5.73791	0.154	0.00353036	-5.27167	2.26914	0.944	2.68044	-0.925397	7.11629	0.14	0.682604	-3.25955	2.98319	0.466	2.29283	-67.964	4.0144	0.618	-1.61023	-4.28213	68.8305	0.82
1062	rno-miR-221	Maf	Syt1	3.21889	-5.28174	6.76095	0.168	0.109102	-6.88463	2.65097	0.96	3.10979	-0.808184	8.1532	0.114	0.935187	-3.30937	3.70819	0.284	2.78399	-78.763	4.70409	0.598	-1.84881	-4.93638	79.5479	0.972
1063	rno-miR-221	Maf	Tgfbr1	-0.423847	-0.791337	0.270036	0.122	-0.132552	-0.448565	0.433091	0.354	-0.291295	-0.792877	0.0830681	0.128	-0.245763	-0.635089	0.318424	0.156	-0.415101	-0.61528	7.14997	0.452	0.169338	-7.39558	0.456258	0.898
1064	rno-miR-221	Maf	Tmbim1	-6.38228	-13.9479	6.85549	0.13	0.308597	-5.7671	12.0113	0.872	-6.69088	-17.739	1.73111	0.106	-1.31523	-6.69426	7.07072	0.546	-5.29789	-9.34036	170.145	0.708	3.98266	-171.106	10.6254	0.888
1065	rno-miR-221	Maf	Trib2	0.373168	-0.142103	0.647664	0.092	0.144456	-0.256374	0.376145	0.192	0.228712	-0.0613335	0.59314	0.112	0.245986	-0.248167	0.59629	0.112	0.375674	-5.34841	0.537277	0.45	-0.129689	-0.348263	5.58968	0.996
1066	rno-miR-221	Maf	Trim44	4.06897	-3.52154	7.85109	0.142	0.908579	-5.05497	3.41953	0.468	3.1604	-0.597671	8.38956	0.076	1.97107	-3.87452	5.65788	0.136	3.84729	-78.5444	5.92344	0.432	-1.87622	-5.00335	80.4791	0.95
1067	rno-miR-221	Maf	Trip11	0.599576	0.203573	0.933398	0.002	0.557294	0.163816	0.856843	0.004	0.0422826	-0.00347928	0.0992323	0.056	0.729027	-0.0926239	1.40138	0.116	0.741561	-0.092251	1.27403	0.206	-0.0125344	-0.0456258	1.31944	0.866
1068	rno-miR-221	Maf	Usp7	2.35519	0.709127	3.69334	0.004	2.49407	0.908087	3.97559	0.002	-0.138882	-0.378968	0.0423464	0.124	3.15346	-0.357026	6.06329	0.13	3.06871	-0.394303	6.92064	0.114	0.0847517	-3.62899	6.06329	0.858
1069	rno-miR-221	Maf	Wdr78	1.77602	0.649406	2.77884	0.004	1.81184	0.684396	2.79836	0.004	-0.0358126	-0.108961	0.017678	0.188	2.30785	-0.230319	4.37031	0.158	2.28381	-0.29834	4.29045	0.114	0.0240381	-1.26536	4.09722	0.76
1070	rno-miR-221	Maf	Wisp1	5.91501	-3.95403	10.191	0.11	2.23849	-4.79437	5.287	0.232	3.67651	-1.16525	9.75541	0.114	3.81648	-4.0848	9.38414	0.156	5.97096	-89.4968	8.61262	0.346	-2.15447	-5.77899	93.3391	0.902
1071	rno-miR-221	Maf	Zbtb1	-1.05817	-1.71431	0.332561	0.094	-0.59312	-1.0955	0.532683	0.144	-0.465049	-1.25161	0.170451	0.128	-0.873629	-1.95086	0.564023	0.162	-1.15781	-1.56	11.2332	0.204	0.28418	-12.1278	0.753872	0.924
1072	rno-miR-221	Maf	Zbtb38	4.50579	-1.72407	7.47838	0.098	2.25964	-2.71896	4.81106	0.162	2.24615	-0.800747	5.90579	0.136	3.46653	-2.60255	7.92966	0.174	4.79463	-53.8769	6.59323	0.274	-1.3281	-3.55546	57.4079	0.962
1073	rno-miR-221	Maf	Zdhhc17	3.50553	-3.77771	6.58117	0.124	0.987718	-4.09831	3.29975	0.332	2.51781	-0.737809	6.56773	0.13	1.91332	-2.75183	5.12967	0.134	3.39605	-62.1915	5.10031	0.484	-1.48273	-3.97112	64.0934	0.842
1074	rno-miR-221	Nptx1	Arhgef9	-0.256045	-0.646529	0.0496084	0.142	-0.364766	-0.580089	-0.0708898	0.018	0.108721	-0.295463	0.226028	0.6	0.728878	-0.136702	1.43914	0.114	0.349065	-21.1121	2.22672	0.098	0.379814	-1.49381	22.5283	0.462
1075	rno-miR-221	Nptx1	Gria4	-1.79917	-3.81968	-0.00634359	0.05	-2.27774	-3.18585	-0.667916	0.014	0.478571	-1.4174	0.934459	0.704	2.89124	-0.279672	5.4721	0.104	1.19613	-91.4622	9.23813	0.454	1.69511	-6.46905	96.8868	0.584
1076	rno-miR-221	Nptx1	Kcnc1	-0.664401	-1.34671	-0.077241	0.03	-0.807913	-1.3451	-0.258437	0.012	0.143512	-0.460208	0.331443	0.714	0.868072	-0.0828031	1.65823	0.118	0.332944	-30.7953	2.95901	0.462	0.535128	-2.16369	32.3962	0.63
1077	rno-miR-221	Nr2c2	Crebbp	0.301279	0.0668143	0.592523	0.018	0.0933494	-0.185502	0.372951	0.354	0.207929	0.0913628	0.392511	0.01	0.0475574	-0.406333	0.29644	0.66	-0.198601	-0.919236	0.154817	0.302	0.246158	-0.150824	0.88494	0.432
1078	rno-miR-221	Tp53	Mmp14	0.860846	-0.297521	2.25153	0.124	1.29373	0.340615	3.77135	0	-0.432881	-3.20622	0.764634	0.502	-1.22741	-2.32911	0.0462833	0.07	-0.324918	-11.8473	7.02464	0.468	-0.902496	-9.27434	10.7048	0.612
1079	rno-miR-221	Tp53	Tax1bp3	-0.648122	-1.23727	-0.35019	0	-0.563394	-0.936231	-0.239563	0	-0.0847289	-0.511623	0.115564	0.488	-0.611035	-1.49169	0.639214	0.136	-0.444172	-2.74944	0.481672	0.178	-0.166863	-1.73451	1.97143	0.346
1080	rno-miR-223	Maf	Adam19	-0.378897	-1.12361	0.556907	0.64	-0.872727	-1.523	0.260303	0.146	0.493829	-0.288765	0.773609	0.346	0.312474	-0.146217	0.83284	0.458	-0.205239	-0.447807	0.473968	0.706	0.517712	-0.293262	0.728132	0.458
1081	rno-miR-223	Maf	Bai3	0.633497	0.211357	1.16049	0.002	0.642323	0.222689	1.16311	0.002	-0.00882635	-0.0122286	0.00254958	0.358	0.103838	-0.260845	0.522941	0.48	0.112813	-0.175801	0.465956	0.368	-0.00897439	-0.150943	0.248326	0.626
1082	rno-miR-223	Maf	Bcas3	2.05644	0.682082	3.80975	0.002	2.04926	0.673075	3.80495	0.002	0.0071824	-0.00203305	0.00964713	0.278	0.364401	-1.21973	1.69502	0.458	0.356964	-0.549874	1.54811	0.358	0.00743702	-1.21973	1.02134	0.57
1083	rno-miR-223	Maf	Bckdhb	-1.01072	-2.1121	0.213204	0.098	-1.43314	-2.49819	-0.277866	0.014	0.422421	-0.252177	0.628319	0.354	0.146908	-0.499654	0.868483	0.738	-0.296024	-0.580236	0.683317	0.278	0.442932	-0.421965	0.623135	0.522
1084	rno-miR-223	Maf	Cast	-0.116604	-0.778763	0.897848	0.994	-0.635945	-1.24459	0.59429	0.328	0.519341	-0.229667	0.726269	0.282	0.377238	-0.0311472	0.800393	0.096	-0.167343	-0.396403	0.489703	0.824	0.54458	-0.30907	0.764805	0.378
1085	rno-miR-223	Maf	Cdc27	2.95298	1.05681	5.42842	0	2.98136	1.08726	5.47169	0	-0.0283864	-0.0378522	0.00833653	0.216	0.493244	-1.81614	2.43825	0.466	0.522678	-0.938688	2.20257	0.362	-0.0294341	-1.81614	2.06936	0.452
1086	rno-miR-223	Maf	Cdr2	0.429569	0.18335	0.904493	0.004	0.347836	0.0963662	0.805282	0.008	0.0817327	-0.0383337	0.115773	0.328	0.138025	-0.121076	0.417148	0.176	0.0526038	-0.0738798	0.382519	0.394	0.0854215	-0.121076	0.178478	0.594
1087	rno-miR-223	Maf	Clspn	0.58046	0.178661	1.09013	0.008	0.611186	0.204956	1.13059	0.002	-0.0307256	-0.0434514	0.0175501	0.304	0.0776463	-0.26272	0.457587	0.702	0.109938	-0.179231	0.419775	0.34	-0.0322913	-0.150943	0.28613	0.532
1088	rno-miR-223	Maf	Crebbp	0.115709	0.0405341	0.301911	0.006	0.056057	-0.0168932	0.262531	0.186	0.0596518	-0.0331708	0.0843715	0.34	0.0658721	0.00719772	0.147015	0.028	0.0034542	-0.0126935	0.124104	0.63	0.0624179	-0.0330136	0.121387	0.518
1089	rno-miR-223	Maf	Csrp2	0.845621	-0.252504	1.77206	0.184	1.32994	0.213837	2.12595	0.022	-0.484319	-0.695986	0.249812	0.318	-0.224751	-1.03714	0.346767	0.664	0.283197	-0.683317	0.566008	0.354	-0.507948	-0.71346	0.291565	0.452
1090	rno-miR-223	Maf	Cytip	-0.880966	-2.14613	-0.359562	0.002	-0.531836	-1.82399	-0.0278098	0.01	-0.349131	-0.501879	0.200271	0.346	-0.420502	-1.04253	-0.0111823	0.032	-0.0544718	-0.960735	0.0917617	0.586	-0.36603	-0.861272	0.21015	0.588
1091	rno-miR-223	Maf	Dclk1	-2.32139	-5.69362	-0.800807	0.004	-1.16284	-5.12673	0.263617	0.164	-1.15854	-1.64143	0.672507	0.32	-1.29553	-2.96474	-0.102605	0.042	-0.0806899	-2.69311	0.244192	0.624	-1.21484	-1.71045	0.696144	0.6
1092	rno-miR-223	Maf	Dhcr24	0.720606	0.317495	1.6863	0.004	0.473973	0.0712307	1.48394	0.006	0.246633	-0.119136	0.353351	0.342	0.316544	-0.0176413	0.804821	0.142	0.0579314	-0.0818621	0.764621	0.384	0.258613	-0.147862	0.364431	0.586
1093	rno-miR-223	Maf	Diaph3	2.82109	0.984701	5.27176	0	2.75812	0.923312	5.22806	0	0.0629706	-0.0404754	0.0895008	0.358	0.541578	-1.2573	2.37387	0.34	0.475577	-0.822685	2.16531	0.328	0.0660009	-0.757139	1.41159	0.638
1094	rno-miR-223	Maf	Dnajc6	1.60741	0.493061	2.96793	0	1.57857	0.465216	2.93569	0	0.0288423	-0.0154261	0.0411178	0.34	0.302757	-0.724478	1.3613	0.364	0.272522	-0.296372	1.34125	0.354	0.0302346	-0.427587	0.801829	0.556
1095	rno-miR-223	Maf	Eif5	-0.638765	-1.17641	-0.194693	0.002	-0.645535	-1.18008	-0.203457	0.002	0.00676934	-0.00256546	0.00939749	0.462	-0.106446	-0.522976	0.310994	0.476	-0.113234	-0.469366	0.203177	0.382	0.00678773	-0.249344	0.150943	0.428
1096	rno-miR-223	Maf	Elovl6	2.73297	1.15901	5.50452	0	2.20407	0.58627	5.2937	0	0.528903	-0.326667	0.746089	0.338	0.889451	-0.50879	2.73234	0.134	0.334727	-0.398703	2.40544	0.344	0.554723	-0.320667	2.32948	0.6
1097	rno-miR-223	Maf	Galk2	-1.82903	-3.82414	-0.807008	0	-1.34698	-3.55204	-0.318637	0	-0.48205	-0.719073	0.271078	0.32	-0.688206	-1.88415	0.282511	0.13	-0.182423	-1.58772	0.21979	0.314	-0.505783	-0.97561	0.293748	0.53
1098	rno-miR-223	Maf	Gbp2	-4.00129	-11.7337	-0.35056	0.028	-0.963735	-10.2303	2.30651	0.554	-3.03755	-4.3243	1.58959	0.298	-3.04223	-6.01862	-0.501071	0.042	0.142904	-5.36853	1.02865	0.872	-3.18514	-5.00578	1.81884	0.428
1099	rno-miR-223	Maf	Gng12	-0.601682	-1.32115	-0.255677	0.002	-0.436205	-1.18062	-0.0855138	0.006	-0.165477	-0.234423	0.0811066	0.33	-0.231553	-0.622522	0.0807175	0.158	-0.0581559	-0.553009	0.0737102	0.398	-0.173397	-0.254593	0.0966242	0.498
1100	rno-miR-223	Maf	Hmox1	-11.9635	-23.9136	-5.15656	0.002	-10.0912	-22.2237	-3.15893	0.006	-1.87229	-2.65197	1.0929	0.37	-3.53043	-11.3495	3.17914	0.144	-1.56674	-10.1386	2.07788	0.358	-1.96369	-4.91864	1.12979	0.516
1101	rno-miR-223	Maf	Homer2	2.26146	0.701352	4.18238	0.008	2.28744	0.731384	4.20206	0.008	-0.025975	-0.0358167	0.0118344	0.336	0.374905	-1.10116	1.68287	0.418	0.40186	-0.422604	1.6096	0.33	-0.026955	-0.566038	1.11585	0.652
1102	rno-miR-223	Maf	Htt	-1.43805	-3.13428	-0.649349	0.002	-0.992117	-2.79156	-0.193138	0.006	-0.445936	-0.629515	0.209522	0.32	-0.593219	-1.55621	0.112108	0.182	-0.12553	-1.34592	0.163152	0.37	-0.467689	-1.32948	0.267742	0.492
1103	rno-miR-223	Maf	Ipo5	-1.55963	-3.52015	-0.695431	0	-1.08268	-3.16315	-0.236169	0	-0.476952	-0.681084	0.258362	0.348	-0.641304	-1.69707	0.143498	0.172	-0.140988	-1.47002	0.183223	0.366	-0.500316	-0.853659	0.288991	0.502
1104	rno-miR-223	Maf	Itpr1	3.35877	1.34028	6.55695	0.006	2.93247	0.866043	6.15216	0.008	0.426303	-0.238868	0.601649	0.336	0.913361	-1.0195	3.09902	0.144	0.466424	-0.671703	2.79574	0.336	0.446938	-0.90566	0.644315	0.624
1105	rno-miR-223	Maf	Itpr2	-0.283287	-0.838951	-0.0409657	0.02	-0.0835898	-0.748427	0.142159	0.494	-0.199697	-0.279133	0.132505	0.366	-0.203884	-0.417872	-0.0392726	0.03	0.00566881	-0.381369	0.067498	0.866	-0.209553	-0.346821	0.124576	0.568
1106	rno-miR-223	Maf	Kcnc1	0.807091	0.206573	1.54408	0	0.818291	0.215875	1.56578	0	-0.0112005	-0.0184697	0.0092831	0.382	0.132297	-0.394659	0.652744	0.474	0.144172	-0.261385	0.599169	0.376	-0.011875	-0.207547	0.39939	0.62
1107	rno-miR-223	Maf	Kcnj3	1.99002	0.796264	3.90498	0	1.79079	0.560951	3.72599	0.002	0.199229	-0.116008	0.313304	0.382	0.503881	-0.572989	1.89714	0.186	0.294945	-0.451036	1.56403	0.336	0.208936	-0.528302	1.56069	0.398
1108	rno-miR-223	Maf	Kcnk2	1.69318	0.756659	4.29546	0.004	0.919938	0.00944872	3.7572	0.038	0.773247	-0.435308	1.14665	0.356	0.909206	0.0392573	2.19915	0.042	0.0983166	-0.195675	1.83213	0.604	0.810889	-0.465793	1.82081	0.584
1109	rno-miR-223	Maf	Kcnma1	1.82717	0.787758	3.91797	0	1.38548	0.327791	3.58478	0.004	0.441691	-0.235509	0.65973	0.284	0.657116	-0.349776	1.84814	0.164	0.194103	-0.231236	1.64159	0.37	0.463013	-0.349776	0.972561	0.52
1110	rno-miR-223	Maf	Kif3b	0.211482	0.0907671	0.488081	0.004	0.134216	0.0174572	0.451015	0.004	0.0772665	-0.0502083	0.11174	0.374	0.0969582	-0.00294499	0.242069	0.132	0.0158241	-0.0239138	0.221158	0.254	0.0811341	-0.0523932	0.118902	0.612
1111	rno-miR-223	Maf	Lmo2	-0.773304	-1.68416	-0.335178	0	-0.578705	-1.54027	-0.130469	0	-0.194599	-0.297494	0.110463	0.312	-0.286393	-0.811357	0.113242	0.162	-0.0821442	-0.702858	0.0978215	0.396	-0.204248	-0.693642	0.119743	0.474
1112	rno-miR-223	Maf	Lmtk2	-0.263341	-0.944489	0.727038	0.758	-0.76466	-1.38007	0.45214	0.252	0.501319	-0.307714	0.704448	0.334	0.340128	-0.0887644	0.812597	0.51	-0.185768	-0.430527	0.447249	0.686	0.525896	-0.303461	0.739144	0.498
1113	rno-miR-223	Maf	Lrba	1.96193	0.742582	3.76811	0.002	1.92469	0.701825	3.71774	0.002	0.0372396	-0.0196444	0.053074	0.356	0.370801	-0.874672	1.66118	0.372	0.33183	-0.580779	1.49733	0.366	0.0389706	-0.509434	0.978659	0.51
1114	rno-miR-223	Maf	Lrrc4	0.817857	0.2625	1.56738	0.004	0.78144	0.216973	1.51437	0.004	0.036417	-0.0213113	0.0594919	0.3	0.171173	-0.338882	0.713326	0.244	0.132863	-0.19259	0.695297	0.346	0.03831	-0.207547	0.325459	0.51
1115	rno-miR-223	Maf	Map1b	1.21281	0.527128	2.82597	0	0.755932	0.0925635	2.50736	0	0.456881	-0.270326	0.68976	0.304	0.561252	0.0201358	1.3547	0.018	0.0821101	-0.129694	1.13281	0.458	0.479142	-0.274034	0.8	0.348
1116	rno-miR-223	Maf	Map2	0.677179	0.293609	1.63016	0.004	0.438598	0.0715628	1.46242	0.01	0.238581	-0.114711	0.362219	0.298	0.303823	-0.0102472	0.791803	0.15	0.0538488	-0.06456	0.6713	0.358	0.249974	-0.14011	0.381098	0.486
1117	rno-miR-223	Maf	Mapkapk3	-2.46683	-5.2572	-1.08357	0	-1.88634	-4.95511	-0.483587	0.006	-0.580489	-0.839941	0.37665	0.4	-0.874634	-2.51335	0.497758	0.202	-0.265883	-2.41054	0.327062	0.406	-0.608752	-1.03841	0.497758	0.632
1118	rno-miR-223	Maf	Nap1l1	-0.106119	-0.196106	-0.0364618	0.004	-0.10813	-0.195956	-0.0383849	0.004	0.00201167	-0.00262565	0.00330337	0.686	-0.0171099	-0.0874246	0.0443241	0.522	-0.0191235	-0.0733225	0.0348422	0.348	0.00201354	-0.0751445	0.0188679	0.674
1119	rno-miR-223	Maf	Ncan	-1.59194	-2.92572	-0.543028	0.002	-1.58777	-2.9238	-0.537068	0.002	-0.00417583	-0.00664515	0.00583463	0.574	-0.280823	-1.31196	0.744633	0.442	-0.276417	-1.20285	0.292358	0.358	-0.00440572	-0.622047	0.415094	0.744
1120	rno-miR-223	Maf	Nfkbie	-0.61563	-1.35093	-0.289492	0	-0.450383	-1.22578	-0.110278	0.002	-0.165248	-0.240279	0.0992934	0.376	-0.233842	-0.643043	0.0705653	0.152	-0.0605532	-0.560721	0.0757404	0.394	-0.173289	-0.329268	0.0992081	0.482
1121	rno-miR-223	Maf	Odz4	0.477389	-0.426105	1.23242	0.422	0.927611	-0.120732	1.64505	0.078	-0.450222	-0.644587	0.265622	0.334	-0.261537	-0.776089	0.183131	0.648	0.210677	-0.469003	0.453724	0.604	-0.472214	-0.66391	0.271299	0.55
1122	rno-miR-223	Maf	Panx1	-1.80925	-3.91205	-0.693369	0.002	-1.36498	-3.501	-0.262697	0.01	-0.444271	-0.683243	0.243852	0.326	-0.656441	-1.92462	0.336323	0.148	-0.190484	-1.79823	0.22134	0.334	-0.465957	-0.766211	0.336323	0.48
1123	rno-miR-223	Maf	Pcdha4	2.16281	0.628107	3.91795	0.004	2.24008	0.718919	3.99537	0.002	-0.0772767	-0.108712	0.0428045	0.362	0.317025	-0.935906	1.56107	0.73	0.398137	-0.737562	1.50892	0.408	-0.0811126	-0.159091	1.05793	0.546
1124	rno-miR-223	Maf	Pclo	3.12651	1.31788	6.53491	0.006	2.51417	0.72353	6.04395	0.008	0.612339	-0.376296	0.892007	0.362	1.01405	-0.838565	3.04692	0.148	0.37206	-0.531243	2.71344	0.356	0.641985	-0.838565	1.29396	0.544
1125	rno-miR-223	Maf	Pde10a	0.930497	-0.338319	1.90597	0.19	1.43683	0.209066	2.32708	0.028	-0.506336	-0.716611	0.291452	0.36	-0.22764	-0.925707	0.381012	0.686	0.303019	-0.628016	0.60157	0.292	-0.53066	-0.746394	0.300578	0.56
1126	rno-miR-223	Maf	Pds5b	1.54754	0.427195	2.91415	0.006	1.56425	0.450669	2.92497	0.006	-0.0167101	-0.0241337	0.0104215	0.3	0.257278	-0.751183	1.25792	0.47	0.274858	-0.430475	1.15206	0.368	-0.0175799	-0.396226	0.765244	0.568
1127	rno-miR-223	Maf	Pik3r3	2.39142	0.818565	4.71999	0.008	2.27022	0.685501	4.51383	0.008	0.121204	-0.0726797	0.173302	0.35	0.511585	-0.970273	2.09423	0.222	0.384412	-0.432494	1.87415	0.326	0.127174	-0.622642	1.20732	0.498
1128	rno-miR-223	Maf	Plekha5	2.16233	0.637337	4.1022	0.002	2.08992	0.554681	4.00751	0.002	0.0724083	-0.0361821	0.101653	0.328	0.433313	-0.923899	1.67683	0.308	0.357526	-0.609807	1.60527	0.386	0.075787	-0.566038	1.08537	0.5
1129	rno-miR-223	Maf	Plxna2	1.9265	0.859529	4.20072	0	1.39648	0.298496	3.8197	0.002	0.530027	-0.292465	0.754485	0.38	0.74207	-0.26009	1.99871	0.162	0.186308	-0.228506	1.75999	0.35	0.555763	-0.315712	1.03354	0.434
1130	rno-miR-223	Maf	Pou4f1	2.98391	1.30958	6.18416	0	2.42358	0.697256	5.64725	0.006	0.560335	-0.356739	0.80186	0.298	0.95382	-0.811321	2.94887	0.154	0.366134	-0.513688	2.8391	0.354	0.587686	-0.811321	1.24147	0.476
1131	rno-miR-223	Maf	Ppp1r14b	-1.45759	-2.8189	-0.447875	0.002	-1.40197	-2.75738	-0.378666	0.004	-0.055614	-0.081489	0.0283075	0.33	-0.297225	-1.13869	0.61375	0.24	-0.23891	-1.12833	0.350067	0.328	-0.058315	-0.577428	0.377358	0.428
1132	rno-miR-223	Maf	Ppp1r9a	3.53907	1.3431	6.92623	0.004	3.11073	0.926762	6.45722	0.01	0.428342	-0.236865	0.659425	0.336	0.946043	-1.10031	3.28636	0.176	0.496983	-0.725948	2.91776	0.376	0.449059	-0.943396	1.82012	0.456
1133	rno-miR-223	Maf	Ppp3ca	0.163314	-0.674064	0.732532	0.866	0.585528	-0.462522	1.08837	0.3	-0.422214	-0.586705	0.229689	0.336	-0.29703	-0.672049	0.042853	0.356	0.145589	-0.358342	0.344495	0.702	-0.442619	-0.620468	0.247222	0.404
1134	rno-miR-223	Maf	Prkce	1.03331	-0.187292	2.10744	0.1	1.45624	0.326631	2.40703	0.014	-0.42293	-0.600215	0.240319	0.318	-0.143626	-0.876807	0.522193	0.742	0.300064	-0.691105	0.607467	0.244	-0.44369	-0.623296	0.433526	0.522
1135	rno-miR-223	Maf	Ptprt	1.2049	0.407413	2.31088	0.002	1.18681	0.387516	2.28791	0.004	0.0180865	-0.011291	0.025764	0.402	0.223886	-0.543184	1.0029	0.342	0.20504	-0.22012	0.92189	0.328	0.0188467	-0.320755	0.472441	0.646
1136	rno-miR-223	Maf	Rab3gap2	4.6449	1.91139	9.24743	0.002	4.15622	1.38765	8.67274	0.004	0.488678	-0.243937	0.75643	0.35	1.19427	-1.56638	4.24658	0.172	0.681814	-0.831153	3.82493	0.266	0.512451	-1.24528	2.40244	0.634
1137	rno-miR-223	Maf	Reep6	3.33788	1.1536	6.40484	0.002	3.21618	0.999845	6.28725	0.004	0.121703	-0.0794887	0.175267	0.316	0.675362	-1.41215	2.84205	0.246	0.547442	-0.605202	2.58389	0.384	0.12792	-0.867925	1.67073	0.618
1138	rno-miR-223	Maf	Rhob	-1.91386	-4.02267	-0.841691	0	-1.46071	-3.75755	-0.385733	0	-0.453146	-0.638806	0.254952	0.32	-0.680623	-1.9512	0.384844	0.168	-0.205465	-1.7104	0.250852	0.328	-0.475159	-1.66474	0.384844	0.582
1139	rno-miR-223	Maf	Rictor	2.65128	0.922275	5.06841	0.002	2.53055	0.803711	4.97626	0.004	0.120726	-0.0632776	0.171668	0.338	0.555448	-1.09746	2.30422	0.278	0.42874	-0.718159	1.97566	0.374	0.126708	-0.696905	1.33232	0.48
1140	rno-miR-223	Maf	Robo2	0.0177187	-0.117338	0.270766	0.532	-0.0969415	-0.215113	0.213095	0.658	0.11466	-0.0613528	0.168242	0.28	0.0932118	0.0137452	0.168116	0.026	-0.0272177	-0.0749851	0.104041	0.824	0.120429	-0.0703136	0.167968	0.484
1141	rno-miR-223	Maf	Samd12	1.16052	0.392458	2.24282	0.01	1.08731	0.315046	2.16556	0.012	0.0732192	-0.0409274	0.102874	0.362	0.259293	-0.451281	1.02628	0.214	0.182564	-0.29814	1.00313	0.328	0.0767287	-0.301887	0.588415	0.436
1142	rno-miR-223	Maf	Scarb2	-1.91793	-4.23651	-0.868903	0	-1.26478	-3.84126	-0.252567	0	-0.653145	-0.921378	0.358954	0.314	-0.84318	-1.9541	0.0603181	0.146	-0.158122	-1.86487	0.220663	0.336	-0.685058	-0.965015	0.394492	0.456
1143	rno-miR-223	Maf	Scn2a1	2.17456	0.938688	4.74589	0	1.63086	0.362369	4.41182	0.006	0.543698	-0.301256	0.769351	0.32	0.795725	-0.38565	2.21489	0.152	0.225576	-0.264192	1.96312	0.364	0.570149	-0.38565	1.15854	0.612
1144	rno-miR-223	Maf	Sgtb	1.84087	0.778497	3.92841	0	1.38532	0.315086	3.46259	0.008	0.45555	-0.260884	0.664198	0.34	0.670587	-0.336323	1.89645	0.162	0.192895	-0.229249	1.81654	0.386	0.477692	-0.336323	0.981707	0.586
1145	rno-miR-223	Maf	Slc4a7	5.47646	1.77845	10.2822	0.01	5.36332	1.64491	10.2051	0.012	0.113141	-0.0761205	0.169626	0.372	1.04226	-2.43081	4.64851	0.318	0.923539	-1.38514	4.18278	0.344	0.118719	-1.41509	2.73171	0.588
1146	rno-miR-223	Maf	Slc8a1	2.19773	0.724226	4.14908	0.002	2.23878	0.771457	4.20201	0.002	-0.0410492	-0.0583306	0.0224476	0.396	0.352111	-1.09007	1.77498	0.586	0.395011	-0.718159	1.61692	0.376	-0.0429002	-0.54717	1.08232	0.648
1147	rno-miR-223	Maf	Sox6	-0.551845	-1.04311	-0.198053	0.008	-0.527662	-1.00742	-0.168656	0.008	-0.0241825	-0.0414155	0.0103586	0.29	-0.115341	-0.481264	0.192071	0.238	-0.0898591	-0.463097	0.150983	0.398	-0.0254823	-0.277439	0.0181808	0.428
1148	rno-miR-223	Maf	Spon1	0.819731	-0.223531	1.67991	0.164	1.26449	0.211874	2.10818	0.012	-0.44476	-0.643116	0.22547	0.284	-0.198596	-0.980563	0.341156	0.638	0.267805	-0.640686	0.531317	0.286	-0.466401	-0.668887	0.265896	0.414
1149	rno-miR-223	Maf	Srrm1	0.0364567	-0.0030436	0.115962	0.072	-0.000866499	-0.0368054	0.0974562	0.828	0.0373232	-0.016197	0.0533531	0.272	0.0352924	0.0127563	0.0604017	0.02	-0.00376495	-0.0149067	0.0444103	0.802	0.0390573	-0.01751	0.052848	0.33
1150	rno-miR-223	Maf	Ssh3	3.92777	1.47912	7.58138	0	3.46193	0.949576	7.24919	0.006	0.46584	-0.256602	0.652005	0.392	1.04945	-1.04765	3.62733	0.182	0.560991	-0.826649	3.2483	0.354	0.488463	-1.03774	1.60892	0.414
1151	rno-miR-223	Maf	St3gal1	1.2345	0.454492	2.39913	0.006	1.23969	0.461031	2.40232	0.006	-0.00518251	-0.00736284	0.00333386	0.576	0.211673	-0.589558	1.06203	0.466	0.216805	-0.334934	0.91619	0.384	-0.00513144	-0.301887	0.609756	0.47
1152	rno-miR-223	Maf	Stim1	3.73022	1.44611	7.49098	0.002	3.16107	0.919587	6.9177	0.008	0.569149	-0.302557	0.808864	0.346	1.09691	-1.02975	3.60338	0.182	0.500213	-0.679491	3.18851	0.326	0.596693	-1.01887	1.96341	0.51
1153	rno-miR-223	Maf	Sult1a1	1.9022	0.81755	4.10433	0	1.34125	0.259267	3.76445	0.006	0.560959	-0.290056	0.803577	0.292	0.761227	-0.192825	2.00518	0.134	0.172826	-0.216632	1.7645	0.368	0.5884	-0.340533	1.02439	0.49
1154	rno-miR-223	Maf	Syne1	0.312609	0.145091	0.745209	0.002	0.181967	0.0128821	0.666868	0.002	0.130642	-0.0777087	0.197343	0.356	0.156397	0.00747944	0.372083	0.028	0.0194692	-0.0334429	0.32153	0.626	0.136927	-0.0769406	0.317919	0.472
1155	rno-miR-223	Maf	Synj2bp	1.20783	0.491754	2.95866	0	0.731561	0.0679306	2.53534	0.008	0.476267	-0.26999	0.680671	0.31	0.576467	0.0156441	1.38658	0.044	0.077255	-0.127415	1.3176	0.526	0.499212	-0.282501	0.703004	0.474
1156	rno-miR-223	Maf	Syt1	1.47942	0.685507	3.59966	0	0.930017	0.135175	3.20039	0.002	0.5494	-0.329774	0.799374	0.34	0.689318	0.00174382	1.55585	0.014	0.113236	-0.141076	1.42564	0.256	0.576082	-0.32816	0.810496	0.382
1157	rno-miR-223	Maf	Tef	2.81205	1.23629	5.59113	0.002	2.38487	0.773502	5.23677	0.004	0.427186	-0.249371	0.609445	0.32	0.817816	-0.754717	2.64724	0.142	0.369828	-0.487078	2.36937	0.36	0.447987	-0.754717	2.28324	0.582
1158	rno-miR-223	Maf	Trim44	2.52467	1.09349	5.24709	0	1.9693	0.539799	4.8226	0.004	0.555372	-0.318845	0.786847	0.314	0.86649	-0.578475	2.51747	0.136	0.283968	-0.378621	2.23957	0.348	0.582522	-0.578475	1.33537	0.552
1159	rno-miR-223	Maf	Ttc14	1.44683	0.461308	2.69317	0.004	1.46477	0.482306	2.70402	0.004	-0.0179412	-0.0251012	0.0113925	0.396	0.238743	-0.896861	1.17572	0.496	0.257406	-0.464562	1.06853	0.368	-0.0186627	-0.896861	1.01156	0.606
1160	rno-miR-223	Maf	Uck2	-1.94652	-4.3803	-0.881453	0	-1.46225	-3.90578	-0.393611	0	-0.484266	-0.724293	0.294609	0.322	-0.718353	-2.04516	0.249295	0.122	-0.21033	-1.95731	0.243946	0.338	-0.508023	-1.05793	0.296059	0.558
1161	rno-miR-223	Maf	Usp6nl	-1.85826	-3.93786	-0.807514	0.002	-1.43779	-3.60191	-0.395734	0.006	-0.420476	-0.605024	0.250437	0.324	-0.646215	-1.85405	0.3167	0.156	-0.205534	-1.6461	0.268213	0.388	-0.440681	-0.984756	0.246113	0.448
1162	rno-miR-223	Maf	Vangl1	-0.831436	-1.60348	-0.27945	0	-0.799668	-1.55472	-0.243519	0.002	-0.0317681	-0.0458836	0.0204367	0.376	-0.169239	-0.71579	0.292269	0.23	-0.13606	-0.64995	0.230368	0.36	-0.0331792	-0.417683	0.0180116	0.632
1163	rno-miR-223	Maf	Wwtr1	-0.360206	-1.9036	0.377916	0.288	0.2955	-1.5207	1.00498	0.9	-0.655706	-0.970755	0.360788	0.28	-0.564212	-0.963761	-0.136489	0.024	0.123281	-0.702003	0.379334	0.784	-0.687494	-0.968202	0.392911	0.598
1164	rno-miR-223	Maf	Zbtb1	-0.921159	-1.82217	-0.335531	0.002	-0.836879	-1.73176	-0.240814	0.002	-0.08428	-0.118006	0.0491199	0.326	-0.226181	-0.825562	0.271045	0.152	-0.137945	-0.745814	0.18597	0.318	-0.0882359	-0.372703	0.0471493	0.48
1165	rno-miR-223	Maf	Zdhhc17	2.33458	0.986911	4.74156	0.002	1.89275	0.509078	4.41785	0.006	0.441825	-0.235489	0.632436	0.31	0.746097	-0.622642	2.37541	0.142	0.282619	-0.33872	2.0139	0.348	0.463478	-0.622642	1.95954	0.518
1166	rno-miR-28	Foxp1	Slc38a3	0.114852	-5.58246	2.78869	0.726	-0.47585	-12.1894	2.27567	0.674	0.590702	-0.856844	7.23335	0.614	0.134172	-1.53686	1.59236	0.89	-0.0838347	-6.02621	0.886971	0.6	0.218007	-1.48087	5.4306	0.682
1167	rno-miR-290	Etv6	Casp3	-10.0611	-19.972	-2.4238	0.006	-11.921	-23.236	-4.28517	0	1.85991	0.482941	4.54828	0.012	-1.4947	-8.18423	-0.352941	0.042	-1.43217	-14.4369	3.30202	0.104	-0.0625286	-5.50725	7.42415	0.674
1168	rno-miR-290	Foxp1	Map2	1.16613	0.527243	2.01549	0	0.510212	-0.0308559	1.20331	0.068	0.655913	0.29729	1.27943	0.002	0.305116	0.00735294	1.87148	0.044	-0.00672124	-0.336066	2.21044	0.852	0.311837	-1.64	1.97172	0.336
1169	rno-miR-290	Gnb1	Arf4	-2.6203	-6.51092	-0.0877879	0.048	-4.05847	-9.19626	-1.5209	0	1.43817	0.360905	4.15126	0.006	-0.217449	-0.898438	0.0350915	0.164	-0.140421	-7.19215	1.06713	0.296	-0.0770276	-1.27833	6.70551	0.664
1170	rno-miR-290	Gnb1	Rpl15	-5.44761	-15.6332	0.722349	0.078	-9.88733	-25.5547	-4.00285	0.006	4.43972	0.580433	13.4633	0.028	-0.0488315	-1.74875	2.40407	0.692	0.185603	-18.6025	3.86109	0.672	-0.234434	-3.95267	20.6882	0.656
1171	rno-miR-290	Isl1	Acvr2a	8.91998	0.711356	19.3334	0.032	8.63464	0.477455	18.9078	0.034	0.285341	0.122863	0.639476	0.01	0.757168	-0.107908	3.12627	0.174	0.625815	0	2.08142	0.03	0.131353	-0.255896	2.01015	0.49
1172	rno-miR-290	Isl1	Col9a1	21.5041	3.5676	44.9301	0.02	19.7585	2.00895	42.2621	0.024	1.74561	0.68608	3.72144	0	2.23575	0.144006	10.5224	0.026	1.4321	0	5.44014	0.034	0.803652	-1.61321	6.5625	0.528
1173	rno-miR-290	Isl1	Cxcl12	3.71238	1.37611	6.68616	0	2.25605	0.131908	4.68401	0.026	1.45633	0.548194	3.15826	0.006	0.837205	0.142212	5.09277	0.026	0.169603	-1.79522	2.20857	0.406	0.667603	-1.33019	4.59489	0.596
1174	rno-miR-290	Isl1	Dclk1	-1.85407	-3.44612	-0.170362	0.032	0.790578	-0.203206	3.29079	0.108	-2.64465	-5.82086	-1.00133	0.002	-1.16348	-8.36607	0.582038	0.13	0.0505593	-3.48513	5.06548	0.816	-1.21404	-8.34513	2.44693	0.682
1175	rno-miR-290	Isl1	Dnm1l	12.0519	1.93461	24.0429	0.008	10.3008	0.46465	21.5781	0.038	1.75109	0.895407	3.63924	0	1.55696	0.341875	7.21842	0.048	0.753486	-0.692989	4.09164	0.104	0.803476	-1.62618	5.52797	0.66
1176	rno-miR-290	Isl1	Gcg	11.5419	1.11405	24.7206	0.032	11.264	0.925198	24.3841	0.034	0.277924	0.123457	0.57345	0	0.943883	-0.173251	3.79392	0.18	0.81661	0	2.70262	0.032	0.127273	-0.255896	2.53807	0.714
1177	rno-miR-290	Isl1	Kcnj9	8.12986	1.66281	16.213	0.012	6.7919	0.407421	13.8457	0.03	1.33796	0.639994	2.78303	0.002	1.11102	0.289416	5.8906	0.044	0.495068	-0.759777	2.48103	0.122	0.615949	-1.21698	4.21189	0.476
1178	rno-miR-290	Isl1	Kif3b	0.35894	0.162211	0.606323	0	0.174378	0.017585	0.371212	0.03	0.184562	0.0704462	0.39733	0.004	0.0954537	-0.00763716	0.603949	0.15	0.0122902	-0.279035	0.278918	0.622	0.0831634	-0.1875	0.5909	0.698
1179	rno-miR-290	Isl1	Map2	1.15583	0.506813	1.97835	0	0.587294	0.0208564	1.24493	0.036	0.568539	0.253322	1.21279	0.006	0.305116	0.00735294	1.87044	0.028	0.0450187	-0.820203	0.811076	0.432	0.260097	-0.51533	1.79471	0.548
1180	rno-miR-290	Isl1	Nefl	3.62551	1.25687	6.62154	0.002	2.35752	0.138583	5.00139	0.044	1.26799	0.560523	2.56681	0	0.756009	0.131647	4.52246	0.034	0.172246	-1.79599	1.94723	0.36	0.583763	-1.17571	3.99616	0.512
1181	rno-miR-290	Isl1	Rims1	5.76175	1.78626	10.5587	0.002	4.12922	0.443285	8.56588	0.03	1.63253	0.709173	3.31972	0.01	1.05234	0.147059	6.11723	0.04	0.302421	-1.83742	2.60472	0.194	0.749916	-1.51415	5.15058	0.646
1182	rno-miR-290	Isl1	Tmem184b	4.50925	1.07776	8.76488	0.006	3.37158	-0.0247989	7.24118	0.052	1.13767	0.444281	2.49095	0.006	0.771092	0.132353	4.10996	0.036	0.248061	-1.16491	1.86055	0.118	0.523031	-1.05425	3.5877	0.57
1183	rno-miR-290	Tp53	Dnm1l	12.0784	2.80255	24.051	0.01	13.3421	3.68321	26.1034	0.002	-1.26378	-2.82389	-0.529719	0.006	1.55696	0.341875	8.10801	0.038	1.60536	0	11.0642	0	-0.0483977	-4.46588	3.67513	0.954
1184	rno-miR-290	Tp53	Hk2	4.29483	0.452615	9.57029	0.018	5.33653	1.37929	10.6519	0	-1.0417	-2.35792	-0.291812	0.008	0.368392	-0.0485444	1.53387	0.14	0.405845	-1.05803	5.22074	0.116	-0.0374534	-3.68687	2.06924	0.92
1185	rno-miR-290	Tp53	Sept9	-4.12047	-7.78912	-1.17146	0.004	-3.91912	-7.45775	-0.969285	0.006	-0.201347	-0.475852	-0.0739448	0.002	-0.728339	-3.94434	0.113924	0.058	-0.722704	-3.06432	0	0	-0.00563451	-1.60914	0.391953	0.948
1186	rno-miR-290	Tp53	Tax1bp3	-1.96913	-4.02209	-0.405013	0.018	-2.17234	-4.32355	-0.599056	0.006	0.20321	0.0736693	0.48254	0.008	-0.256088	-1.176	-0.0633913	0.02	-0.260721	-1.79822	0	0	0.00463328	-0.598985	0.725625	0.836
1187	rno-miR-291a-3p	Maf	Adam19	0.392691	-0.280061	1.22978	0.25	-0.236908	-0.891697	0.535225	0.496	0.629599	0.32253	0.843575	0.008	0.0868085	-2.14394	0.617664	0.766	-0.420934	-3.01816	1.46405	0.216	0.507742	-1.5162	2.98161	0.376
1188	rno-miR-291a-3p	Maf	Agfg2	0.124787	-0.0303032	0.249022	0.106	0.0468643	-0.108896	0.162786	0.42	0.0779229	0.0426772	0.102893	0.01	0.154194	0.0463093	0.477273	0.028	0.0911047	-0.263307	0.471027	0.182	0.0630893	-0.210583	0.413383	0.472
1189	rno-miR-291a-3p	Maf	Arhgap26	0.240369	-0.666206	0.815157	0.492	0.244158	-0.662165	0.819187	0.482	-0.00378961	-0.00462441	-0.00251296	0	0.456878	-0.0528962	2.39394	0.15	0.460373	-0.0457597	1.84547	0.108	-0.00349487	-0.030289	0.880795	0.296
1190	rno-miR-291a-3p	Maf	Ash1l	0.724018	-0.0230039	1.36836	0.052	0.200176	-0.461848	0.761844	0.436	0.523842	0.286962	0.68398	0.004	0.820985	0.375824	2.10606	0.01	0.398122	-1.75188	2.56732	0.186	0.422864	-1.29302	2.54257	0.392
1191	rno-miR-291a-3p	Maf	Atp1a2	1.23211	-2.9496	4.43514	0.446	1.19558	-2.97821	4.39928	0.456	0.0365216	0.0181368	0.0475134	0	2.28473	-0.243312	11.7273	0.114	2.25447	-0.197816	10.7913	0.074	0.0302609	-0.12743	4.39073	0.226
1192	rno-miR-291a-3p	Maf	Bcap29	-0.0655753	-0.345239	0.28882	0.642	-0.107866	-0.391336	0.249734	0.458	0.0422903	0.0217345	0.0566898	0.006	-0.167658	-1.01602	0.0551835	0.162	-0.20146	-0.962018	0	0	0.0338019	-0.312183	0.193324	0.46
1193	rno-miR-291a-3p	Maf	Bmpr2	-0.367445	-1.33913	0.327466	0.312	0.273593	-0.669581	0.979729	0.434	-0.641039	-0.832382	-0.375053	0.002	-0.0273112	-0.60508	2.43551	0.84	0.4905	-1.39404	3.21595	0.092	-0.517811	-3.11266	1.58063	0.394
1194	rno-miR-291a-3p	Maf	Ccdc39	0.226476	-0.180439	0.488431	0.194	0.10594	-0.298591	0.363141	0.452	0.120536	0.0639098	0.160328	0.008	0.30166	0.0639523	1.03713	0.012	0.204144	-0.318237	0.85254	0.15	0.0975161	-0.316055	0.621079	0.412
1195	rno-miR-291a-3p	Maf	Ccdc8	-0.148468	-0.307627	0.0910364	0.158	-0.0634006	-0.209986	0.178174	0.492	-0.0850672	-0.111667	-0.0411824	0.01	-0.191548	-0.625275	-0.0549451	0.012	-0.122772	-0.540572	0.234682	0.186	-0.068776	-0.423737	0.215263	0.28
1196	rno-miR-291a-3p	Maf	Ccl2	-1.30585	-2.42262	-0.184106	0.024	0.316363	-0.69364	1.18931	0.422	-1.62221	-2.14139	-0.804394	0.002	-0.778148	-1.67497	2.64394	0.174	0.530807	-4.72554	7.22035	0.404	-1.30895	-7.72462	3.92513	0.238
1197	rno-miR-291a-3p	Maf	Cdc27	0.341146	-0.935927	1.25914	0.488	0.376588	-0.899688	1.30097	0.44	-0.0354417	-0.0458061	-0.0204976	0.012	0.67958	-0.110402	3.67424	0.15	0.707666	-0.0494637	3.39196	0.076	-0.028086	-0.0819039	1.2132	0.244
1198	rno-miR-291a-3p	Maf	Cdkn1b	0.344523	-0.278034	1.2131	0.24	-0.224096	-0.804449	0.661867	0.432	0.568619	0.293052	0.749442	0.006	0.0593188	-2.03788	0.576394	0.836	-0.399566	-2.76077	1.27898	0.086	0.458885	-1.38085	2.71751	0.284
1199	rno-miR-291a-3p	Maf	Cdr2	0.126254	0.049316	0.19294	0.01	0.0222068	-0.0419723	0.077823	0.422	0.104048	0.055992	0.135143	0.002	0.129679	0.069187	0.242987	0.018	0.0467249	-0.336077	0.432751	0.17	0.0829545	-0.236501	0.455571	0.454
1200	rno-miR-291a-3p	Maf	Clspn	0.0445178	-0.265266	0.26094	0.652	0.083727	-0.223895	0.304313	0.416	-0.0392092	-0.0509332	-0.0217297	0.004	0.124503	-0.0492655	0.78785	0.16	0.15643	0	0.743722	0	-0.0319269	-0.196415	0.248344	0.334
1201	rno-miR-291a-3p	Maf	Crot	-0.0522963	-0.204547	0.149388	0.496	-0.0595803	-0.212264	0.142534	0.448	0.00728404	0.00318334	0.0100152	0.014	-0.106334	-0.583333	0.0175824	0.164	-0.112005	-0.534587	0.00640905	0.096	0.00567165	-0.214749	0.0418792	0.722
1202	rno-miR-291a-3p	Maf	Cxcl12	0.778565	0.359154	1.00654	0.01	0.0125407	-0.0912926	0.0922798	0.674	0.766024	0.402041	1.00908	0.008	0.672253	0.24733	1.14991	0.016	0.0551915	-3.04166	2.81379	0.838	0.617061	-1.84521	3.61984	0.306
1203	rno-miR-291a-3p	Maf	Cyfip2	-0.00288589	-0.126762	0.092989	0.974	0.0354531	-0.087421	0.119551	0.428	-0.0383389	-0.050361	-0.0169706	0.012	0.0347702	-0.0409381	0.350891	0.294	0.0654383	-0.0373982	0.26287	0.098	-0.0306681	-0.215732	0.340909	0.608
1204	rno-miR-291a-3p	Maf	Dcaf6	0.554947	0.251038	0.709928	0.01	-0.00781985	-0.105234	0.0362437	0.604	0.562767	0.304949	0.736278	0.004	0.461592	0.0518469	0.817508	0.026	0.00761876	-2.35681	2.01626	0.788	0.453973	-1.39489	2.73806	0.394
1205	rno-miR-291a-3p	Maf	Ddx21	-0.102078	-0.273817	0.14804	0.29	-0.0677137	-0.239623	0.181264	0.452	-0.0343645	-0.0464032	-0.0179603	0.008	-0.1566	-0.65484	-0.0131868	0.02	-0.12925	-0.618241	0.0250199	0.08	-0.0273499	-0.263959	0.0802736	0.482
1206	rno-miR-291a-3p	Maf	Eif5	-0.0734129	-0.267165	0.191711	0.434	-0.0817436	-0.277589	0.18363	0.406	0.00833073	0.00438622	0.011329	0.008	-0.147271	-0.795455	0.0233089	0.166	-0.153085	-0.738543	0.0102246	0.112	0.00581432	-0.284768	0.0132479	0.598
1207	rno-miR-291a-3p	Maf	Entpd1	-0.267522	-0.354497	-0.153276	0.004	-0.0141543	-0.0526022	0.0321064	0.5	-0.253368	-0.333391	-0.156737	0.004	-0.24127	-0.404818	-0.153983	0.024	-0.0372282	-0.958789	0.977347	0.426	-0.204042	-1.18529	0.604032	0.378
1208	rno-miR-291a-3p	Maf	Fam20b	0.122009	-0.328825	0.460299	0.446	0.124351	-0.326244	0.463041	0.444	-0.00234248	-0.00385157	-0.00031261	0.04	0.23277	-0.0291747	1.2197	0.144	0.234157	-0.0215195	1.12016	0.104	-0.00138701	-0.0122083	1.2197	0.708
1209	rno-miR-291a-3p	Maf	Gng11	-0.0318016	-0.190208	0.202202	0.722	-0.0697338	-0.23261	0.167292	0.486	0.0379322	0.0190499	0.0507392	0.004	-0.0995078	-0.674242	0.0449358	0.164	-0.129905	-0.618241	0	0	0.0303972	-0.198675	0.187761	0.542
1210	rno-miR-291a-3p	Maf	Gng12	-0.221588	-0.292985	-0.10524	0.004	-0.0107259	-0.0462646	0.0328916	0.544	-0.210862	-0.276246	-0.111591	0.004	-0.198846	-0.335911	-0.121273	0.018	-0.0290221	-0.778693	0.808355	0.38	-0.169824	-0.982383	0.50036	0.288
1211	rno-miR-291a-3p	Maf	Htt	-0.575565	-0.748096	-0.300788	0.002	-0.00688351	-0.0578753	0.0803344	0.748	-0.568682	-0.758713	-0.324389	0.002	-0.494981	-0.848469	-0.163551	0.02	-0.0357256	-2.05979	2.30548	0.762	-0.459255	-2.72214	1.38121	0.322
1212	rno-miR-291a-3p	Maf	Itpr1	0.796422	-0.234532	1.51637	0.072	0.252597	-0.730221	0.926299	0.444	0.543825	0.334133	0.718389	0.004	0.93655	0.38022	2.62879	0.018	0.498295	-1.702	2.80048	0.18	0.438255	-1.32541	2.59991	0.404
1213	rno-miR-291a-3p	Maf	Kcnma1	0.61952	0.273143	0.868575	0.012	0.0563184	-0.114513	0.195272	0.508	0.563202	0.310431	0.745911	0.008	0.583153	0.395748	0.970038	0.022	0.129225	-2.14775	2.2322	0.264	0.453929	-1.35889	2.66852	0.356
1214	rno-miR-291a-3p	Maf	Kif3b	0.0962994	0.0386193	0.124994	0.008	-0.00290286	-0.0315926	0.00764893	0.45	0.0992023	0.0518321	0.134208	0.002	0.0779258	-0.00856855	0.140738	0.15	-0.001799	-0.467976	0.380043	0.726	0.0797248	-0.275738	0.532684	0.554
1215	rno-miR-291a-3p	Maf	Kif5a	0.677847	0.340338	0.921839	0.014	0.0487219	-0.124915	0.17036	0.468	0.629125	0.351043	0.837315	0.008	0.62483	0.441622	1.04386	0.024	0.116851	-2.47487	2.42761	0.392	0.507979	-1.5432	3.03771	0.266
1216	rno-miR-291a-3p	Maf	Limd1	-0.138434	-0.251565	0.0221938	0.072	-0.0398296	-0.140639	0.111107	0.432	-0.0986042	-0.129405	-0.0533487	0.002	-0.158533	-0.404565	-0.0626901	0.018	-0.0789337	-0.503127	0.335735	0.204	-0.0795997	-0.486324	0.24766	0.43
1217	rno-miR-291a-3p	Maf	Lmo2	-0.270833	-0.366684	-0.139332	0.01	-0.0224889	-0.0785846	0.0507365	0.482	-0.248344	-0.324857	-0.144151	0.006	-0.252971	-0.420903	-0.171565	0.018	-0.0519508	-0.975313	0.996903	0.28	-0.20102	-1.21743	0.615911	0.19
1218	rno-miR-291a-3p	Maf	Lrrc4	0.134228	-0.226864	0.347376	0.298	0.0876723	-0.277815	0.300479	0.456	0.0465557	0.0247827	0.0608666	0.006	0.204826	0.019649	0.845985	0.014	0.166857	-0.0403125	0.692603	0.2	0.0379684	-0.12167	0.34264	0.194
1219	rno-miR-291a-3p	Maf	Lrrcc1	0.689008	0.354655	0.926637	0.004	0.0397941	-0.0791717	0.149762	0.466	0.649214	0.367486	0.85273	0.006	0.62483	0.406876	1.0579	0.02	0.100813	-2.5947	2.47638	0.408	0.524017	-1.59899	3.14418	0.44
1220	rno-miR-291a-3p	Maf	Map1b	0.556663	0.247849	0.73476	0.008	-0.0259756	-0.150767	0.075186	0.458	0.582639	0.314029	0.764694	0.008	0.444812	-0.0909091	0.814396	0.176	-0.0255991	-2.42938	1.99737	0.592	0.470411	-1.41433	2.78612	0.252
1221	rno-miR-291a-3p	Maf	Map2	0.298333	0.115888	0.386668	0.01	-0.00582372	-0.0634232	0.0228473	0.516	0.304156	0.159186	0.397838	0.002	0.246438	0.023142	0.438833	0.016	0.00176313	-1.22165	1.0758	0.744	0.244675	-0.727862	1.42451	0.286
1222	rno-miR-291a-3p	Maf	Mgll	0.434821	-0.883874	1.39161	0.402	0.4245	-0.895514	1.38385	0.41	0.0103218	0.00446224	0.0143054	0.01	0.808698	-0.0883093	4.15909	0.138	0.800082	-0.0874773	3.30308	0.108	0.00861669	-0.0590353	1.62136	0.49
1223	rno-miR-291a-3p	Maf	Mmp11	-0.701687	-1.11055	-0.0950845	0.038	-0.119721	-0.451653	0.335961	0.486	-0.581966	-0.780952	-0.276292	0.014	-0.718162	-1.29469	-0.390133	0.018	-0.249125	-2.54702	2.15643	0.172	-0.469038	-2.81054	1.43377	0.432
1224	rno-miR-291a-3p	Maf	Myef2	0.684492	0.281651	0.988501	0.012	0.0714784	-0.226293	0.270281	0.45	0.613013	0.314833	0.828049	0.006	0.654067	0.429609	1.08447	0.022	0.159246	-2.36989	2.44142	0.29	0.49482	-1.49856	2.94885	0.292
1225	rno-miR-291a-3p	Maf	Myo6	0.13147	-0.292308	0.439286	0.38	0.116402	-0.30981	0.424727	0.45	0.0150678	0.00767392	0.0198112	0.01	0.232307	-0.0148415	1.11084	0.146	0.219729	-0.0295976	0.884849	0.112	0.0125774	-0.0460763	0.443709	0.198
1226	rno-miR-291a-3p	Maf	Nphs1	0.798767	0.358585	1.0683	0.008	0.038555	-0.132603	0.15919	0.508	0.760212	0.419364	1.00276	0.002	0.716603	0.425234	1.21854	0.026	0.10336	-3.02014	2.85543	0.518	0.613243	-1.84953	3.63607	0.438
1227	rno-miR-291a-3p	Maf	Odf2l	0.428017	-0.116665	1.04744	0.122	-0.187488	-0.662414	0.380007	0.452	0.615505	0.317172	0.811399	0.002	0.168415	-1.53197	0.598009	0.142	-0.329095	-2.90687	1.57511	0.442	0.497509	-1.50036	2.96152	0.268
1228	rno-miR-291a-3p	Maf	Panx1	-0.619907	-0.867877	-0.301927	0	-0.0533246	-0.201713	0.104097	0.45	-0.566582	-0.746412	-0.306413	0	-0.580748	-0.982673	-0.400312	0.014	-0.123156	-2.20974	2.20554	0.278	-0.457592	-2.71519	1.37761	0.28
1229	rno-miR-291a-3p	Maf	Pappa	0.779188	0.107436	1.27934	0.034	0.157573	-0.39815	0.566241	0.424	0.621615	0.322121	0.8173	0.002	0.823578	0.413043	1.7197	0.028	0.322188	-2.20838	2.80062	0.17	0.50139	-1.51008	2.96847	0.324
1230	rno-miR-291a-3p	Maf	Pcdh7	1.10397	-0.801447	2.4571	0.224	0.547204	-1.30695	1.85383	0.474	0.556762	0.27024	0.721544	0.008	1.50335	0.331868	5.36345	0.012	1.05396	-1.15321	5.07539	0.216	0.449392	-1.35133	2.66049	0.216
1231	rno-miR-291a-3p	Maf	Pcdha4	0.198252	-0.871365	0.880426	0.612	0.296964	-0.769419	0.998816	0.478	-0.0987119	-0.132392	-0.0529604	0.006	0.476242	-0.138462	2.80322	0.158	0.55605	-0.00619457	2.0792	0.098	-0.079808	-0.491114	0.937086	0.372
1232	rno-miR-291a-3p	Maf	Pik3r3	0.405376	-0.450748	1.06455	0.3	0.250667	-0.598957	0.872583	0.47	0.154709	0.0740372	0.20283	0.002	0.603605	0.0725275	2.5	0.008	0.478593	-0.137244	2.30048	0.186	0.125012	-0.384089	1.12914	0.288
1233	rno-miR-291a-3p	Maf	Pou4f1	0.871511	0.291173	1.39222	0.024	0.156688	-0.360802	0.550425	0.448	0.714824	0.428097	0.941927	0.004	0.900951	0.484386	1.68468	0.014	0.323917	-2.60724	3.10062	0.2	0.577035	-1.74874	3.44135	0.292
1234	rno-miR-291a-3p	Maf	Ppp1r9a	0.820034	-0.285067	1.65538	0.096	0.273881	-0.819499	1.0507	0.474	0.546153	0.294508	0.729323	0.006	0.978975	0.33448	2.75908	0.036	0.538578	-1.64635	2.92203	0.188	0.440397	-1.31749	2.58986	0.316
1235	rno-miR-291a-3p	Maf	Ppp3ca	-0.35645	-1.01203	0.168532	0.144	0.181395	-0.487151	0.675029	0.468	-0.537845	-0.714904	-0.2817	0.006	-0.11429	-0.52446	1.62121	0.368	0.319947	-1.30015	2.49157	0.38	-0.434236	-2.51352	1.27322	0.246
1236	rno-miR-291a-3p	Maf	Prox1	0.215385	-0.574165	0.791294	0.428	0.222835	-0.566171	0.80147	0.42	-0.00745002	-0.00992816	-0.00376802	0.008	0.413804	-0.0505495	2.18182	0.122	0.419584	-0.0350228	2.00769	0.078	-0.00578021	-0.0202442	0.798013	0.584
1237	rno-miR-291a-3p	Maf	PVR	-0.654329	-1.04281	-0.20682	0.024	0.109974	-0.255825	0.451193	0.432	-0.764303	-0.979527	-0.426423	0.004	-0.440027	-0.942936	0.838696	0.186	0.176335	-2.36429	3.31615	0.408	-0.616362	-3.64519	1.85493	0.336
1238	rno-miR-291a-3p	Maf	Rgl1	0.476225	-0.261149	1.37719	0.168	-0.254601	-0.928429	0.626161	0.45	0.730826	0.366644	0.940541	0.01	0.139106	-2.28788	0.678369	0.526	-0.449971	-3.45113	1.73902	0.298	0.589077	-1.75594	3.45001	0.36
1239	rno-miR-291a-3p	Maf	Rictor	0.436157	-0.466947	1.20238	0.28	0.282218	-0.611206	1.02309	0.45	0.153939	0.0814564	0.199792	0.002	0.66272	0.0486796	2.81061	0.024	0.537972	-0.132561	2.23536	0.198	0.124747	-0.37545	2.81061	0.222
1240	rno-miR-291a-3p	Maf	Rims1	0.902359	0.370224	1.22572	0.008	0.0707762	-0.1791	0.255052	0.502	0.831583	0.481433	1.09109	0.006	0.837782	0.217391	1.39849	0.034	0.166664	-3.24873	3.23304	0.326	0.671118	-2.03672	4.00556	0.49
1241	rno-miR-291a-3p	Maf	Samd12	0.209321	-0.170769	0.541426	0.242	0.116111	-0.248582	0.436408	0.456	0.0932108	0.0491463	0.121364	0.006	0.297979	0.0414288	1.13311	0.012	0.222774	-0.126101	0.921183	0.21	0.0752058	-0.217063	0.491426	0.162
1242	rno-miR-291a-3p	Maf	Setd5	-0.349157	-1.11793	0.201075	0.212	0.216519	-0.518974	0.733745	0.494	-0.565676	-0.741171	-0.326016	0.006	-0.0710363	-0.555443	1.90539	0.8	0.38505	-1.2828	2.7171	0.196	-0.456087	-2.67671	1.36177	0.376
1243	rno-miR-291a-3p	Maf	Sorbs2	-0.0460786	-0.123456	0.0120352	0.098	0.0204715	-0.0521277	0.0736242	0.488	-0.0665502	-0.086999	-0.0405149	0.004	-0.017893	-0.0636093	0.181818	0.146	0.0359672	-0.16791	0.311246	0.45	-0.0538602	-0.318034	0.160547	0.144
1244	rno-miR-291a-3p	Maf	Sox6	-0.0901382	-0.239057	0.12234	0.312	-0.059365	-0.203504	0.156845	0.47	-0.0307732	-0.0394589	-0.0176254	0.002	-0.138333	-0.573845	-0.00979687	0.028	-0.112867	-0.54375	0.0259681	0.202	-0.0254654	-0.258278	0.074874	0.234
1245	rno-miR-291a-3p	Maf	Sqrdl	-0.636704	-0.98149	-0.169926	0.022	-0.0957013	-0.352208	0.254436	0.454	-0.541002	-0.720445	-0.27296	0.008	-0.638562	-1.11589	-0.372277	0.018	-0.201488	-2.29522	2.08018	0.182	-0.437074	-2.65709	1.35025	0.28
1246	rno-miR-291a-3p	Maf	Ssh3	0.906013	-0.32241	1.85741	0.11	0.312382	-0.886403	1.16986	0.458	0.593631	0.303371	0.774251	0.014	1.09241	0.361376	3.14178	0.018	0.612917	-1.73718	3.15672	0.176	0.479493	-1.41829	2.80034	0.122
1247	rno-miR-291a-3p	Maf	St3gal1	0.148604	-0.380903	0.550608	0.462	0.154988	-0.37613	0.556097	0.446	-0.00638419	-0.00913837	-0.00262547	0.016	0.287082	-0.0384274	1.51515	0.138	0.29128	-0.0226532	1.39861	0.088	-0.00419757	-0.0112066	0.55298	0.584
1248	rno-miR-291a-3p	Maf	Syne1	0.156217	0.0642028	0.216105	0.006	-0.0103	-0.0634028	0.0267016	0.426	0.166517	0.0892855	0.224856	0.014	0.121651	-0.0514301	0.2203	0.176	-0.0125457	-0.682849	0.55544	0.52	0.134197	-0.398128	0.782259	0.36
1249	rno-miR-291a-3p	Maf	Synj2bp	0.574226	0.201413	0.751731	0.012	-0.0330531	-0.199863	0.103779	0.442	0.607279	0.261468	0.795263	0.008	0.451923	-0.147002	0.83989	0.14	-0.037347	-2.5103	2.05252	0.628	0.48927	-1.46364	2.8722	0.38
1250	rno-miR-291a-3p	Maf	Taok3	0.155899	-0.550505	0.665865	0.53	0.201744	-0.495355	0.715891	0.456	-0.0458449	-0.061669	-0.0232179	0.014	0.341875	-0.0769687	1.91309	0.152	0.378662	-0.0126722	1.80373	0.084	-0.0367873	-0.253902	0.621827	0.656
1251	rno-miR-291a-3p	Maf	Tex9	-0.197295	-0.277298	-0.0909767	0.006	-0.0169715	-0.0624277	0.0380857	0.412	-0.180323	-0.241369	-0.0925018	0.004	-0.184812	-0.317881	-0.126758	0.026	-0.0385971	-0.744288	0.75181	0.298	-0.146215	-0.916705	0.463643	0.218
1252	rno-miR-291a-3p	Maf	Tgfbr1	-0.081552	-0.129443	-0.017602	0.024	-0.0166813	-0.0550184	0.0398221	0.408	-0.0648707	-0.0845036	-0.0374461	0.002	-0.0865067	-0.181818	-0.0436306	0.006	-0.0339773	-0.288501	0.232461	0.194	-0.0525294	-0.312471	0.157667	0.204
1253	rno-miR-291a-3p	Maf	Tm4sf1	-0.188678	-0.270226	-0.0570927	0.012	-0.0258171	-0.0900678	0.0625563	0.42	-0.162861	-0.208922	-0.0823379	0.002	-0.186933	-0.316312	-0.0652174	0.026	-0.0545516	-0.687288	0.655184	0.222	-0.132381	-0.823366	0.413967	0.232
1254	rno-miR-291a-3p	Maf	Trib1	0.243994	-0.70547	0.989779	0.49	0.280283	-0.671815	1.02727	0.448	-0.0362898	-0.0470024	-0.0212737	0.004	0.497174	-0.0904797	2.6558	0.216	0.526864	-0.0366113	2.11288	0.14	-0.0296907	-0.146809	0.895238	0.224
1255	rno-miR-291a-3p	Maf	Trip11	0.0908386	-0.190469	0.327874	0.408	0.0841617	-0.197343	0.31961	0.436	0.00667697	0.00420052	0.00845362	0	0.164522	-0.013425	0.825758	0.18	0.158567	-0.0220642	0.639244	0.142	0.00595442	-0.0241181	0.31457	0.21
1256	rno-miR-291a-3p	Maf	Ttc14	0.163272	-0.437291	0.627509	0.478	0.186136	-0.415436	0.655756	0.432	-0.0228644	-0.0314728	-0.0108133	0.006	0.331815	-0.0549451	1.81818	0.136	0.349634	-0.016672	1.40346	0.068	-0.0178198	-0.0934941	0.642384	0.64
1257	rno-miR-291a-3p	Maf	Vipr2	0.00479047	-0.14359	0.134184	0.852	0.0504078	-0.0973224	0.181403	0.428	-0.0456173	-0.0607605	-0.0243192	0.006	0.0561567	-0.0495435	0.463284	0.184	0.0928436	0	0.445755	0	-0.0366869	-0.177716	0.116813	0.214
1258	rno-miR-291a-3p	Maf	Wdr78	0.261934	-0.691175	0.927528	0.44	0.272985	-0.679833	0.940497	0.426	-0.0110506	-0.013673	-0.00796321	0	0.50473	-0.0637363	2.66667	0.114	0.513712	-0.0481514	2.06576	0.088	-0.0089821	-0.0147989	0.976821	0.234
1259	rno-miR-291a-3p	Maf	Zbtb38	0.817138	-0.325685	1.62328	0.124	0.312106	-0.793864	1.04741	0.45	0.505032	0.251673	0.65773	0.006	1.0166	0.296915	3.11221	0.026	0.60868	-1.40747	2.94222	0.22	0.407916	-1.2167	2.4004	0.154
1260	rno-miR-291a-3p	Maf	Zbtb43	-0.602142	-0.757587	-0.275275	0.008	0.0148057	-0.0393014	0.138598	0.446	-0.616947	-0.802327	-0.322947	0.004	-0.494713	-0.883977	-0.023142	0.028	0.00270948	-2.14426	2.51581	0.7	-0.497422	-2.92196	1.48668	0.328
1261	rno-miR-291a-3p	Maf	Zdhhc17	0.68283	0.12667	1.0518	0.03	0.119239	-0.313001	0.408048	0.464	0.563592	0.297871	0.758894	0.006	0.70248	0.378743	1.28836	0.026	0.247086	-2.0692	2.46681	0.172	0.455393	-1.37869	2.71859	0.282
1262	rno-miR-291a-3p	Maf	Zfand3	-0.108625	-0.221799	0.0769924	0.148	-0.0456641	-0.160016	0.148445	0.438	-0.0629609	-0.0854853	-0.0370643	0.002	-0.139178	-0.469697	-0.0340238	0.022	-0.0893667	-0.423447	0.111418	0.204	-0.0498117	-0.260335	0.13067	0.442
1263	rno-miR-291a-3p	Maf	Zfp91	-0.197017	-0.653522	0.420245	0.466	-0.174714	-0.633949	0.436382	0.512	-0.0223025	-0.0295389	-0.0132588	0.006	-0.348237	-1.6701	0.0234631	0.148	-0.330296	-1.36152	0.0451797	0.104	-0.017941	-0.665563	0.0536357	0.354
1264	rno-miR-296*	Tp53	Cd276	-1.59515	-2.46387	-1.03217	0	-1.58964	-2.46467	-1.02626	0	-0.00551154	-0.01086	0.000694563	0.098	-0.696809	-1.46501	0.505858	0.158	-0.689743	-1.19856	0.464063	0.126	-0.00706575	-1.30303	0.00315577	0.312
1265	rno-miR-296*	Tp53	Mmp14	-0.420517	-0.88968	-0.137801	0	-0.605174	-0.911342	-0.380924	0	0.184657	-0.101115	0.386107	0.274	-0.146289	-0.714894	0.695652	0.56	-0.419557	-0.954386	0.601486	0.206	0.273268	-0.511785	0.768309	0.84
1266	rno-miR-296*	Tp53	Tnfrsf1a	-0.480586	-0.726995	-0.317916	0	-0.44877	-0.738822	-0.277623	0	-0.0318161	-0.0718752	0.0193708	0.288	-0.215078	-0.434043	0.0695652	0.134	-0.167875	-0.367364	0.0593132	0.096	-0.047203	-0.434043	0.0274116	0.756
1267	rno-miR-297	Gnb2	Ptprd	-34.1719	-68.9617	-8.19948	0.012	-34.5171	-69.4836	-8.46947	0.012	0.345208	0.0727612	1.0595	0.026	-0.804114	-2.39377	18.8605	0.66	-1.09525	-6.72274	20.3542	0.568	0.291134	-2.39377	10.2615	0.49
1268	rno-miR-297	Maf	Akap2	-4.53644	-10.4626	-1.09259	0.006	-4.86004	-10.8667	-1.34321	0.004	0.323602	0.0197393	1.05416	0.04	0.219686	-0.176673	5.00222	0.496	-0.102444	-2.18463	3.29964	0.296	0.322131	-1.53679	5.30969	0.222
1269	rno-miR-297	Maf	Ank3	-0.300312	-0.631467	-0.0786062	0.012	-0.316794	-0.659173	-0.0930751	0.006	0.0164815	0.00325185	0.0425455	0.028	0.00945559	-0.0126949	0.245918	0.422	-0.00563528	-0.0842186	0.176895	0.548	0.0150909	-0.0789173	0.227649	0.274
1270	rno-miR-297	Maf	Aoc3	4.26791	1.03271	8.45087	0.01	4.20659	0.998768	8.39063	0.016	0.0613267	0.0124179	0.189044	0.03	0.117359	-2.44186	0.305949	0.628	0.0572974	-2.05419	0.187677	0.678	0.0600616	-1.12308	0.957645	0.252
1271	rno-miR-297	Maf	Arhgap26	-12.3099	-25.0358	-3.21753	0.008	-12.3133	-25.0369	-3.21993	0.008	0.00337134	0.000839019	0.00661781	0.028	-0.180081	-0.808174	6.18605	0.844	-0.18284	-0.789115	5.11469	0.728	0.00275955	-0.722054	4.86154	0.266
1272	rno-miR-297	Maf	Ash1l	-17.7281	-35.5577	-4.5777	0.008	-17.4436	-34.5549	-4.30818	0.008	-0.284594	-0.805872	-0.0537808	0.028	-0.514331	-1.27195	11.8485	0.612	-0.233183	-0.787184	8.89707	0.666	-0.281148	-4.63673	10.3256	0.388
1273	rno-miR-297	Maf	Bcap29	4.83124	1.40756	9.8337	0.014	4.85319	1.42062	9.85059	0.014	-0.0219497	-0.0667834	-0.00423069	0.028	0.0521464	-2.73905	0.311391	0.93	0.0743022	-2.41552	0.364394	0.588	-0.0221558	-2.12308	0.271903	0.394
1274	rno-miR-297	Maf	Bmpr2	-4.54106	-10.1701	-0.788164	0.018	-4.88999	-10.6877	-1.15997	0.01	0.348933	0.0476752	1.08744	0.038	0.240499	-0.146909	5.24445	0.454	-0.104173	-2.43516	3.78521	0.306	0.344672	-1.67404	5.67006	0.254
1275	rno-miR-297	Maf	Ccdc127	-14.9182	-28.2594	-4.21231	0.012	-14.5436	-27.6798	-3.88066	0.012	-0.374578	-1.06176	-0.0534245	0.032	-0.553178	-1.10765	10.7574	0.648	-0.181511	-0.653679	8.82952	0.702	-0.371667	-6.10155	2.48314	0.298
1276	rno-miR-297	Maf	Ccdc50	-13.0668	-24.839	-4.15183	0.008	-12.7784	-24.5552	-3.70811	0.01	-0.288336	-0.815045	-0.0467753	0.028	-0.449856	-0.957507	9.23017	0.578	-0.162642	-0.595955	7.72951	0.65	-0.287214	-4.74161	2.36923	0.296
1277	rno-miR-297	Maf	Cdkn1b	3.0482	0.468643	6.84174	0.028	3.35544	0.740415	7.37531	0.014	-0.30724	-0.957953	-0.0482044	0.026	-0.226918	-4.38271	0.098682	0.41	0.0783178	-3.17877	2.08135	0.284	-0.305236	-5.02736	1.46245	0.112
1278	rno-miR-297	Maf	Cish	24.7827	5.34423	50.4951	0.014	24.6745	5.31423	50.1253	0.014	0.108173	0.0239695	0.315012	0.034	0.463787	-13	1.69972	0.702	0.356602	-12.4094	1.3062	0.692	0.107185	-8.73846	1.74122	0.284
1279	rno-miR-297	Maf	Cngb1	-20.3767	-40.551	-6.11268	0.002	-20.0574	-40.0825	-5.772	0.002	-0.31928	-0.897376	-0.0736267	0.034	-0.584421	-1.46176	13.564	0.622	-0.269171	-0.858261	10.2364	0.648	-0.31525	-5.15657	5.01538	0.294
1280	rno-miR-297	Maf	Cplx2	-15.0832	-29.3906	-4.59562	0.006	-14.7125	-29.0805	-4.26589	0.008	-0.370736	-1.09546	-0.0530166	0.028	-0.552475	-1.11536	9.39535	0.616	-0.183945	-0.696066	8.4457	0.672	-0.36853	-6.07774	2.38462	0.302
1281	rno-miR-297	Maf	Crb3	5.32368	1.16827	10.8361	0.014	5.34873	1.18535	10.8864	0.014	-0.0250488	-0.074948	-0.00638881	0.024	0.0559675	-2.5814	0.336419	0.934	0.0820302	-2.18696	0.383378	0.55	-0.0260626	-2.33846	0.100267	0.112
1282	rno-miR-297	Maf	Crot	2.91335	0.827696	5.87674	0.004	2.91717	0.831463	5.89014	0.004	-0.00382802	-0.0115143	-0.000200283	0.048	0.0401381	-1.72006	0.190712	0.91	0.0436183	-1.45659	0.197263	0.634	-0.00348024	-1.18462	0.0243995	0.586
1283	rno-miR-297	Maf	Cxcl12	-11.8409	-23.5104	-2.79894	0.012	-11.4305	-22.9909	-2.44504	0.014	-0.410421	-1.28345	-0.0487337	0.042	-0.540195	-1.34598	7.95349	0.52	-0.130809	-0.571317	7.13751	0.762	-0.409386	-6.77972	1.95425	0.28
1284	rno-miR-297	Maf	Dclk1	13.6187	3.8768	25.6813	0.01	12.8208	3.19447	25.1817	0.01	0.797942	0.156997	2.25159	0.028	0.908531	-10.7442	5.2227	0.2	0.116425	-11.4776	1.54253	0.77	0.792106	-3.81395	13.0756	0.332
1285	rno-miR-297	Maf	Dnajc6	-10.0585	-20.3715	-2.50082	0.006	-10.0387	-20.3432	-2.49451	0.006	-0.019762	-0.0609521	-0.00526726	0.016	-0.166866	-0.660374	5.16279	0.746	-0.147205	-0.593265	4.96962	0.678	-0.0196611	-0.409091	3.76923	0.324
1286	rno-miR-297	Maf	Dnm1l	-26.1612	-52.5347	-6.59295	0.004	-25.734	-51.6285	-6.11292	0.006	-0.427277	-1.25391	-0.0593411	0.038	-0.765415	-1.86415	15.3353	0.616	-0.343175	-1.16341	13.1305	0.668	-0.422239	-6.98106	6.23077	0.382
1287	rno-miR-297	Maf	Eif4a1	12.3412	3.16429	24.6057	0.018	12.3338	3.15641	24.575	0.018	0.00733792	0.000833277	0.0211513	0.036	0.189657	-7.31303	0.803896	0.732	0.182432	-6.09428	0.747917	0.642	0.00722453	-6.25581	0.731118	0.674
1288	rno-miR-297	Maf	Elovl6	-16.8999	-32.8674	-3.83504	0.014	-16.5341	-32.5302	-3.50641	0.02	-0.36582	-1.01749	-0.0656654	0.026	-0.574065	-1.23796	11.7597	0.6	-0.212055	-0.770247	9.01711	0.642	-0.36201	-5.97299	10.3023	0.39
1289	rno-miR-297	Maf	Entpd1	4.43328	1.19881	8.51282	0.004	4.29804	1.09093	8.19314	0.008	0.135237	0.0204702	0.387852	0.024	0.186202	-3.30949	0.34139	0.572	0.0508157	-2.66976	0.200143	0.786	0.135386	-0.639726	2.24107	0.284
1290	rno-miR-297	Maf	Gabbr2	-11.0093	-21.4929	-2.74753	0.012	-10.6559	-21.2898	-2.52946	0.012	-0.353316	-1.06272	-0.0379086	0.044	-0.475076	-0.864048	8.22763	0.57	-0.126269	-0.526362	6.63704	0.804	-0.348807	-5.74929	1.84018	0.4
1291	rno-miR-297	Maf	Gbp2	23.002	6.68744	41.0968	0.006	20.9107	4.55727	39.0493	0.014	2.0913	0.3631	5.96339	0.034	2.19459	-21.7709	17.3209	0.16	0.116096	-26.8211	7.40168	0.776	2.07849	-9.95501	34.2533	0.16
1292	rno-miR-297	Maf	Gng7	-22.826	-44.7562	-5.61554	0.014	-22.3951	-44.5432	-5.08683	0.016	-0.430901	-1.19954	-0.0781201	0.032	-0.72088	-1.65439	13.5814	0.646	-0.292466	-1.02587	11.7626	0.69	-0.428415	-7.05292	3.06895	0.166
1293	rno-miR-297	Maf	Grm5	-13.296	-26.705	-2.77101	0.02	-13.3015	-26.7064	-2.78096	0.02	0.00555463	0.00075243	0.0301819	0	-0.190773	-0.874794	6.65458	0.81	-0.199014	-0.845898	6.65576	0.682	0.00824081	-0.782477	3.37187	0.16
1294	rno-miR-297	Maf	Gspt1	2.88083	0.562196	5.82615	0.022	2.87552	0.553698	5.8012	0.022	0.00531254	0.00178526	0.0168772	0.022	0.0480581	-1.47128	0.191259	0.726	0.0419561	-1.42155	0.174588	0.664	0.00610205	-1.07692	0.172205	0.22
1295	rno-miR-297	Maf	Gucy1a3	-7.48284	-14.914	-1.86563	0.012	-7.5091	-14.917	-1.89716	0.012	0.0262643	0.0043331	0.0690478	0.028	-0.0889781	-0.495751	3.62791	0.898	-0.113247	-0.550182	3.6899	0.614	0.0242684	-0.495751	1.99561	0.29
1296	rno-miR-297	Maf	Hk2	-7.37745	-15.0172	-1.77456	0.016	-7.37225	-15.0002	-1.76844	0.016	-0.00520306	-0.0136386	-0.00130366	0.03	-0.113883	-0.481355	4.37626	0.788	-0.109153	-0.454199	3.64356	0.702	-0.00472986	-0.438066	2.86154	0.308
1297	rno-miR-297	Maf	Hmgcs2	-15.7456	-30.7246	-3.5708	0.012	-15.2295	-29.6948	-3.0843	0.012	-0.516156	-1.53599	-0.0836206	0.038	-0.691597	-1.29296	10.4186	0.504	-0.178111	-0.720416	9.57677	0.724	-0.513486	-8.4389	10.4186	0.188
1298	rno-miR-297	Maf	Hn1l	12.3976	3.07835	24.7897	0.01	12.095	2.85902	24.379	0.01	0.302599	0.05033	0.886181	0.036	0.450321	-7.74419	0.917847	0.6	0.152447	-7.02565	0.573147	0.668	0.297875	-1.46969	4.92686	0.438
1299	rno-miR-297	Maf	Hpcal4	-16.4367	-33.5131	-4.04231	0.01	-16.4245	-33.4893	-4.02617	0.01	-0.012216	-0.0264727	-0.000631753	0.046	-0.253058	-1.07503	9.75755	0.778	-0.244058	-0.987904	8.22975	0.654	-0.00900016	-0.978852	6.41538	0.318
1300	rno-miR-297	Maf	Htt	8.63241	2.2615	16.57	0.008	8.3244	2.00279	16.0116	0.012	0.30801	0.0684582	0.984238	0.016	0.401011	-6.58104	1.03505	0.554	0.0951797	-5.77993	0.418298	0.81	0.305831	-1.46283	5.02469	0.294
1301	rno-miR-297	Maf	Ide	3.70511	0.957015	7.12431	0.008	3.62866	0.917392	7.08542	0.008	0.0764519	0.000643375	0.206488	0.05	0.122422	-2.23256	0.271955	0.606	0.0472636	-1.90765	0.158868	0.66	0.0751584	-0.753846	1.21002	0.312
1302	rno-miR-297	Maf	Ipmk	-5.79115	-11.9416	-1.0618	0.02	-5.744	-11.8258	-1.01042	0.022	-0.0471487	-0.151339	-0.00781025	0.028	-0.128239	-0.402266	3.13953	0.576	-0.0805905	-0.25287	2.86253	0.642	-0.0476482	-0.787916	1.14366	0.29
1303	rno-miR-297	Maf	Itk	-27.0588	-51.9727	-7.23466	0.01	-26.5316	-51.3903	-6.76301	0.01	-0.527259	-1.48148	-0.100606	0.02	-0.868706	-1.96601	16.186	0.626	-0.345187	-1.21985	13.7541	0.678	-0.523519	-8.61933	5.61538	0.296
1304	rno-miR-297	Maf	Kcnj3	-12.4396	-25.1247	-2.88015	0.014	-12.3022	-25.2056	-2.81585	0.014	-0.13746	-0.40718	-0.015409	0.042	-0.306512	-0.875354	6.93023	0.616	-0.169946	-0.53871	6.15332	0.672	-0.136566	-2.24497	3.58462	0.176
1305	rno-miR-297	Maf	Kcnk2	-10.6779	-19.8419	-2.96253	0.004	-10.1445	-19.1315	-2.63487	0.006	-0.533406	-1.50242	-0.130536	0.024	-0.630455	-3.0295	8.89937	0.336	-0.101415	-0.667488	8.05118	0.832	-0.52904	-8.72688	2.5509	0.346
1306	rno-miR-297	Maf	Kcnma1	-11.0811	-21.6375	-2.9057	0.01	-10.7787	-21.3214	-2.63377	0.01	-0.302451	-0.918735	-0.0539959	0.038	-0.432933	-0.831283	8	0.572	-0.131531	-0.491767	6.661	0.792	-0.301403	-4.98277	1.43919	0.3
1307	rno-miR-297	Maf	Kif3b	-1.25016	-2.37243	-0.348335	0.008	-1.19517	-2.28445	-0.291475	0.008	-0.0549944	-0.173161	-0.00665919	0.038	-0.0656089	-0.13544	1.03875	0.358	-0.0133677	-0.0626163	0.878173	0.726	-0.0522412	-0.891261	0.292032	0.522
1308	rno-miR-297	Maf	Kif5a	-11.6072	-22.5231	-2.92897	0.012	-11.2658	-22.0173	-2.60172	0.014	-0.341482	-1.00904	-0.0608499	0.034	-0.474099	-0.891239	7.53661	0.61	-0.136103	-0.547887	6.99236	0.82	-0.337996	-5.56434	1.63439	0.282
1309	rno-miR-297	Maf	Lin7c	5.76077	1.63457	11.2813	0.012	5.74113	1.61587	11.2886	0.012	0.0196339	0.00489492	0.0541493	0.022	0.103778	-3.47008	0.385931	0.746	0.0831524	-2.88212	0.325089	0.69	0.0206256	-2.97674	0.363636	0.192
1310	rno-miR-297	Maf	Lmo2	4.72856	1.12308	9.08369	0.004	4.59223	1.01947	8.93039	0.004	0.136338	0.028796	0.393435	0.032	0.190336	-3.45363	0.363327	0.558	0.0561167	-2.85917	0.222662	0.812	0.134219	-0.652307	2.19345	0.27
1311	rno-miR-297	Maf	Lmtk2	2.057	0.133051	5.00787	0.036	2.40477	0.510535	5.7039	0.014	-0.347772	-0.954972	-0.0681266	0.02	-0.276947	-4.25483	0.836694	0.334	0.0673871	-2.78073	3.02364	0.492	-0.344334	-5.65041	1.65688	0.28
1312	rno-miR-297	Maf	Map1a	0.629164	0.125366	1.33576	0.018	0.660814	0.158135	1.39109	0.014	-0.0316505	-0.089413	-0.00608033	0.022	-0.0187307	-0.551	0.0311237	0.506	0.0128073	-0.373748	0.195006	0.488	-0.031538	-0.523348	0.151353	0.258
1313	rno-miR-297	Maf	Map1b	-7.1764	-13.5637	-1.91456	0.004	-6.86114	-12.9765	-1.61164	0.006	-0.315261	-0.874022	-0.065639	0.03	-0.385859	-1.53883	5.75877	0.342	-0.0727152	-0.349074	4.93654	0.744	-0.313144	-5.14895	1.4979	0.176
1314	rno-miR-297	Maf	Mina	4.96238	1.23913	10.1784	0.018	4.94133	1.2113	10.2124	0.018	0.0210536	0.000733775	0.0616632	0.046	0.0921836	-2.58815	0.333646	0.702	0.0714843	-2.45221	0.267244	0.674	0.0206994	-1.1085	0.343666	0.368
1315	rno-miR-297	Maf	Myef2	-12.5345	-23.519	-4.1475	0.008	-12.2024	-22.8946	-3.88559	0.008	-0.332083	-0.923471	-0.0543552	0.024	-0.479819	-0.939577	9.13375	0.566	-0.150681	-0.583785	7.42172	0.774	-0.329138	-5.4218	1.76923	0.276
1316	rno-miR-297	Maf	Nefl	-10.8148	-20.8242	-2.36366	0.016	-10.4559	-20.511	-1.88896	0.018	-0.358953	-0.981076	-0.0737212	0.028	-0.478209	-0.978073	8.11762	0.508	-0.122381	-0.496451	6.60204	0.8	-0.355827	-5.84115	1.70759	0.266
1317	rno-miR-297	Maf	Neurod2	-11.3412	-22.1161	-2.61965	0.006	-11.0508	-21.8318	-2.32427	0.006	-0.290404	-0.839592	-0.0578312	0.028	-0.424233	-0.845257	8.11558	0.554	-0.138066	-0.526726	6.5664	0.74	-0.286167	-4.70996	1.72308	0.274
1318	rno-miR-297	Maf	Ngfr	13.9652	3.89946	27.974	0.008	13.985	3.92147	28.0274	0.008	-0.0198164	-0.0551208	-0.00174049	0.044	0.190308	-6.93023	0.899208	0.852	0.209209	-6.8925	0.946145	0.57	-0.0189013	-5.67692	0.809668	0.324
1319	rno-miR-297	Maf	Pcdh7	-35.7978	-71.3996	-8.22617	0.012	-35.4968	-70.8491	-7.96318	0.012	-0.300964	-0.852676	-0.0446747	0.036	-0.79819	-2.45621	19.3692	0.63	-0.499176	-1.55773	15.9579	0.708	-0.299014	-4.92152	6.97701	0.158
1320	rno-miR-297	Maf	Pde10a	-6.15566	-13.479	-1.35691	0.018	-6.5008	-14.0849	-1.80443	0.01	0.345141	0.0364446	0.979786	0.04	0.215718	-0.292942	5.76923	0.468	-0.129564	-2.12903	4.25584	0.462	0.345282	-1.63096	5.70584	0.224
1321	rno-miR-297	Maf	Pik3r3	-14.9205	-29.8269	-3.30162	0.01	-14.836	-29.7811	-3.26145	0.01	-0.0844695	-0.251114	-0.0157953	0.028	-0.295961	-1.5	7.93023	0.626	-0.212734	-0.739333	7.37457	0.666	-0.083227	-1.5	5.07692	0.252
1322	rno-miR-297	Maf	Plxna2	-11.6112	-21.7739	-3.25701	0.01	-11.2466	-21.1559	-2.75264	0.012	-0.364587	-1.03883	-0.071115	0.026	-0.49594	-0.903323	8.6043	0.53	-0.132931	-0.527085	6.99418	0.774	-0.363009	-5.97018	1.72589	0.18
1323	rno-miR-297	Maf	Pou4f1	-18.3238	-36.416	-4.64272	0.024	-17.9364	-35.5651	-4.1469	0.024	-0.387395	-1.12412	-0.0780611	0.032	-0.614633	-1.3354	11.1163	0.626	-0.230787	-0.787946	9.71987	0.688	-0.383846	-6.32231	2.1954	0.272
1324	rno-miR-297	Maf	Ppp1r9a	-21.8353	-43.0697	-4.81416	0.012	-21.5416	-42.5987	-4.65163	0.014	-0.293751	-0.798406	-0.0375467	0.034	-0.584897	-1.54958	12.4186	0.614	-0.292246	-0.956521	10.8088	0.678	-0.292651	-4.8297	5.76923	0.232
1325	rno-miR-297	Maf	Ppp4r2	-11.5112	-22.53	-2.83591	0.016	-11.1908	-22.134	-2.45235	0.018	-0.320379	-0.972165	-0.0152208	0.046	-0.455206	-0.870091	7.34884	0.518	-0.136017	-0.512393	6.8881	0.756	-0.319189	-5.27233	1.52345	0.274
1326	rno-miR-297	Maf	Ptpre	-9.75662	-19.5973	-2.28589	0.018	-9.72418	-19.4623	-2.2523	0.018	-0.0324386	-0.0882129	-0.00226414	0.042	-0.172624	-0.652958	5.09302	0.728	-0.141762	-0.533298	4.82221	0.724	-0.0308625	-0.613636	2.2069	0.642
1327	rno-miR-297	Maf	Ptprt	-7.54306	-15.5608	-1.98568	0.01	-7.5319	-15.5585	-1.98332	0.01	-0.011168	-0.0355317	0.000459285	0.054	-0.121928	-0.499103	3.86047	0.728	-0.110552	-0.451725	3.72578	0.658	-0.0113766	-0.450151	2.84615	0.604
1328	rno-miR-297	Maf	PVR	5.58595	1.90346	10.2666	0.006	5.17404	1.6077	9.75617	0.01	0.411903	0.0382268	1.2332	0.04	0.447919	-5.29848	3.07261	0.184	0.0384092	-5.54855	1.18289	0.79	0.40951	-1.96454	6.7617	0.266
1329	rno-miR-297	Maf	Qk	-13.7618	-27.8934	-3.76388	0.006	-13.7946	-27.909	-3.80901	0.006	0.0327757	0.00665198	0.0984403	0.034	-0.174478	-0.894996	7.96927	0.916	-0.208202	-0.947966	6.88527	0.598	0.0337235	-0.791541	5.73846	0.166
1330	rno-miR-297	Maf	Rab3gap2	-29.0122	-57.9087	-7.5624	0.012	-28.6753	-57.7057	-7.0417	0.012	-0.336926	-0.914553	-0.046898	0.034	-0.728862	-2.04533	18.7459	0.634	-0.394664	-1.20327	14.5469	0.7	-0.334198	-5.51625	8.2	0.362
1331	rno-miR-297	Maf	Rims1	-15.6749	-29.9179	-3.75851	0.014	-15.2245	-28.9913	-3.2161	0.014	-0.450431	-1.32175	-0.105719	0.028	-0.630937	-1.19637	11.4425	0.596	-0.184722	-0.702372	9.44168	0.78	-0.446215	-7.35748	2.15707	0.396
1332	rno-miR-297	Maf	Robo2	-0.0660218	-0.126313	0.157542	0.546	0.0151752	-0.000202299	0.269764	0.06	-0.081197	-0.231905	-0.0166001	0.022	-0.0727258	-0.876101	0.418605	0.158	0.00730313	-0.491107	0.818367	0.56	-0.0800289	-1.28404	0.378955	0.252
1333	rno-miR-297	Maf	Samd12	-7.24723	-14.4008	-1.30608	0.018	-7.19748	-14.3793	-1.25672	0.018	-0.049754	-0.148431	-0.00527277	0.042	-0.152139	-0.501416	3.88372	0.628	-0.10202	-0.339413	3.58153	0.672	-0.0501188	-0.821414	1.47126	0.166
1334	rno-miR-297	Maf	Scg3	-8.13597	-15.8201	-2.43892	0.004	-7.82936	-15.2365	-2.24426	0.006	-0.306609	-0.905302	-0.0523595	0.03	-0.392406	-1.1143	5.5814	0.508	-0.0879194	-0.382746	5.21566	0.772	-0.304487	-5.00609	1.45711	0.254
1335	rno-miR-297	Maf	Sgtb	-11.1458	-21.4123	-2.88876	0.008	-10.832	-20.9854	-2.67088	0.008	-0.313801	-0.936557	-0.0614668	0.034	-0.443337	-0.914031	8.09886	0.584	-0.131749	-0.522876	6.70041	0.814	-0.311588	-5.13991	1.4979	0.39
1336	rno-miR-297	Maf	Shc3	13.5926	3.26793	26.9092	0.016	13.3145	2.94968	26.2872	0.016	0.278082	0.0487626	0.85252	0.028	0.447282	-8.2093	0.991501	0.6	0.172391	-7.14976	0.616197	0.668	0.274891	-2.70769	4.5344	0.382
1337	rno-miR-297	Maf	Slc4a10	-14.392	-27.7535	-3.20016	0.014	-14.0948	-27.6292	-3.07886	0.018	-0.297224	-0.80855	-0.0544672	0.022	-0.477459	-1.04669	10.0544	0.658	-0.181713	-0.65166	7.49047	0.672	-0.295746	-4.84378	8.67442	0.228
1338	rno-miR-297	Maf	Slc8a1	-13.7991	-27.6902	-3.5337	0.016	-13.8258	-27.6897	-3.55526	0.014	0.0266823	0.00405607	0.0818298	0.036	-0.181176	-0.887662	7.99538	0.894	-0.208086	-0.952213	6.81258	0.596	0.0269097	-0.133816	5.70769	0.446
1339	rno-miR-297	Maf	Sorcs3	-24.3148	-47.5626	-6.19744	0.008	-23.987	-47.0354	-5.84224	0.008	-0.327778	-1.00095	-0.0610429	0.032	-0.650906	-1.71056	13.8372	0.712	-0.326268	-1.01551	12.195	0.738	-0.324638	-5.32819	6.46154	0.31
1340	rno-miR-297	Maf	Sox6	3.4419	0.666348	6.65346	0.008	3.42384	0.65561	6.64841	0.008	0.018062	0.00415487	0.0485178	0.024	0.0670666	-1.81395	0.23796	0.708	0.0494352	-1.54408	0.177313	0.69	0.0176314	-1.2	0.26562	0.308
1341	rno-miR-297	Maf	Spry4	2.97271	0.798201	5.53427	0.012	2.79503	0.658174	5.27526	0.016	0.177676	0.0323623	0.506779	0.026	0.200611	-2.37209	1.15578	0.192	0.0255877	-2.52013	0.352687	0.742	0.175023	-0.857796	2.88346	0.254
1342	rno-miR-297	Maf	Syne1	-1.91871	-3.63702	-0.486553	0.008	-1.82954	-3.51087	-0.435992	0.012	-0.0891697	-0.271871	-0.0135124	0.024	-0.107797	-0.467026	1.56092	0.312	-0.0186624	-0.0944259	1.38237	0.67	-0.0891349	-1.47222	0.421655	0.316
1343	rno-miR-297	Maf	Tgfa	4.23995	0.95628	8.5045	0.004	4.25588	0.975599	8.50589	0.004	-0.0159289	-0.0398481	-0.00216789	0.038	0.0498059	-2.04651	0.268667	0.92	0.0641257	-2.08972	0.313591	0.61	-0.0143197	-1.8	0.238671	0.326
1344	rno-miR-297	Maf	Trib2	-1.6829	-3.24542	-0.413779	0.004	-1.65467	-3.21427	-0.398695	0.006	-0.028238	-0.0756682	-0.00367353	0.038	-0.0489249	-0.121091	1.14537	0.642	-0.0225628	-0.0717631	0.846835	0.718	-0.0263621	-0.43719	0.415385	0.362
1345	rno-miR-297	Maf	Trim44	-15.3091	-30.2454	-2.99987	0.028	-14.9244	-29.8871	-2.50309	0.028	-0.384711	-0.996791	-0.0626712	0.03	-0.56658	-1.13636	11.0747	0.614	-0.186665	-0.709523	9.06505	0.644	-0.379915	-6.27851	2.36923	0.418
1346	rno-miR-297	Maf	Trip11	-4.33222	-8.91486	-1.1888	0.01	-4.32666	-8.9163	-1.18377	0.01	-0.00555872	-0.0115996	0.000159528	0.054	-0.0686994	-0.284711	2.2093	0.774	-0.0642118	-0.255669	2.14055	0.696	-0.00448765	-0.0909091	1.67692	0.306
1347	rno-miR-297	Maf	Ush2a	-14.0648	-28.2665	-3.5701	0.008	-14.0897	-28.3228	-3.58625	0.008	0.0248901	0.00340125	0.0692773	0.028	-0.187302	-0.917385	6.95349	0.894	-0.211299	-0.939109	5.77489	0.598	0.0239968	-0.812689	5.76923	0.416
1348	rno-miR-297	Maf	Wdr78	-13.593	-27.4345	-4.00525	0.012	-13.5969	-27.4695	-4.00476	0.012	0.00386432	-0.00210571	0.0278279	0.27	-0.196641	-0.882443	6.86047	0.808	-0.20313	-0.840577	6.71462	0.68	0.00648867	-0.0421742	5.41538	0.146
1349	rno-miR-297	Maf	Wisp1	-26.7928	-52.0128	-7.11828	0.01	-26.3451	-51.657	-6.79277	0.012	-0.447714	-1.24634	-0.0793481	0.03	-0.793035	-1.92918	17.9761	0.662	-0.35089	-1.19275	14.296	0.682	-0.442145	-7.2465	15.6744	0.32
1350	rno-miR-297	Maf	Wwtr1	1.64702	0.558621	2.528	0.004	1.19629	0.209505	1.85646	0.02	0.450735	0.0917502	1.36557	0.026	0.423649	-3.17106	4.69294	0.172	-0.0242221	-5.01341	2.48334	0.532	0.447871	-2.15402	7.40146	0.376
1351	rno-miR-297	Maf	Zbtb1	5.75893	1.6985	11.5567	0.006	5.70267	1.6739	11.5218	0.006	0.0562595	0.00586018	0.156237	0.04	0.136159	-3.14411	0.396719	0.604	0.0789283	-2.79701	0.247371	0.646	0.0572305	-1.05747	0.945981	0.27
1352	rno-miR-297	Maf	Zbtb38	-23.1604	-46.0293	-5.5329	0.012	-22.8873	-45.8593	-5.39177	0.012	-0.273068	-0.800465	-0.0425282	0.032	-0.586256	-1.60442	14.9642	0.654	-0.314423	-1.00617	11.611	0.692	-0.271833	-4.45859	12.9767	0.214
1353	rno-miR-297	Maf	Zfp91	9.16529	2.19462	18.4229	0.01	9.15341	2.18838	18.3892	0.01	0.0118885	0.00235369	0.0337814	0.028	0.146651	-5.45961	0.607087	0.736	0.134774	-4.52624	0.556069	0.634	0.0118769	-4.67442	0.546828	0.364
1354	rno-miR-297	Nptx1	Arhgef9	-4.40244	-8.97833	-1.03852	0.012	-4.47276	-9.0591	-1.13608	0.012	0.0703212	0.00175649	0.199528	0.046	-0.0747001	-0.290484	2.63285	0.744	-0.133477	-1.08117	2.60236	0.524	0.0587773	-0.351383	1.02299	0.544
1355	rno-miR-297	Nptx1	Nefl	-10.8148	-20.506	-2.38907	0.012	-10.6526	-20.4122	-2.17612	0.014	-0.162223	-0.426149	-0.0439988	0.018	-0.478209	-0.978073	7.20934	0.564	-0.336758	-0.523472	6.33338	0.64	-0.141451	-2.0239	7.18605	0.194
1356	rno-miR-298	Col5a1	Mmp14	-5.71153	-10.028	-2.38613	0	-5.51284	-10.8833	-2.07297	0	-0.198692	-0.937074	0.889994	0.7	-0.0946386	-0.482397	0.360257	0.732	0.0732875	-0.693125	3.8753	0.624	-0.167926	-4.15094	0.301148	0.698
1357	rno-miR-298	Maf	Acsl1	-0.213834	-0.827972	0.311916	0.528	-0.152278	-0.753504	0.152352	0.338	-0.0615561	-0.650047	0.581531	0.772	-0.188584	-0.726369	0.157234	0.484	0.0917697	-0.221304	0.315373	0.776	-0.280354	-0.734788	0.236125	0.562
1358	rno-miR-298	Maf	Adam19	0.408937	-0.137677	1.08733	0.176	0.341797	-0.0570853	1.17417	0.084	0.0671398	-0.597138	0.66016	0.776	0.205902	-0.149052	0.77116	0.466	-0.0934728	-0.336109	0.45889	0.69	0.299375	-0.247638	0.782168	0.466
1359	rno-miR-298	Maf	Add1	1.67869	0.71572	3.03688	0	1.65921	0.70796	3.17422	0	0.0194726	-0.186712	0.1987	0.842	0.0925561	0.0208931	0.211076	0.028	0.00591623	-0.100318	0.154635	0.902	0.0866399	-0.0711444	0.226433	0.468
1360	rno-miR-298	Maf	Agfg2	2.75789	1.30121	4.86764	0	2.75041	1.2879	4.92672	0	0.00748298	-0.0829538	0.0809195	0.818	0.0824348	-0.144831	0.243004	0.228	0.0455012	-0.121803	0.215729	0.56	0.0369336	-0.0377221	0.226471	0.592
1361	rno-miR-298	Maf	Akap13	0.0402387	-0.00045821	0.0908209	0.054	0.0341414	0.00396174	0.0908619	0.026	0.00609724	-0.0415741	0.044266	0.734	0.0157411	-0.00882562	0.0532915	0.514	-0.00614262	-0.0221773	0.0307767	0.754	0.0218838	-0.0170834	0.0540282	0.436
1362	rno-miR-298	Maf	Aldh18a1	-8.79767	-16.211	-4.42159	0	-8.79716	-16.2193	-4.4203	0	-0.000510284	-0.0074372	0.0103865	0.896	-0.189043	-0.850476	0.852564	0.614	-0.185812	-0.698827	0.518183	0.538	-0.00323121	-0.723529	0.852564	0.546
1363	rno-miR-298	Maf	Aoc3	-3.41768	-6.30508	-1.63307	0	-3.40534	-6.31639	-1.63592	0	-0.0123438	-0.11353	0.115811	0.732	-0.107025	-0.331185	0.137346	0.218	-0.0545976	-0.274224	0.15648	0.566	-0.0524271	-0.282353	0.0451278	0.476
1364	rno-miR-298	Maf	Aplp2	10.1622	4.68793	18.7097	0	10.0968	4.56594	19.0085	0	0.0653791	-0.611881	0.629169	0.762	0.405496	-0.159788	0.983399	0.144	0.117547	-0.443171	0.794238	0.52	0.28795	-0.236421	0.838235	0.392
1365	rno-miR-298	Maf	Arhgap26	8.57047	4.0227	15.4488	0	8.57121	4.02352	15.4462	0	-0.000733134	-0.00401432	0.00334262	0.714	0.180712	-0.608278	0.833509	0.61	0.182763	-0.539822	0.693199	0.544	-0.00205183	-0.0810811	0.702941	0.426
1366	rno-miR-298	Maf	Atad3a	-8.86105	-15.0809	-4.02432	0	-8.86124	-15.0706	-4.02568	0	0.00018691	-0.00855604	0.00921924	0.892	-0.186276	-0.951151	0.878205	0.596	-0.189788	-0.7192	0.53417	0.518	0.00351182	-0.729412	0.878205	0.654
1367	rno-miR-298	Maf	Baz1b	30.5323	14.7178	54.7637	0	30.4784	14.6204	55.0612	0	0.0539589	-0.493623	0.520144	0.756	0.806665	-2.34295	3.85512	0.37	0.565861	-1.6434	2.4628	0.564	0.240805	-2.34295	3.85512	0.364
1368	rno-miR-298	Maf	Bcap29	-3.22324	-5.75147	-1.5172	0	-3.22748	-5.71136	-1.53077	0	0.00423895	-0.040392	0.0473824	0.768	-0.0553423	-0.272168	0.280861	0.7	-0.0752676	-0.280321	0.223786	0.42	0.0199254	-0.183442	0.0529007	0.52
1369	rno-miR-298	Maf	Cd276	-12.5449	-22.4544	-5.35873	0	-12.474	-22.9258	-5.27679	0	-0.0709336	-0.70412	0.607821	0.8	-0.474305	-1.18613	0.333817	0.164	-0.159881	-1.01199	0.55081	0.552	-0.314423	-1.03824	0.260935	0.386
1370	rno-miR-298	Maf	Cd82	-12.5552	-22.0033	-5.8422	0	-12.4944	-22.3789	-5.58379	0	-0.0607539	-0.634079	0.570415	0.784	-0.448496	-1.17009	0.415731	0.224	-0.171785	-0.983206	0.551761	0.542	-0.276711	-1.03529	0.235009	0.604
1371	rno-miR-298	Maf	Cdk5rap2	8.45658	3.73932	15.8204	0	8.39896	3.68096	15.9151	0	0.0576186	-0.51176	0.549356	0.822	0.34696	-0.0987654	0.836113	0.158	0.0910523	-0.380999	0.669768	0.53	0.255908	-0.212766	0.694118	0.398
1372	rno-miR-298	Maf	Cdkn1c	1.4671	0.472977	2.67143	0.004	1.40528	0.483964	2.83819	0	0.0618188	-0.607333	0.624264	0.796	0.213064	-0.0556624	0.691154	0.148	-0.0643739	-0.320145	0.292265	0.882	0.277438	-0.228514	0.726415	0.476
1373	rno-miR-298	Maf	Cds1	2.30261	1.10224	4.14853	0	2.29737	1.08006	4.18576	0	0.00524209	-0.0453429	0.0492443	0.768	0.0632391	-0.116402	0.211271	0.298	0.0415039	-0.142558	0.150978	0.526	0.0217353	-0.0151838	0.123415	0.492
1374	rno-miR-298	Maf	Cela1	-17.0437	-32.2993	-7.13957	0	-16.5638	-34.2502	-7.38742	0	-0.479896	-5.07779	4.72394	0.802	-1.78302	-5.18087	0.230999	0.066	0.35678	-2.40962	2.41194	0.876	-2.1398	-5.58841	1.77564	0.412
1375	rno-miR-298	Maf	Clspn	2.41111	1.08322	4.27422	0	2.41546	1.08311	4.26454	0	-0.00435437	-0.0448312	0.0379285	0.774	0.0388092	-0.241583	0.245898	0.722	0.0576131	-0.171071	0.230371	0.446	-0.0188039	-0.0484338	0.197059	0.532
1376	rno-miR-298	Maf	Cplx2	13.2245	5.63687	22.8412	0	13.1516	5.53294	23.2075	0	0.072875	-0.62347	0.732673	0.802	0.493784	-0.289903	1.23663	0.138	0.167052	-0.427849	1.02674	0.548	0.326731	-0.272333	0.867576	0.468
1377	rno-miR-298	Maf	Crb3	-3.56432	-6.61027	-1.62931	0	-3.57071	-6.59251	-1.63246	0	0.00638514	-0.0458425	0.0551162	0.752	-0.0603539	-0.358982	0.34504	0.73	-0.0831055	-0.308881	0.252949	0.48	0.0227516	-0.201299	0.0566345	0.436
1378	rno-miR-298	Maf	Csrnp1	-22.8289	-40.7902	-10.8818	0	-22.7275	-41.8196	-10.9214	0	-0.101455	-0.97818	1.03607	0.758	-0.785131	-2.16479	0.868937	0.204	-0.330169	-1.84232	1.04769	0.514	-0.454962	-1.88529	0.381417	0.528
1379	rno-miR-298	Maf	Cxcl12	11.0449	4.84989	20.2917	0	10.964	4.76821	20.8097	0	0.0808389	-0.827112	0.844988	0.822	0.475796	-0.1002	1.12624	0.162	0.112033	-0.484489	0.895251	0.516	0.363763	-0.300647	0.956113	0.504
1380	rno-miR-298	Maf	Cyfip2	0.707565	0.329657	1.29771	0	0.710348	0.337479	1.25557	0	-0.00278324	-0.0397945	0.0409481	0.818	0.00374776	-0.093488	0.0888847	0.902	0.0215485	-0.0453261	0.0685224	0.438	-0.0178007	-0.0488897	0.0588235	0.764
1381	rno-miR-298	Maf	Dclk1	-15.0133	-27.1706	-6.44569	0	-14.8575	-28.0132	-6.37838	0	-0.155819	-1.55646	1.51531	0.754	-0.782697	-1.83386	-0.119143	0.026	-0.0803607	-1.35732	0.723375	0.738	-0.702336	-1.83739	0.587843	0.592
1382	rno-miR-298	Maf	Dclk2	7.4116	3.39591	13.8173	0	7.41106	3.39398	13.8208	0	0.000541563	-0.00681243	0.00610451	0.87	0.159297	-0.503527	0.791955	0.592	0.156607	-0.466612	0.599437	0.526	0.00268982	-0.0690691	0.608824	0.662
1383	rno-miR-298	Maf	Ddx21	-2.87366	-5.07729	-1.45266	0	-2.8703	-5.1102	-1.44982	0	-0.00335764	-0.0352268	0.0381755	0.794	-0.0715705	-0.269865	0.159115	0.342	-0.0554458	-0.232117	0.133646	0.522	-0.0161247	-0.235294	0.0127708	0.592
1384	rno-miR-298	Maf	Dhcr24	4.26523	1.89028	7.37174	0	4.23194	1.83463	7.63019	0	0.0332901	-0.285923	0.329793	0.774	0.188363	-0.0160256	0.434921	0.152	0.0388253	-0.182846	0.352149	0.526	0.149537	-0.124859	0.39185	0.57
1385	rno-miR-298	Maf	Dlg4	9.81957	4.31131	18.3178	0.002	9.76411	4.1477	18.7623	0.002	0.0554579	-0.546	0.582436	0.854	0.370227	-0.207231	0.920774	0.17	0.122361	-0.426879	0.749913	0.568	0.247866	-0.209518	0.805882	0.466
1386	rno-miR-298	Maf	Dph1	-3.44547	-6.09993	-1.50795	0	-3.44772	-6.0885	-1.51059	0	0.00225203	-0.0185134	0.0224494	0.73	-0.0666547	-0.285294	0.257399	0.642	-0.0766154	-0.278798	0.220405	0.548	0.0099607	-0.285294	0.027775	0.628
1387	rno-miR-298	Maf	Elovl6	14.4223	7.11828	25.7215	0	14.3515	7.03278	26.0421	0	0.0707793	-0.690991	0.711726	0.8	0.516189	-0.387125	1.35632	0.172	0.195453	-0.465573	1.1255	0.55	0.320736	-0.27078	1.18529	0.58
1388	rno-miR-298	Maf	Emp1	-17.6659	-32.5719	-8.27847	0	-17.5798	-33.3985	-8.06033	0	-0.0860167	-0.868973	0.940204	0.784	-0.631599	-1.64418	0.581463	0.19	-0.241063	-1.42208	0.775569	0.594	-0.390537	-1.45588	0.331412	0.582
1389	rno-miR-298	Maf	Entpd1	-4.0423	-7.52152	-1.84929	0	-4.01532	-7.54513	-1.86151	0	-0.0269797	-0.253322	0.218712	0.83	-0.164952	-0.45583	0.0622743	0.152	-0.0445938	-0.324454	0.175967	0.508	-0.120359	-0.45583	0.0984444	0.548
1390	rno-miR-298	Maf	Epha4	6.99733	3.36251	12.8542	0	7.06935	3.52894	12.2167	0	-0.0720194	-0.681113	0.628829	0.764	-0.0585049	-1.29544	0.876452	0.788	0.25743	-0.927509	0.761508	0.432	-0.315935	-0.822802	0.470779	0.426
1391	rno-miR-298	Maf	Fam129b	-12.0534	-22.3303	-5.72885	0	-11.9837	-22.9993	-5.76351	0	-0.0696617	-0.685041	0.713857	0.806	-0.463232	-1.17079	0.247354	0.17	-0.150464	-0.94877	0.552355	0.522	-0.312768	-0.824451	0.261654	0.588
1392	rno-miR-298	Maf	Fam20b	4.35013	1.97881	7.39097	0.004	4.34959	1.97786	7.38819	0.004	0.000542295	-0.00310026	0.00363187	0.782	0.0922844	-0.310377	0.423383	0.598	0.0930062	-0.273993	0.352075	0.53	-0.000721825	-0.0189208	0.241883	0.772
1393	rno-miR-298	Maf	Fxyd5	-4.79822	-8.56865	-2.14752	0	-4.73596	-8.94191	-2.13177	0	-0.0622589	-0.588365	0.627858	0.75	-0.286288	-2.83333	-0.082609	0.038	-0.00688377	-0.440136	0.28892	0.808	-0.279404	-2.83333	0.232814	0.462
1394	rno-miR-298	Maf	Gabbr2	10.2559	4.63108	18.4509	0	10.1879	4.61589	19.0668	0	0.0679791	-0.683355	0.673801	0.786	0.419148	-0.122134	1.01162	0.136	0.110368	-0.444045	0.82326	0.514	0.30878	-0.262347	0.841176	0.586
1395	rno-miR-298	Maf	Gbf1	17.4234	8.08326	32.5147	0	17.4268	8.08995	32.4728	0.002	-0.00340075	-0.0418231	0.0424193	0.812	0.359124	-1.48507	1.70744	0.652	0.376643	-1.22926	1.69194	0.554	-0.0175187	-0.162162	0.969156	0.744
1396	rno-miR-298	Maf	Gucy1a3	5.02327	2.37559	8.97372	0	5.02739	2.37446	8.9133	0	-0.00412247	-0.0467025	0.0544523	0.854	0.093036	-0.410126	0.502777	0.664	0.114214	-0.334196	0.420166	0.534	-0.0211779	-0.0558335	0.284091	0.492
1397	rno-miR-298	Maf	Hcn1	3.39511	1.58089	5.93162	0	3.38972	1.57451	5.97342	0	0.00539844	-0.0555514	0.0552185	0.772	0.0889496	-0.223845	0.345399	0.354	0.0630737	-0.212116	0.273958	0.572	0.0258759	-0.0358498	0.279412	0.538
1398	rno-miR-298	Maf	Hk2	5.18797	2.47258	9.58938	0	5.18717	2.47136	9.5992	0	0.000798507	-0.00999711	0.00869037	0.848	0.112948	-0.354838	0.500649	0.6	0.108849	-0.326548	0.407939	0.524	0.00409903	-0.048048	0.285714	0.48
1399	rno-miR-298	Maf	Hmgxb4	10.2806	5.16919	19.0639	0	10.2735	5.16288	19.1152	0	0.00712604	-0.059493	0.0581687	0.716	0.237148	-0.656085	0.983342	0.49	0.209714	-0.646338	0.808233	0.554	0.0274332	-0.0211392	0.570405	0.41
1400	rno-miR-298	Maf	Hmox1	-60.586	-111.166	-27.9197	0	-60.3328	-112.888	-27.9959	0	-0.253205	-2.5652	2.55149	0.782	-2.03141	-5.56726	2.02623	0.16	-0.895329	-4.87032	2.77189	0.542	-1.13608	-3.04221	0.954025	0.498
1401	rno-miR-298	Maf	Homer3	-3.23504	-6.01179	-1.51902	0	-3.22786	-6.07804	-1.51901	0	-0.00717363	-0.0639932	0.0622512	0.83	-0.0896456	-0.328106	0.19524	0.264	-0.0578633	-0.25359	0.163793	0.546	-0.0317823	-0.264706	0.03003	0.534
1402	rno-miR-298	Maf	Hpcal4	11.5705	4.86447	20.3793	0.002	11.5691	4.86255	20.3701	0.002	0.00144488	-0.0156967	0.0143104	0.8	0.250437	-0.783069	1.23174	0.592	0.243531	-0.728247	0.935726	0.524	0.00690575	-0.0368098	0.952941	0.468
1403	rno-miR-298	Maf	Htt	-8.14527	-14.4833	-3.82629	0	-8.08445	-14.858	-3.72168	0	-0.0608257	-0.629957	0.603405	0.79	-0.351952	-0.829293	0.0630631	0.17	-0.0812551	-0.657099	0.355507	0.546	-0.270697	-0.713367	0.226088	0.524
1404	rno-miR-298	Maf	Ide	-3.10415	-5.48245	-1.39459	0	-3.08888	-5.52668	-1.38135	0	-0.0152665	-0.152708	0.122987	0.76	-0.109772	-0.292239	0.111423	0.238	-0.0438801	-0.250916	0.14258	0.576	-0.0658914	-0.258824	0.0562686	0.534
1405	rno-miR-298	Maf	Ipo5	-8.88075	-15.8745	-3.87868	0.002	-8.81613	-16.4203	-3.83479	0.002	-0.0646177	-0.656651	0.615079	0.782	-0.380065	-0.898524	0.0723104	0.136	-0.0904962	-0.725442	0.38863	0.548	-0.289569	-0.758621	0.244032	0.526
1406	rno-miR-298	Maf	Itpr1	16.5905	7.01342	29.1184	0	16.5336	6.87695	29.0645	0	0.0568524	-0.4919	0.586786	0.804	0.52053	-0.784668	1.48954	0.222	0.262352	-0.759805	1.33196	0.518	0.258178	-0.215936	0.844156	0.614
1407	rno-miR-298	Maf	Jam2	-1.12581	-2.30636	-0.363702	0	-1.05969	-2.76283	-0.372345	0	-0.0661162	-0.681	0.729879	0.828	-0.22242	-0.756797	0.112026	0.486	0.0778597	-0.418402	0.342847	0.816	-0.30028	-0.787307	0.25068	0.508
1408	rno-miR-298	Maf	Kcnc1	3.47695	1.56765	6.1777	0	3.47804	1.57429	6.17289	0	-0.00109833	-0.0148989	0.0168152	0.85	0.0695752	-0.303857	0.378518	0.698	0.0764774	-0.219408	0.294025	0.608	-0.00690218	-0.033033	0.285294	0.516
1409	rno-miR-298	Maf	Kcnk2	10.9882	5.22159	20.2125	0	10.8841	5.12647	20.532	0	0.104026	-1.01172	0.986414	0.79	0.546206	0.0459935	1.22571	0.022	0.0773264	-0.577618	0.974722	0.666	0.46888	-0.393328	1.2263	0.542
1410	rno-miR-298	Maf	Kif3b	1.30482	0.621158	2.2902	0	1.29637	0.607756	2.38639	0	0.00845476	-0.0997443	0.106219	0.818	0.057486	-0.00218341	0.132478	0.132	0.0109651	-0.0605952	0.110873	0.462	0.0465209	-0.0442422	0.125392	0.62
1411	rno-miR-298	Maf	Krt15	-21.5534	-38.1622	-8.85211	0	-21.4626	-38.6893	-8.6037	0	-0.0907488	-0.857858	0.908847	0.84	-0.724924	-2.05487	0.724427	0.192	-0.319576	-1.73755	0.988916	0.574	-0.405348	-1.77941	0.342142	0.512
1412	rno-miR-298	Maf	Limd1	-2.79155	-5.14677	-1.15171	0.002	-2.78144	-5.21162	-1.10763	0.002	-0.0101115	-0.103568	0.10202	0.728	-0.0898647	-0.268312	0.10415	0.198	-0.0430518	-0.224657	0.122994	0.48	-0.0468129	-0.229412	0.0403917	0.6
1413	rno-miR-298	Maf	Lmna	-10.2148	-18.3266	-4.88655	0	-10.207	-18.3932	-4.85703	0	-0.00782475	-0.0741783	0.0708631	0.796	-0.239915	-0.973929	0.771091	0.434	-0.205738	-0.826515	0.638246	0.54	-0.0341762	-0.563927	0.0930931	0.534
1414	rno-miR-298	Maf	Lmtk2	0.996609	0.271866	1.92154	0.004	0.928383	0.280277	2.16521	0.006	0.0682254	-0.588848	0.715088	0.77	0.221595	-0.109838	4	0.516	-0.0828787	-0.342963	0.254416	0.78	0.304473	-0.256251	4	0.496
1415	rno-miR-298	Maf	Lrrc4	3.74635	1.74011	6.71344	0	3.74135	1.74062	6.72431	0	0.00499705	-0.0494291	0.0515817	0.798	0.0942797	-0.216049	0.348837	0.424	0.0719746	-0.234579	0.30257	0.596	0.0223051	-0.0201766	0.308824	0.538
1416	rno-miR-298	Maf	Map1a	-0.216381	-0.413871	-0.0993911	0	-0.222566	-0.371441	-0.115357	0	0.006185	-0.0579051	0.0635989	0.776	0.0138049	-0.0383371	0.0877173	0.606	-0.0142346	-0.039655	0.04698	0.546	0.0280396	-0.023257	0.073541	0.512
1417	rno-miR-298	Maf	Map2	4.02011	1.71082	7.3398	0.002	3.98817	1.63742	7.44285	0.002	0.0319381	-0.307761	0.292357	0.828	0.180678	-0.00796569	0.41713	0.134	0.0364099	-0.182517	0.332834	0.506	0.144269	-0.118313	0.37931	0.522
1418	rno-miR-298	Maf	Map2k7	23.2298	10.7471	43.0963	0	23.1363	10.6905	43.9597	0	0.093473	-0.906261	0.90964	0.794	0.777722	-0.972394	2.08753	0.206	0.350254	-1.03169	1.83333	0.58	0.427468	-0.361921	1.19727	0.624
1419	rno-miR-298	Maf	Mapk10	9.61754	4.43249	17.3973	0	9.55699	4.26865	17.8101	0	0.0605527	-0.552532	0.61669	0.824	0.379668	-0.157407	0.922218	0.164	0.111815	-0.434817	0.749697	0.584	0.267852	-0.223932	0.791176	0.496
1420	rno-miR-298	Maf	Med13l	3.38158	1.4955	6.13767	0	3.38213	1.49791	6.14599	0	-0.000549869	-0.00682327	0.00625999	0.942	0.0727753	-0.232219	0.325736	0.658	0.0708589	-0.22642	0.273692	0.568	0.00191648	-0.033033	0.185065	0.702
1421	rno-miR-298	Maf	Mfsd6	3.80656	1.59752	7.18899	0	3.69769	1.52767	7.37945	0	0.108877	-1.04056	1.05733	0.832	0.404447	-0.0636156	1.15865	0.074	-0.0849015	-0.551396	0.543315	0.898	0.489348	-0.409192	1.27941	0.592
1422	rno-miR-298	Maf	Mgll	15.1441	7.1149	27.5738	0.002	15.1443	7.1142	27.5686	0.002	-0.000223265	-0.0142069	0.0128645	0.96	0.324486	-1.46795	1.61494	0.616	0.319808	-0.953523	1.225	0.53	0.00467843	-1.46795	1.24412	0.634
1423	rno-miR-298	Maf	Mmp14	-4.89029	-8.56207	-2.41208	0	-4.89425	-8.5638	-2.41863	0	0.00396466	-0.0259732	0.0290967	0.776	-0.0946386	-0.531413	0.378535	0.668	-0.108308	-0.396	0.311355	0.552	0.0136694	-0.4	0.0368098	0.452
1424	rno-miR-298	Maf	Myef2	11.076	5.20615	19.7175	0	11.0111	5.03825	20.302	0	0.0648172	-0.618895	0.62988	0.848	0.42715	-0.260771	1.0736	0.186	0.135633	-0.484947	0.866819	0.596	0.291517	-0.244917	0.914706	0.508
1425	rno-miR-298	Maf	Myh10	6.54836	2.75377	11.9157	0	6.54476	2.73723	11.9569	0	0.00359638	-0.0522044	0.0432962	0.804	0.151941	-0.497194	0.685777	0.478	0.131974	-0.409755	0.51443	0.516	0.0199669	-0.0600601	0.538235	0.604
1426	rno-miR-298	Maf	Myo6	4.31748	1.92161	7.61472	0	4.31585	1.92105	7.63481	0	0.00163025	-0.0166477	0.0162198	0.776	0.096649	-0.285754	0.413836	0.538	0.0893177	-0.244833	0.349318	0.52	0.0073313	-0.039039	0.237013	0.496
1427	rno-miR-298	Maf	Ncan	-6.99233	-12.3379	-3.04752	0	-6.99267	-12.3452	-3.04809	0	0.000338866	-0.00662492	0.00861596	0.91	-0.149821	-0.74557	0.474647	0.616	-0.147476	-0.565586	0.440223	0.56	-0.00234454	-0.573529	0.0245399	0.712
1428	rno-miR-298	Maf	Ncor2	0.0471235	-0.548907	0.539697	0.932	0.110177	-0.558874	0.380025	0.46	-0.0630535	-0.676905	0.664785	0.756	-0.182472	-0.730313	0.167549	0.502	0.0944459	-0.445778	0.381514	0.53	-0.276918	-0.722725	0.224612	0.502
1429	rno-miR-298	Maf	Nfkbie	-3.36055	-6.1961	-1.5075	0	-3.33818	-6.49293	-1.48115	0	-0.0223677	-0.218299	0.23668	0.812	-0.13783	-0.330731	0.0449735	0.15	-0.0375968	-0.268227	0.147607	0.532	-0.100233	-0.279412	0.083774	0.496
1430	rno-miR-298	Maf	Odz4	0.294757	-0.304118	0.801997	0.444	0.355938	-0.11984	0.621137	0.09	-0.0611809	-0.614828	0.533958	0.76	-0.175495	-0.731152	0.19788	0.604	0.097791	-0.22696	0.303047	0.516	-0.273286	-0.71318	0.229092	0.548
1431	rno-miR-298	Maf	Pacsin1	8.63768	3.82749	15.9892	0	8.64035	3.82493	15.9533	0	-0.00267206	-0.0335375	0.0340678	0.812	0.174013	-0.647967	0.849042	0.64	0.188785	-0.544372	0.698238	0.55	-0.0147724	-0.0810811	0.708824	0.622
1432	rno-miR-298	Maf	Pcdha4	9.08852	4.2763	16.9524	0	9.09871	4.31875	16.8382	0	-0.0101909	-0.105939	0.108216	0.802	0.162776	-0.712302	0.916173	0.744	0.209704	-0.617948	0.77565	0.48	-0.0469273	-0.12285	0.747059	0.498
1433	rno-miR-298	Maf	Pclo	16.1613	7.76125	29.8378	0	16.0781	7.66229	30.0449	0	0.083191	-0.817773	0.838176	0.848	0.589282	-0.419974	1.50533	0.194	0.218027	-0.713262	1.27034	0.572	0.371255	-0.307642	1.33824	0.48
1434	rno-miR-298	Maf	Pde10a	1.866	0.874214	3.81269	0	1.93495	1.07122	3.3864	0	-0.0689577	-0.649535	0.614123	0.836	-0.161544	-0.927315	0.371104	0.634	0.145175	-0.303866	0.411544	0.498	-0.306719	-0.801786	0.251232	0.528
1435	rno-miR-298	Maf	Pds5b	6.69589	3.10722	12.1895	0	6.69801	3.11737	12.1773	0	-0.00211775	-0.024974	0.0245163	0.76	0.135762	-0.682692	0.886926	0.638	0.145952	-0.415209	0.541947	0.514	-0.0101909	-0.682692	0.886926	0.54
1436	rno-miR-298	Maf	Pigm	-2.40895	-4.33992	-1.19021	0	-2.41108	-4.31824	-1.20138	0	0.00212499	-0.0308676	0.0294439	0.848	-0.0431889	-0.242336	0.272436	0.8	-0.0559659	-0.207446	0.170871	0.47	0.012777	-0.137987	0.272436	0.544
1437	rno-miR-298	Maf	Pik3r3	11.0489	4.98134	19.0484	0	11.0327	4.94924	19.1516	0	0.0162257	-0.132614	0.177913	0.736	0.282371	-0.746743	1.13252	0.342	0.208784	-0.617618	0.864494	0.534	0.0735872	-0.0990991	0.905882	0.516
1438	rno-miR-298	Maf	Pla2g5	12.6838	6.00134	23.8325	0	12.6204	5.83566	24.2235	0	0.0633175	-0.669471	0.625061	0.756	0.456787	-0.339727	1.1981	0.2	0.172244	-0.557351	0.993388	0.58	0.284543	-0.239373	1.04706	0.472
1439	rno-miR-298	Maf	Ppfia1	-7.69727	-14.4588	-3.50798	0	-7.63559	-14.7823	-3.40701	0	-0.0616836	-0.597458	0.649696	0.828	-0.347358	-0.794081	0.0202515	0.158	-0.0697333	-0.645514	0.347215	0.53	-0.277625	-0.727273	0.232865	0.612
1440	rno-miR-298	Maf	Ppp1r9a	17.2751	7.86836	31.3425	0	17.217	7.83964	31.5275	0	0.0580723	-0.538472	0.524444	0.824	0.538317	-0.704705	1.55289	0.218	0.278683	-0.795871	1.39449	0.54	0.259634	-0.215102	1.42353	0.536
1441	rno-miR-298	Maf	Ppp2r3a	12.1469	4.82975	21.967	0	12.0761	4.74386	22.1331	0	0.0707941	-0.66513	0.698662	0.834	0.46781	-0.238536	1.18243	0.156	0.14905	-0.5319	0.978203	0.566	0.31876	-0.267712	1.01276	0.608
1442	rno-miR-298	Maf	Ppp4c	-4.43827	-7.55756	-2.01089	0	-4.42008	-7.67739	-1.99334	0	-0.0181857	-0.151716	0.151097	0.838	-0.145007	-0.429783	0.163801	0.228	-0.0687371	-0.35784	0.195924	0.56	-0.0762696	-0.367647	0.0618647	0.444
1443	rno-miR-298	Maf	Prkce	2.7424	1.22581	5.17153	0.002	2.80017	1.31599	4.72509	0.004	-0.0577712	-0.565592	0.534388	0.786	-0.110638	-0.870221	0.427	0.718	0.146324	-0.46307	0.345097	0.472	-0.256962	-0.669552	0.220588	0.548
1444	rno-miR-298	Maf	Ptafr	-5.31075	-9.92279	-2.40766	0	-5.26057	-10.1337	-2.29033	0	-0.0501876	-0.473933	0.460551	0.836	-0.257812	-0.570533	0.0108696	0.052	-0.0386382	-0.449998	0.268822	0.622	-0.219174	-0.570596	0.178548	0.422
1445	rno-miR-298	Maf	Ptms	4.17951	2.04961	7.98233	0	4.23579	2.07975	7.62937	0	-0.056278	-0.514191	0.558876	0.826	-0.0747159	-0.91922	0.603572	0.854	0.174403	-0.521347	0.455332	0.446	-0.249119	-0.649583	0.341176	0.5
1446	rno-miR-298	Maf	Ptpn11	13.0363	5.83876	23.903	0	13.0446	5.84305	23.8269	0	-0.00830804	-0.0825946	0.062366	0.73	0.254528	-1.00759	1.2844	0.594	0.288478	-0.828623	1.05656	0.504	-0.0339496	-0.0957928	1.07059	0.498
1447	rno-miR-298	Maf	Ptpre	7.05996	3.40702	12.8501	0	7.05506	3.398	12.9023	0	0.00490411	-0.0648743	0.0674381	0.83	0.167791	-0.432099	0.666163	0.408	0.140213	-0.430382	0.571091	0.532	0.0275789	-0.0660661	0.386441	0.736
1448	rno-miR-298	Maf	Ptprm	-12.5348	-22.4053	-5.4792	0	-12.4387	-22.6566	-5.27506	0	-0.0960963	-0.946827	0.993729	0.776	-0.547227	-1.26066	0.0960961	0.164	-0.116334	-1.02461	0.54006	0.534	-0.430893	-1.12577	0.360882	0.526
1449	rno-miR-298	Maf	Ptprn	-3.54412	-6.5092	-1.64746	0	-3.54445	-6.51433	-1.64718	0	0.000330507	-0.0033233	0.00530398	0.874	-0.0758811	-0.462898	0.290731	0.57	-0.0746875	-0.280454	0.207501	0.494	-0.00119359	-0.462898	0.033033	0.614
1450	rno-miR-298	Maf	Ptprt	5.34558	2.33852	9.64026	0	5.34381	2.33441	9.64267	0	0.00176673	-0.022203	0.0252378	0.784	0.120487	-0.418086	0.512768	0.534	0.109887	-0.249287	0.42087	0.516	0.0106001	-0.0510511	0.438235	0.57
1451	rno-miR-298	Maf	Rab3gap2	22.5566	10.6024	41.2953	0	22.4909	10.2906	41.4061	0	0.0656379	-0.6094	0.7241	0.776	0.675412	-0.998236	2.01125	0.196	0.379142	-1.04701	1.5639	0.564	0.296269	-0.248511	1.86176	0.568
1452	rno-miR-298	Maf	Rasgrp4	-3.00886	-5.49439	-1.28192	0	-2.97755	-5.59315	-1.26757	0	-0.0313033	-0.32438	0.293501	0.796	-0.15589	-0.363636	-0.0196507	0.04	-0.0161858	-0.255652	0.169634	0.786	-0.139704	-0.364323	0.117569	0.452
1453	rno-miR-298	Maf	Rgl1	1.23797	0.321287	2.3712	0.004	1.1602	0.332579	2.61542	0.004	0.0777777	-0.771507	0.764121	0.792	0.254191	-0.137167	0.896552	0.478	-0.0931646	-0.394056	0.491553	0.782	0.347356	-0.286541	0.908185	0.5
1454	rno-miR-298	Maf	Rhoa	-2.08368	-3.69342	-0.916857	0	-2.07127	-3.80371	-0.923797	0	-0.0124103	-0.124554	0.145152	0.78	-0.0820557	-0.188587	0.0337302	0.15	-0.0242135	-0.167433	0.0909207	0.588	-0.0578422	-0.15259	0.0483751	0.586
1455	rno-miR-298	Maf	Rictor	12.1119	5.38639	21.0149	0	12.095	5.36397	21.0557	0	0.0168949	-0.137111	0.174399	0.81	0.305921	-0.694665	1.12976	0.422	0.232373	-0.694393	0.978099	0.554	0.0735481	-0.108108	0.659626	0.516
1456	rno-miR-298	Maf	Rims1	14.2222	6.22709	25.3836	0	14.1346	6.08459	25.9846	0	0.0875863	-0.949246	0.81599	0.85	0.55965	-0.199237	1.36182	0.124	0.164329	-0.647437	1.10588	0.558	0.395321	-0.332683	1.16471	0.576
1457	rno-miR-298	Maf	Rpsa	-4.32002	-7.6453	-2.08291	0	-4.31589	-7.67155	-2.07462	0	-0.00412415	-0.0291328	0.0255999	0.67	-0.101401	-0.356647	0.328206	0.48	-0.0875905	-0.322255	0.271429	0.566	-0.0138107	-0.237013	0.00860959	0.382
1458	rno-miR-298	Maf	Rrp1b	4.32325	2.09401	7.8068	0	4.32012	2.08759	7.82041	0	0.00312685	-0.0212432	0.0244337	0.792	0.0995003	-0.333817	0.355882	0.49	0.0882814	-0.277072	0.33974	0.528	0.011219	-0.039039	0.237013	0.414
1459	rno-miR-298	Maf	Samd12	5.38296	2.44988	9.43576	0	5.37262	2.42699	9.54117	0	0.0103434	-0.0820275	0.100989	0.796	0.144092	-0.347394	0.551312	0.33	0.0996526	-0.337258	0.423435	0.534	0.0444389	-0.0359029	0.444118	0.392
1460	rno-miR-298	Maf	Sarm1	2.97587	1.22807	5.66	0	2.96935	1.21685	5.65526	0	0.00651928	-0.0408083	0.0483478	0.72	0.0787122	-0.163801	0.306121	0.354	0.056016	-0.165306	0.239974	0.55	0.0226962	-0.0171347	0.247059	0.402
1461	rno-miR-298	Maf	Scarb2	-11.2689	-20.4841	-5.30144	0	-11.1805	-21.0684	-5.20171	0	-0.0883811	-0.85485	0.907566	0.822	-0.501685	-1.1531	0.0544872	0.128	-0.105308	-0.923165	0.495996	0.554	-0.396377	-1.03521	0.333119	0.472
1462	rno-miR-298	Maf	Shc3	-11.33	-20.6169	-5.23238	0.002	-11.2764	-20.9114	-5.20941	0.002	-0.0536446	-0.549345	0.585378	0.774	-0.403258	-1.07258	0.399349	0.198	-0.159781	-0.922668	0.503522	0.572	-0.243477	-0.944118	0.206156	0.59
1463	rno-miR-298	Maf	Slc4a10	12.0602	5.46399	21.5634	0	12.0007	5.45373	21.937	0	0.0595028	-0.601515	0.624362	0.76	0.429749	-0.41528	1.13699	0.202	0.168187	-0.553774	0.947503	0.622	0.261562	-0.21695	0.697414	0.392
1464	rno-miR-298	Maf	Slc8a1	9.4349	4.36473	17.318	0	9.43969	4.37674	17.2694	0	-0.00479356	-0.0542662	0.053873	0.852	0.184714	-0.73152	0.93337	0.646	0.209177	-0.601663	0.763321	0.556	-0.0244631	-0.0870871	0.535402	0.7
1465	rno-miR-298	Maf	Sorbs2	-0.211144	-0.370921	-0.0789117	0	-0.203836	-0.387351	-0.0636271	0	-0.00730763	-0.0743376	0.0681004	0.688	-0.0253112	-0.0961338	0.00688202	0.072	0.00645938	-0.0389194	0.0322983	0.854	-0.0317706	-0.0970196	0.0264144	0.38
1466	rno-miR-298	Maf	Spry4	-3.29181	-5.85026	-1.61622	0	-3.25784	-6.17146	-1.55786	0	-0.0339727	-0.33212	0.338891	0.884	-0.172497	-0.396098	-0.0212882	0.04	-0.0176516	-0.301933	0.18893	0.746	-0.154845	-0.405184	0.132354	0.48
1467	rno-miR-298	Maf	Sptb	4.21428	1.85643	7.72108	0	4.1975	1.86091	7.83417	0	0.0167773	-0.162759	0.172088	0.852	0.140219	-0.139771	0.397138	0.17	0.0616814	-0.184269	0.304973	0.538	0.0785377	-0.0680383	0.344118	0.558
1468	rno-miR-298	Maf	St3gal1	5.38008	2.39923	9.87574	0	5.3804	2.40084	9.87281	0	-0.000325826	-0.00746325	0.00561743	0.832	0.112769	-0.453657	0.444118	0.592	0.115356	-0.338995	0.435222	0.518	-0.00258714	-0.048048	0.298701	0.494
1469	rno-miR-298	Maf	Stim1	18.8747	8.92225	34.3428	0.002	18.7976	8.83783	35.0707	0.002	0.0770463	-0.698549	0.743761	0.826	0.629923	-0.792634	1.81726	0.18	0.284944	-0.83684	1.52834	0.48	0.344978	-0.286246	1.56176	0.48
1470	rno-miR-298	Maf	Syne1	1.9581	0.894624	3.51982	0	1.94031	0.853417	3.64779	0	0.0177895	-0.180127	0.171491	0.852	0.0937407	0.00626315	0.207799	0.032	0.0145878	-0.0954848	0.167453	0.528	0.079153	-0.0649707	0.206897	0.494
1471	rno-miR-298	Maf	Syt1	9.1024	4.11622	16.7492	0	9.02768	3.96796	17.2429	0	0.074726	-0.841487	0.732549	0.814	0.411298	0.0013865	0.932724	0.016	0.0780462	-0.41478	0.756386	0.482	0.333252	-0.277108	0.871473	0.32
1472	rno-miR-298	Maf	Taok3	6.46665	3.12185	11.6141	0	6.47027	3.1302	11.6203	0	-0.0036125	-0.0466606	0.0531332	0.79	0.123947	-0.514647	0.643905	0.606	0.145349	-0.421764	0.531219	0.506	-0.0214021	-0.0581625	0.36526	0.778
1473	rno-miR-298	Maf	Tap1	-38.7347	-66.1171	-18.2263	0	-38.4301	-67.5089	-17.7967	0	-0.304619	-2.91197	2.62979	0.794	-1.72838	-3.97432	0.179487	0.16	-0.361807	-3.17218	1.69524	0.52	-1.36658	-3.57994	1.14216	0.596
1474	rno-miR-298	Maf	Tef	14.1066	6.58429	24.6869	0	14.0491	6.53338	25.0551	0	0.057488	-0.53129	0.570221	0.852	0.469926	-0.483466	1.29551	0.162	0.210877	-0.647029	1.13652	0.572	0.25905	-0.217348	0.711039	0.576
1475	rno-miR-298	Maf	Tgfbr1	-1.4922	-2.64995	-0.734629	0	-1.4851	-2.6729	-0.724071	0	-0.00709953	-0.0700673	0.0611127	0.806	-0.0521659	-0.139201	0.0449735	0.168	-0.0211925	-0.116923	0.0683312	0.562	-0.0309735	-0.123529	0.0259524	0.464
1476	rno-miR-298	Maf	Thumpd1	3.81235	1.84362	6.85567	0.004	3.80559	1.837	6.90895	0.004	0.00676315	-0.0719581	0.0719567	0.818	0.102486	-0.200838	0.346561	0.332	0.0694938	-0.198227	0.299498	0.578	0.0329926	-0.0322928	0.204134	0.502
1477	rno-miR-298	Maf	Trib1	9.40294	4.31788	17.0424	0	9.40814	4.32742	17.0022	0	-0.00519173	-0.0368841	0.0364336	0.748	0.18768	-0.677028	1.01564	0.62	0.205435	-0.593134	0.760834	0.55	-0.0177553	-0.059816	0.770588	0.438
1478	rno-miR-298	Maf	Trim44	13.4178	5.93276	24.6681	0	13.3442	5.90336	25.1675	0	0.0736568	-0.737641	0.707794	0.826	0.505942	-0.413462	1.28883	0.164	0.169267	-0.441615	1.04971	0.452	0.336675	-0.413462	1.10588	0.62
1479	rno-miR-298	Maf	Trip11	3.06027	1.4831	5.42392	0	3.05928	1.48559	5.43235	0	0.000990105	-0.00667734	0.00735689	0.76	0.0674603	-0.247194	0.294374	0.628	0.0639993	-0.192663	0.247633	0.532	0.00346104	-0.027027	0.252941	0.498
1480	rno-miR-298	Maf	Vangl1	-3.76676	-6.68259	-1.63443	0.002	-3.7631	-6.71956	-1.62013	0.002	-0.00365802	-0.0481249	0.0381938	0.77	-0.092448	-0.39259	0.214411	0.41	-0.0735638	-0.296543	0.222757	0.562	-0.0188842	-0.202922	0.0152095	0.544
1481	rno-miR-298	Maf	Vipr2	1.15912	0.533851	2.09175	0	1.16487	0.550572	2.09574	0	-0.00574944	-0.0468309	0.038393	0.724	0.00975022	-0.137775	0.122875	0.852	0.0316304	-0.0826264	0.112374	0.448	-0.0218802	-0.0559259	0.0681818	0.47
1482	rno-miR-298	Maf	Zbtb38	18.1119	7.82161	31.7264	0	18.0573	7.91945	32.2014	0	0.0545761	-0.515397	0.531184	0.802	0.542409	-0.95556	1.7857	0.204	0.301842	-0.956349	1.41585	0.532	0.240566	-0.199366	1.48824	0.394
1483	rno-miR-298	Nptx1	Arhgef9	3.08133	1.36001	5.7374	0	3.08852	1.3573	5.64664	0	-0.00719481	-0.138566	0.115758	0.85	0.0725563	-0.199956	0.299222	0.47	0.131837	-0.140753	0.40881	0.118	-0.059281	-0.260291	0.258824	0.636
1484	rno-miR-298	Nptx1	Kcnc1	3.41769	1.59719	6.28888	0	3.42896	1.61286	6.18304	0	-0.0112718	-0.183313	0.192528	0.846	0.0695752	-0.251323	0.378518	0.662	0.154542	-0.221498	0.509762	0.132	-0.0849665	-0.368379	0.285294	0.546
1485	rno-miR-298	Tp53	Cd276	-12.2961	-22.0569	-5.8235	0	-12.2943	-22.0594	-5.81963	0	-0.00177826	-0.00814289	0.00370662	0.676	-0.474305	-1.15233	0.276235	0.162	-0.470058	-1.02598	0.194908	0.106	-0.00424631	-0.827586	0.102102	0.056
1486	rno-miR-298	Tp53	Cdk4	-9.62552	-17.0453	-4.16069	0.002	-9.62413	-17.059	-4.15307	0.002	-0.00139152	-0.02399	0.0230523	0.832	-0.375522	-0.933557	0.202381	0.184	-0.364527	-0.803395	0.176386	0.138	-0.0109955	-0.811765	0.00523394	0.6
1487	rno-miR-298	Tp53	Hk2	5.12529	2.27815	9.30244	0	5.14373	2.29025	9.13104	0	-0.0184407	-0.291132	0.30177	0.87	0.112948	-0.496795	0.501948	0.592	0.25075	-0.243371	1.06237	0.084	-0.137802	-0.830002	0.426471	0.568
1488	rno-miR-298	Tp53	Mmp14	-4.76237	-8.37278	-2.2046	0	-4.78325	-8.30659	-2.26065	0	0.0208738	-0.270864	0.330984	0.834	-0.0946386	-0.650177	0.378535	0.632	-0.244001	-1.08752	0.313575	0.122	0.149362	-0.650177	0.893987	0.594
1489	rno-miR-30a*	Nptx1	Arhgef9	-0.485326	-1.07546	-0.104365	0.006	-0.793379	-1.21322	-0.453187	0	0.308054	-0.0791948	0.541378	0.088	-0.460953	-1.79554	2.28205	0.234	-0.888996	-1.40871	1.88408	0.168	0.428044	-0.911074	0.876371	0.646
1490	rno-miR-30a*	Nptx1	Gria4	-1.53559	-3.85939	-0.0935029	0.03	-2.94651	-4.90631	-1.57967	0.002	1.41093	-0.0778212	2.51273	0.062	-1.61562	-6.63353	9.4359	0.332	-3.55479	-6.13845	9.2939	0.19	1.93917	-3.94547	3.91728	0.652
1491	rno-miR-30a*	Nr2c2	Crebbp	-0.28282	-0.525966	-0.135674	0.022	0.000202799	-0.220487	0.089282	0.896	-0.283022	-0.436403	-0.167586	0.012	-0.221781	-0.382475	-0.14355	0.04	-0.00371306	-0.281805	0.59858	0.526	-0.218067	-0.93961	0.0696953	0.248
1492	rno-miR-30a*	Stat1	Ank3	-0.104009	-0.162747	0.0527032	0.296	-0.0394363	-0.105423	0.133038	0.868	-0.0645731	-0.174063	0.019404	0.154	0.0295739	-0.0869565	0.333333	0.62	0.120276	-1.89612	0.548048	0.45	-0.0907017	-0.50141	2.00702	0.57
1493	rno-miR-30a*	Stat1	Arih1	5.39663	2.39412	7.40552	0	4.14049	1.61497	6.32256	0	1.25614	-0.222676	3.1369	0.14	2.20739	-2.23077	5.18429	0.148	0.405763	-7.23995	41.0237	0.732	1.80162	-38.442	9.29259	0.504
1494	rno-miR-30a*	Stat1	Crebbp	-0.341781	-0.443403	-0.217084	0	-0.302991	-0.393005	-0.20292	0	-0.0387899	-0.0996152	0.00935295	0.146	-0.221781	-0.382475	-0.14355	0.042	-0.169293	-1.43568	0.0489752	0.102	-0.0524875	-0.344828	1.08764	0.44
1495	rno-miR-30a*	Stat1	Dhcr24	-2.15891	-2.81031	-1.15896	0	-1.76541	-2.36937	-0.955888	0.002	-0.393502	-0.943131	0.0583138	0.088	-1.07341	-2.17399	0.152478	0.148	-0.507296	-13.5876	1.93407	0.658	-0.566118	-2.92228	12.1218	0.554
1496	rno-miR-30a*	Stat1	Dnajb9	1.68525	0.338725	2.33711	0.002	1.09229	-0.149837	1.7882	0.084	0.592954	-0.112966	1.53073	0.122	0.330395	-2.12821	1.43907	0.498	-0.518963	-4.27127	18.0784	0.632	0.849358	-18.0858	4.37617	0.418
1497	rno-miR-30a*	Stat1	Dnm1l	-12.374	-16.7519	-4.68152	0	-9.03525	-13.802	-3.04964	0.006	-3.33874	-8.05602	0.626789	0.126	-4.15763	-11.6096	8.66667	0.156	0.653081	-105.735	21.1449	0.838	-4.81071	-24.8421	103.186	0.596
1498	rno-miR-30a*	Stat1	Fam13b1	-2.14133	-3.07768	-0.504919	0	-1.39461	-2.31223	0.133514	0.066	-0.746727	-1.74103	0.127709	0.118	-0.431267	-1.88123	3.12157	0.322	0.640716	-22.8532	5.25833	0.724	-1.07198	-5.51269	22.839	0.394
1499	rno-miR-30a*	Stat1	Hmox1	34.8544	13.2733	46.0878	0	25.5881	6.39533	37.0268	0.008	9.26622	-1.81171	21.9543	0.126	12.0483	-22.938	32.5242	0.15	-1.28241	-57.8961	296.685	0.878	13.3307	-284.984	68.6759	0.496
1500	rno-miR-30a*	Stat1	Ide	1.77498	0.783149	2.41614	0	1.31614	0.438046	1.97532	0	0.458834	-0.0646897	1.06086	0.106	0.646123	-1.22891	1.70764	0.154	-0.0137464	-2.91244	14.6162	0.906	0.659869	-13.9529	3.35398	0.488
1501	rno-miR-30a*	Stat1	Ipmk	-2.67507	-3.60412	-0.803949	0	-1.85726	-2.8496	-0.265691	0.032	-0.817806	-1.8701	0.142937	0.1	-0.740551	-2.42919	2.9913	0.158	0.432479	-25.5093	5.44409	0.874	-1.17303	-6.04989	25.0297	0.524
1502	rno-miR-30a*	Stat1	Jak3	2.61617	1.14952	3.53422	0	1.98513	0.721304	2.86869	0	0.631037	-0.104554	1.64329	0.116	1.04033	-1.20513	2.53078	0.172	0.138327	-3.82473	20.343	0.774	0.902003	-19.1617	4.64529	0.422
1503	rno-miR-30a*	Stat1	Pak1ip1	1.46221	0.34262	2.12097	0	0.943573	-0.00406759	1.70768	0.052	0.518635	-0.103492	1.35554	0.106	0.273154	-2.22147	1.28266	0.538	-0.47143	-3.77225	15.8769	0.692	0.744585	-15.9103	3.84297	0.552
1504	rno-miR-30a*	Stat1	Pcdha4	-6.13061	-8.79818	-1.15496	0.002	-3.93286	-6.78938	0.294178	0.058	-2.19775	-5.79779	0.505501	0.144	-1.10145	-5.35396	8.12821	0.524	2.05531	-67.1779	16.0487	0.672	-3.15676	-16.2748	67.4255	0.448
1505	rno-miR-30a*	Stat1	Synj2bp	-3.59278	-4.61639	-1.965	0	-3.02609	-4.11849	-1.78547	0	-0.566689	-1.40105	0.130812	0.14	-1.95124	-3.69849	-0.344146	0.038	-1.13847	-20.2662	2.35419	0.402	-0.812769	-4.22588	17.4529	0.48
1506	rno-miR-30a*	Stat1	Tnfrsf12a	9.61497	4.5097	12.7344	0	7.54665	3.38311	10.7942	0	2.06832	-0.37705	5.00333	0.126	4.19562	-2.89744	9.61669	0.132	1.21487	-12.0036	68.1985	0.672	2.98075	-63.8616	15.3668	0.398
1507	rno-miR-30a*	Stat1	Ywhab	-2.76	-4.37668	0.496146	0.162	-1.25492	-3.09624	1.85413	0.542	-1.50508	-3.64489	0.276733	0.124	0.439361	-2.11765	8.6434	0.648	2.60156	-43.9562	12.7324	0.436	-2.1622	-11.1456	46.1843	0.416
1508	rno-miR-30a*	Tp53	Dnm1l	-5.40893	-8.65633	-3.17243	0	-6.39635	-8.9071	-4.34619	0	0.987422	-0.0438672	1.89109	0.062	-4.15763	-11.7986	10.1374	0.152	-5.48768	-10.0961	8.62747	0.11	1.33005	-6.0202	3.19643	0.61
1509	rno-miR-30a*	Tp53	Sept9	3.34801	2.47263	4.63495	0	3.19517	2.29391	4.62999	0	0.152839	-0.0159587	0.299188	0.11	2.2153	-2.34271	5.17117	0.168	2.0118	-1.98084	5.03918	0.104	0.203503	-0.529412	2.76768	0.626
1510	rno-miR-30c-2*	Tp53	Cd276	1.72797	0.980426	2.56685	0	1.72049	0.97398	2.57346	0	0.00748389	-0.0071077	0.0133557	0.416	1.25908	-1.17039	3.11484	0.178	1.24608	-0.873794	2.74837	0.106	0.012995	-0.829268	2.58904	0.522
1511	rno-miR-30c-2*	Tp53	Mmp14	0.353749	-0.0389504	0.993572	0.082	0.853105	0.519356	1.08881	0	-0.499356	-0.698412	0.0627427	0.106	0.233676	-1.37058	1.32607	0.54	0.858996	-1.13259	1.46189	0.08	-0.62532	-1.17161	0.756219	0.072
1512	rno-miR-30c-2*	Tp53	Sept9	1.39414	0.872821	2.15622	0	1.30941	0.775526	2.17844	0	0.0847335	-0.0245264	0.120449	0.17	1.01816	-0.743372	2.33661	0.16	0.910775	-0.551229	2.12649	0.082	0.107382	-0.658537	1.49751	0.356
1513	rno-miR-30c-2*	Tp53	Tax1bp3	0.423801	0.201445	0.725861	0.002	0.515659	0.308182	0.729477	0	-0.0918584	-0.128433	0.0231566	0.084	0.301288	-0.471138	0.856531	0.182	0.413849	-0.352476	0.776748	0.098	-0.112561	-0.219512	0.404959	0.3
1514	rno-miR-30e*	Nptx1	Arhgef9	-0.0856507	-0.29257	0.106311	0.348	-0.259703	-0.496266	-0.0181406	0.038	0.174052	0.0265387	0.332287	0.02	-0.255765	-0.719467	0.207675	0.2	-0.426956	-0.861214	0.125551	0.052	0.171191	-0.598639	0.564693	0.674
1515	rno-miR-30e*	Nptx1	Gria4	-0.214403	-0.929602	0.574173	0.694	-0.997679	-2.1536	0.152119	0.076	0.783277	0.124152	1.52352	0.016	-0.932858	-2.68426	0.86499	0.33	-1.70972	-3.88703	0.51796	0.052	0.776866	-2.2585	2.52411	0.72
1516	rno-miR-30e*	Nr2c2	Crebbp	-0.110447	-0.221168	-0.044405	0.01	-0.0119367	-0.0575537	0.0482665	0.512	-0.0985098	-0.186977	-0.060975	0.004	-0.0913318	-0.153278	0.00712492	0.094	-0.00184414	-0.469849	13.2373	0.724	-0.0894876	-13.303	0.39633	0.486
1517	rno-miR-30e*	Stat1	Ank3	-0.0595537	-0.106287	-0.024832	0.008	-0.0595078	-0.130854	-0.0181631	0.018	-4.5906e-05	-0.0130925	0.0332173	0.964	0.00355036	-0.0272727	0.0499696	0.956	0.0481964	-0.484344	4.60641	0.738	-0.044646	-4.56459	0.521292	0.582
1518	rno-miR-30e*	Stat1	Arih1	2.47975	1.46717	4.11042	0.002	2.50385	1.4267	4.58435	0	-0.0241007	-0.65712	0.195146	0.872	1.00622	-0.201225	2.22675	0.084	0.169933	-88.7756	11.0286	0.52	0.836288	-9.98471	89.6863	0.59
1519	rno-miR-30e*	Stat1	Crebbp	-0.156276	-0.233631	-0.093672	0	-0.155044	-0.245717	-0.0872119	0	-0.0012321	-0.00808976	0.0168569	0.822	-0.0913318	-0.168586	0.0112943	0.13	-0.0658512	-0.425271	2.37614	0.142	-0.0254806	-2.49481	0.282496	0.606
1520	rno-miR-30e*	Stat1	Dhcr24	-0.99688	-1.59623	-0.565291	0.002	-1.00544	-1.73018	-0.556445	0	0.00856145	-0.0669496	0.202386	0.862	-0.464802	-0.926592	0.0117167	0.102	-0.202127	-3.66988	27.8042	0.16	-0.262676	-28.2791	3.14845	0.626
1521	rno-miR-30e*	Stat1	Dnajb9	0.839994	0.401945	1.36195	0	0.850731	0.391328	1.57353	0.004	-0.0107374	-0.288012	0.0994386	0.896	0.196315	-0.117314	0.583344	0.352	-0.197792	-42.2316	4.6982	0.852	0.394107	-4.69751	42.2065	0.51
1522	rno-miR-30e*	Stat1	Dnm1l	-6.05918	-9.67961	-3.307	0.004	-6.1362	-10.6465	-3.03192	0.002	0.0770262	-0.561878	1.69948	0.882	-2.00663	-4.87293	0.488738	0.062	0.225032	-28.3524	239.289	0.816	-2.23166	-240.719	26.8009	0.66
1523	rno-miR-30e*	Stat1	Fam13b1	-1.08584	-1.80542	-0.539496	0	-1.10078	-2.04364	-0.524363	0	0.0149397	-0.123764	0.374452	0.868	-0.252996	-0.746683	0.242825	0.386	0.243348	-5.92614	53.3651	0.884	-0.496344	-53.342	5.93207	0.504
1524	rno-miR-30e*	Stat1	Hmox1	16.8327	9.27632	25.6667	0.002	17.0347	8.42823	28.6623	0.002	-0.201922	-4.68387	1.52476	0.9	5.7642	-2.11222	13.6298	0.086	-0.412051	-660.503	78.914	0.828	6.17625	-74.02	665.291	0.61
1525	rno-miR-30e*	Stat1	Ide	0.849779	0.481184	1.3793	0.002	0.859753	0.449619	1.53301	0	-0.00997446	-0.225769	0.0695626	0.936	0.303768	-0.096958	0.715588	0.08	0.00105925	-32.4802	3.89042	0.766	0.302709	-3.62404	32.7226	0.592
1526	rno-miR-30e*	Stat1	Ipmk	-1.26986	-2.08413	-0.669985	0.002	-1.28559	-2.37598	-0.604864	0.004	0.015731	-0.136966	0.432419	0.904	-0.382443	-1.00517	0.227883	0.096	0.162015	-6.68577	58.2052	0.84	-0.544458	-58.3968	6.50106	0.594
1527	rno-miR-30e*	Stat1	Jak3	1.24632	0.759406	1.96882	0	1.25663	0.711496	2.18149	0	-0.010309	-0.323102	0.107629	0.89	0.478398	-0.107492	1.06929	0.09	0.0597164	-44.2997	5.45377	0.614	0.418681	-4.97694	44.7174	0.486
1528	rno-miR-30e*	Stat1	Pak1ip1	0.70785	0.38013	1.21552	0	0.718217	0.353805	1.39414	0	-0.010367	-0.260106	0.0863068	0.896	0.165711	-0.172525	0.501675	0.356	-0.179971	-37.1056	4.10977	0.898	0.345682	-4.13246	37.1136	0.588
1529	rno-miR-30e*	Stat1	Pcdha4	-3.12156	-4.85962	-1.62692	0	-3.16648	-5.51355	-1.51624	0	0.0449189	-0.327626	1.13083	0.902	-0.679901	-2.08837	0.740191	0.406	0.784224	-17.4244	157.344	0.854	-1.46412	-157.347	17.5127	0.516
1530	rno-miR-30e*	Stat1	Spire1	0.0105614	-0.00609045	0.0310642	0.142	0.0091842	-0.0196828	0.0225767	0.374	0.0013772	-0.00682309	0.0248258	0.886	0.0423933	-0.0209134	0.109159	0.112	0.0718752	-0.25823	3.26226	0.138	-0.0294819	-3.17878	0.362134	0.77
1531	rno-miR-30e*	Stat1	Synj2bp	-1.67505	-2.55815	-1.01576	0	-1.68582	-2.67496	-0.984289	0	0.0107703	-0.0971513	0.290822	0.848	-0.828674	-1.64387	0.0210672	0.118	-0.449137	-5.68324	39.647	0.164	-0.379537	-40.6067	4.53311	0.576
1532	rno-miR-30e*	Stat1	Tnfrsf12a	4.5162	2.61222	7.15988	0	4.56431	2.52267	7.81151	0	-0.0481076	-1.06205	0.318971	0.924	1.87662	-0.267441	3.66087	0.102	0.495664	-147.405	18.6985	0.498	1.38095	-16.587	149.067	0.552
1533	rno-miR-30e*	Stat1	Ywhab	-1.53123	-2.52367	-0.618145	0.002	-1.56221	-3.01426	-0.553497	0.008	0.0309818	-0.24721	0.799938	0.854	0.00163405	-0.626187	1.16682	0.972	1.00431	-11.0538	108.471	0.832	-1.00267	-107.784	11.9956	0.536
1534	rno-miR-30e*	Stat1	Zfp385d	-3.27619	-5.24307	-1.68989	0	-3.32594	-6.0337	-1.5515	0.002	0.0497525	-0.33372	1.21484	0.846	-0.748486	-2.22837	0.738149	0.384	0.741755	-17.8411	160.443	0.866	-1.49024	-160.527	17.8778	0.718
1535	rno-miR-30e*	Tp53	Dnm1l	-1.55926	-2.63051	-0.474956	0.008	-2.08321	-3.50215	-0.904725	0.002	0.523945	-0.011155	1.11483	0.052	-2.00663	-4.79958	1.64865	0.106	-2.46483	-5.69129	0.470374	0.052	0.458201	-2.75285	3.17369	0.602
1536	rno-miR-30e*	Tp53	Sept9	1.00388	0.572099	1.37341	0.004	0.917322	0.488919	1.32303	0.006	0.0865617	-0.00105229	0.172016	0.052	1.00384	-0.181017	2.13828	0.098	0.930776	-0.108985	1.99755	0.054	0.0730653	-0.022283	1.80769	0.54
1537	rno-miR-323	Creb1	Arf4	0.290581	0.0738477	0.544141	0.006	0.310281	0.0993439	0.545198	0.006	-0.0196996	-0.0257308	0.00173229	0.09	0.116855	-0.494845	0.449405	0.498	0.137332	-0.253575	0.439488	0.26	-0.0204773	-0.0818182	0.380531	0.57
1538	rno-miR-323	Creb1	Arih1	1.23315	0.712181	2.31441	0	0.814347	0.21471	2.36754	0.01	0.418808	-0.141333	0.562846	0.17	0.67583	-0.391119	1.36089	0.162	0.229521	-0.271334	1.5357	0.228	0.446308	-0.412091	1.22566	0.536
1539	rno-miR-323	Creb1	Calca	1.87762	0.749729	3.42524	0.008	1.84776	0.713133	3.45563	0.008	0.029858	-0.0298116	0.045683	0.708	0.813105	-2.69072	2.86974	0.242	0.780889	-2.20736	2.78408	0.266	0.0322155	-0.527273	2.33628	0.696
1540	rno-miR-323	Creb1	Cdc27	-1.20436	-2.29122	-0.31377	0.012	-1.29598	-2.29067	-0.420076	0.006	0.0916164	-0.000758058	0.117101	0.054	-0.481374	-1.97952	2.08763	0.522	-0.577731	-1.89365	1.70604	0.28	0.096357	-1.58407	0.363636	0.47
1541	rno-miR-323	Creb1	Cnot4	-1.96601	-3.61488	-0.935253	0.002	-1.56896	-3.66503	-0.489783	0.008	-0.397052	-0.529865	0.121828	0.176	-0.985689	-2.51192	1.4221	0.152	-0.562145	-2.51246	0.978563	0.24	-0.423544	-2.17699	0.454545	0.612
1542	rno-miR-323	Creb1	Csrp2	0.176905	-0.0225189	0.570246	0.072	-0.360006	-0.596857	0.383041	0.652	0.536911	-0.110021	0.71945	0.15	0.265242	-0.437352	1.51546	0.642	-0.307163	-0.51901	1.24261	0.392	0.572405	-0.514651	0.847512	0.432
1543	rno-miR-323	Creb1	Cxxc4	-1.41508	-2.65599	-0.769726	0	-0.998099	-2.74265	-0.284759	0.004	-0.416981	-0.555117	0.141445	0.202	-0.756809	-1.69418	0.643975	0.142	-0.311579	-1.75428	0.376872	0.264	-0.445229	-1.46903	0.427514	0.556
1544	rno-miR-323	Creb1	Cyfip2	-0.0451451	-0.0915901	0.014156	0.126	-0.0809758	-0.105713	-0.0311917	0.014	0.0358307	-0.0158898	0.0492375	0.238	-0.00804877	-0.121963	0.190722	0.928	-0.0463786	-0.0955317	0.158959	0.294	0.0383298	-0.0884956	0.190722	0.712
1545	rno-miR-323	Creb1	Dnajb9	0.235298	0.056827	0.437978	0.01	0.258586	0.0854718	0.438479	0.008	-0.0232878	-0.0306962	0.00377227	0.096	0.092621	-0.427835	0.371792	0.502	0.117561	-0.352344	0.367967	0.232	-0.02494	-0.0727273	0.314159	0.432
1546	rno-miR-323	Creb1	Dnajc6	-0.702716	-1.30114	-0.265523	0.006	-0.705025	-1.30847	-0.267551	0.006	0.00230918	0.000820663	0.00800494	0	-0.299526	-1.04658	0.917945	0.346	-0.301794	-1.03131	0.632265	0.274	0.00226763	-0.651351	0.00952381	0.206
1547	rno-miR-323	Creb1	Dnm1l	-2.44828	-4.73518	-1.21561	0.002	-1.87422	-4.82184	-0.55056	0.01	-0.574054	-0.779182	0.223398	0.21	-1.25113	-3.04339	1.74227	0.184	-0.638214	-3.10313	1.04452	0.244	-0.612916	-2.63717	1.74227	0.638
1548	rno-miR-323	Creb1	Eif5	0.26265	0.0839147	0.491524	0.004	0.283145	0.108284	0.492157	0.002	-0.0204948	-0.0263926	0.00148987	0.138	0.104084	-0.396453	0.407379	0.482	0.12511	-0.36898	0.397425	0.276	-0.0210264	-0.0308709	0.345133	0.64
1549	rno-miR-323	Creb1	Epha4	-0.316316	-0.706177	0.369948	0.39	-0.918395	-1.19281	-0.308501	0.002	0.602079	-0.134097	0.795109	0.13	0.0787237	-1.21923	2.47785	0.778	-0.56244	-1.05409	2.01282	0.254	0.641164	-0.862832	2.45876	0.466
1550	rno-miR-323	Creb1	F2rl1	0.228479	0.0799897	0.433737	0.002	0.228995	0.07954	0.437058	0.002	-0.000515876	-0.00354683	0.000179856	0.206	0.097298	-0.340206	0.339934	0.296	0.0975629	-0.277855	0.341498	0.212	-0.000264953	-0.0636364	0.0932911	0.544
1551	rno-miR-323	Creb1	Fn1	1.7716	0.971301	3.49667	0	1.26098	0.372877	3.59254	0.002	0.510612	-0.17901	0.680516	0.194	0.93532	-0.814019	2.06152	0.164	0.390682	-0.563026	2.16474	0.286	0.544638	-0.507249	1.82301	0.63
1552	rno-miR-323	Creb1	Gnao1	-1.69796	-3.06359	-0.927891	0	-1.18594	-3.14637	-0.325286	0.002	-0.512021	-0.685771	0.158596	0.168	-0.913485	-1.97913	0.850515	0.17	-0.367123	-2.17181	0.69688	0.272	-0.546362	-1.16216	0.516194	0.64
1553	rno-miR-323	Creb1	Grm5	-0.876329	-1.65307	-0.282456	0.008	-0.933946	-1.67414	-0.348139	0.006	0.0576168	-9.82501e-05	0.0730668	0.052	-0.353625	-1.4293	1.30589	0.476	-0.414108	-1.37053	0.76281	0.27	0.0604825	-1.32692	0.263636	0.352
1554	rno-miR-323	Creb1	Hk2	-0.500362	-0.955863	-0.161164	0	-0.517582	-0.9576	-0.180808	0	0.01722	0.00196499	0.0213822	0.024	-0.207452	-0.759765	0.798969	0.472	-0.225526	-0.765203	0.479898	0.266	0.0180744	-0.641593	0.145455	0.268
1555	rno-miR-323	Creb1	Ipmk	-0.466587	-0.857594	-0.222408	0	-0.410641	-0.869999	-0.156667	0.004	-0.0559464	-0.0755605	0.0202936	0.21	-0.218322	-0.637843	0.505155	0.198	-0.158784	-0.630664	0.304734	0.242	-0.0595387	-0.383784	0.118182	0.698
1556	rno-miR-323	Creb1	Lpgat1	-1.07186	-2.04527	-0.286954	0.008	-1.1318	-2.05508	-0.359975	0.006	0.0599439	-0.0028256	0.0756102	0.068	-0.43656	-1.73605	1.56192	0.532	-0.499614	-1.56178	1.46377	0.31	0.0630535	-1.39381	0.318182	0.376
1557	rno-miR-323	Creb1	Lrrc4	-0.381024	-0.703757	-0.140418	0.004	-0.358943	-0.713048	-0.112049	0.008	-0.0220809	-0.0306244	0.0114314	0.368	-0.171354	-0.549036	0.432178	0.234	-0.147392	-0.548931	0.404561	0.248	-0.0239625	-0.335135	0.1	0.7
1558	rno-miR-323	Creb1	Map1a	-0.0122359	-0.0506469	0.010229	0.17	0.0394092	-0.0303771	0.064297	0.642	-0.0516451	-0.0682174	0.0148638	0.194	-0.0229258	-0.135012	0.0498066	0.598	0.0320581	-0.126705	0.0533913	0.384	-0.0549839	-0.0817263	0.0490438	0.514
1559	rno-miR-323	Creb1	Mgll	-1.45306	-2.70715	-0.428044	0.006	-1.51631	-2.72401	-0.500106	0.006	0.0632512	0.00427758	0.0786156	0.024	-0.59692	-2.32545	1.95239	0.45	-0.663233	-2.18653	1.41605	0.27	0.0663131	-1.87168	0.427273	0.296
1560	rno-miR-323	Creb1	Mmp14	0.44863	0.13035	0.858854	0.006	0.495671	0.180802	0.858073	0.004	-0.0470417	-0.060528	0.00609219	0.072	0.175778	-0.720066	0.71428	0.49	0.225927	-0.675762	0.726485	0.248	-0.0501496	-0.0702955	0.60177	0.446
1561	rno-miR-323	Creb1	Nap1l1	0.0422952	0.0111406	0.0801841	0.016	0.0466256	0.0162268	0.0778697	0.004	-0.00433044	-0.00619622	0.00237003	0.348	0.0167029	-0.0675062	0.0674452	0.464	0.0211037	-0.0464418	0.0633193	0.2	-0.00440084	-0.00909091	0.0436002	0.662
1562	rno-miR-323	Creb1	Nek7	-1.08604	-1.99822	-0.384739	0.004	-1.10496	-2.0085	-0.405583	0.004	0.0189213	0.007247	0.0217925	0	-0.457471	-1.70495	1.46263	0.384	-0.476942	-1.64273	1.00624	0.25	0.0194708	-1.58077	0.309091	0.126
1563	rno-miR-323	Creb1	Pcdh7	-2.88511	-5.46716	-1.26489	0	-2.53614	-5.59227	-0.870766	0.002	-0.348973	-0.470693	0.14454	0.234	-1.35606	-4.00514	3.12887	0.206	-0.983198	-3.92507	2.56636	0.236	-0.372865	-3.35398	0.727273	0.726
1564	rno-miR-323	Creb1	Prkca	-1.05525	-1.98757	-0.385871	0.002	-1.00793	-1.99826	-0.328697	0.002	-0.0473148	-0.0664574	0.0229	0.392	-0.468319	-1.52649	0.856668	0.192	-0.417279	-1.49603	0.72591	0.228	-0.0510404	-1.29204	0.062153	0.678
1565	rno-miR-323	Creb1	Rapgef2	-1.37168	-2.61635	-0.431143	0.002	-1.37523	-2.63643	-0.430156	0.002	0.00355419	-0.000818675	0.0197283	0.112	-0.584318	-2.12543	1.78694	0.348	-0.587255	-2.01192	1.67494	0.274	0.00293705	-1.72566	0.0257557	0.398
1566	rno-miR-323	Creb1	Sec16b	2.64215	1.40455	4.95379	0	1.93613	0.615292	5.09832	0.002	0.70602	-0.273392	0.940776	0.206	1.35971	-1.52062	3.13318	0.158	0.606195	-1.24594	3.21442	0.312	0.753519	-0.71607	1.81892	0.596
1567	rno-miR-323	Creb1	Slc12a2	-1.05965	-1.9956	-0.30196	0.004	-1.13018	-1.98952	-0.382272	0.004	0.0705215	-0.00699592	0.0908707	0.074	-0.428629	-1.73528	1.80928	0.504	-0.503088	-1.66017	1.09597	0.262	0.0744594	-1.61154	0.318182	0.48
1568	rno-miR-323	Creb1	Stim2	-1.62939	-2.96458	-0.849075	0	-1.19568	-3.07877	-0.339246	0.006	-0.433702	-0.588253	0.14833	0.152	-0.852837	-1.98543	0.868996	0.166	-0.389649	-2.03575	0.812449	0.304	-0.463188	-1.72124	0.447255	0.572
1569	rno-miR-323	Creb1	Trib1	-0.879891	-1.65154	-0.292336	0.004	-0.95573	-1.66835	-0.378351	0.002	0.0758391	-0.00430421	0.0975122	0.064	-0.347386	-1.37261	1.55155	0.496	-0.427854	-1.36199	0.796263	0.256	0.0804678	-1.15929	0.272727	0.426
1570	rno-miR-323	Creb1	Vangl1	0.381358	0.15091	0.700165	0.002	0.364478	0.129943	0.709077	0.002	0.0168798	-0.0108031	0.023896	0.488	0.168715	-0.447024	0.569589	0.238	0.150924	-0.419024	0.55777	0.282	0.0177907	-0.0200494	0.464602	0.64
1571	rno-miR-323	Creb1	Zdhhc17	-1.45097	-2.75535	-0.758077	0.002	-1.02532	-2.81184	-0.264928	0.002	-0.425647	-0.577487	0.166526	0.206	-0.77262	-1.7291	0.752577	0.184	-0.318127	-1.84941	0.451376	0.27	-0.454493	-1.5	0.440302	0.62
1572	rno-miR-323	Foxp1	Cdc27	-1.24105	-4.4883	-0.397045	0.01	-0.176856	-3.58292	0.682278	0.662	-1.0642	-1.92834	-0.626526	0	-0.481374	-1.87421	1.82336	0.48	0.414249	-12.9889	2.20707	0.498	-0.895623	-2.76847	11.3571	0.424
1573	rno-miR-323	Nr2c2	Crebbp	-0.0830368	-0.275957	-0.0633851	0.002	-0.00107563	-0.220729	0.00542676	0.566	-0.0819612	-0.143494	-0.0434248	0.008	-0.0699556	-0.109471	-0.0180129	0.042	-0.000506335	-0.620754	0.185889	0.56	-0.0694493	-0.246076	0.538318	0.398
1574	rno-miR-323	Strbp	Aplp2	-1.09695	-1.60373	-0.746136	0	-1.06726	-1.60112	-0.704865	0	-0.0296921	-0.0478669	0.0124257	0.206	-0.719813	-1.48548	0.368857	0.144	-0.679247	-1.39671	0.224751	0.078	-0.0405662	-1.26106	0.365979	0.348
1575	rno-miR-328	Tp53	Cd276	-20.6505	-38.7629	-8.24484	0.004	-20.6474	-38.7613	-8.24406	0.004	-0.00311241	-0.0170898	0.00035253	0.21	-0.738378	-3.29354	0.815957	0.158	-0.732692	-2.46368	0.576434	0.11	-0.00568527	-1.93667	-0.000396398	0.048
1576	rno-miR-33	Creb1	Ank3	0.0257375	-0.154597	0.164656	0.664	-0.0369897	-0.231957	0.0976676	0.526	0.0627272	0.0554469	0.0788952	0	0.00393205	-0.090718	0.0638298	0.816	-0.0537433	-0.0737037	0.00236672	0.148	0.0576754	-0.0292398	0.0692364	0.08
1577	rno-miR-33	Creb1	Anp32a	0.684093	-2.86974	3.82258	0.53	-0.806542	-4.63675	2.23659	0.586	1.49064	1.27343	1.87198	0.002	0.174721	-1.62471	1.42577	0.696	-1.14949	-1.5441	0.0564428	0.14	1.32421	-0.222222	1.65985	0.264
1578	rno-miR-33	Creb1	Arf4	0.218887	-0.894667	1.32737	0.654	0.270197	-0.841016	1.39256	0.556	-0.0513098	-0.0677889	-0.0437473	0	0.351029	-0.404255	0.754967	0.226	0.396522	0	0.670774	0.038	-0.0454929	-0.0588235	0.754967	0.246
1579	rno-miR-33	Creb1	Ash1l	-1.76183	-4.09969	0.800833	0.13	-0.685156	-2.95545	1.94174	0.546	-1.07668	-1.35094	-0.920966	0	-1.93683	-2.97621	0.982723	0.088	-0.988979	-2.94761	0	0.03	-0.947848	-2.62573	0.978723	0.164
1580	rno-miR-33	Creb1	Brcc3	-0.622868	-4.51032	2.31902	0.616	-0.757045	-4.69084	2.16326	0.534	0.134177	0.118096	0.171779	0	-0.981559	-1.96911	1.33353	0.262	-1.10701	-1.93122	0.0477492	0.056	0.125449	-1.71345	1.14894	0.194
1581	rno-miR-33	Creb1	Cdc27	-0.912552	-6.17021	3.89267	0.632	-1.14272	-6.45625	3.63584	0.524	0.230171	0.199201	0.30293	0	-1.45994	-3.16556	1.9813	0.232	-1.67293	-2.96508	0.00180533	0.05	0.212988	-2.5614	1.70213	0.206
1582	rno-miR-33	Creb1	Cnot4	-2.02033	-5.64598	1.49984	0.2	-0.902908	-4.17983	2.76796	0.562	-1.11742	-1.4358	-0.940908	0.002	-2.32348	-3.70881	1.60262	0.124	-1.33832	-3.54918	0.0563663	0.052	-0.985153	-3.25146	1.39016	0.158
1583	rno-miR-33	Creb1	Dnajc6	-0.581267	-2.92839	1.57583	0.554	-0.578277	-2.91935	1.57467	0.554	-0.00299065	-0.0105177	0.00301034	0.31	-0.845785	-1.6089	1.01327	0.148	-0.847631	-1.63117	0.386058	0.076	0.00184578	-1.40936	0.0337238	0.868
1584	rno-miR-33	Creb1	Dnm1l	-2.60268	-6.52435	1.2799	0.13	-0.977015	-4.48311	2.97345	0.51	-1.62567	-2.12134	-1.38835	0.002	-2.87215	-4.39723	1.65862	0.112	-1.44238	-4.27471	0	0.048	-1.42978	-3.87719	1.42553	0.17
1585	rno-miR-33	Creb1	Eif5	0.195586	-0.776385	1.184	0.632	0.247835	-0.713719	1.24909	0.534	-0.0522489	-0.0693567	-0.044066	0.002	0.316186	-0.361702	0.682119	0.198	0.362112	0	0.621146	0.046	-0.0459254	-0.361702	0.555556	0.406
1586	rno-miR-33	Creb1	Elovl6	-1.94128	-3.59816	-0.035938	0.05	-0.505734	-2.04328	1.57619	0.548	-1.43555	-1.8705	-1.22042	0.004	-2.01538	-2.89703	0.723404	0.094	-0.748857	-2.76593	0.000766776	0.05	-1.26653	-2.55556	0.0642528	0.108
1587	rno-miR-33	Creb1	Emp1	2.35735	0.104295	4.78051	0.044	0.610827	-1.8847	2.68716	0.54	1.74652	1.48719	2.28028	0.002	2.47106	-0.893617	3.55939	0.09	0.929813	0	3.52419	0.044	1.54125	-0.0950241	2.7573	0.156
1588	rno-miR-33	Creb1	Epha4	0.313802	-5.5325	5.38527	0.88	-1.33963	-7.14219	3.72206	0.548	1.65344	1.43193	2.12961	0.002	-0.461977	-3.53832	1.55488	0.618	-1.93823	-2.65137	0.0851387	0.158	1.47625	-1.69591	1.84527	0.206
1589	rno-miR-33	Creb1	Grm5	-0.673032	-3.75841	2.58491	0.598	-0.814647	-3.92582	2.42669	0.526	0.141615	0.121122	0.18078	0	-1.06166	-2.28477	1.21277	0.258	-1.19414	-2.10522	0.05152	0.054	0.132471	-1.84795	0.164596	0.196
1590	rno-miR-33	Creb1	Kcnc1	-0.240433	-1.50654	1.05141	0.61	-0.317567	-1.5881	0.955332	0.51	0.0771344	0.0680582	0.0967656	0	-0.394026	-1.01919	0.489362	0.248	-0.464814	-0.819397	0	0.044	0.0707879	-0.86755	0.489362	0.218
1591	rno-miR-33	Creb1	Lrrc4	-0.338534	-1.56461	0.670379	0.426	-0.272148	-1.49124	0.738801	0.494	-0.0663852	-0.0874264	-0.0570381	0	-0.457293	-0.882729	0.470446	0.136	-0.399554	-0.786882	0.181323	0.086	-0.0577385	-0.725146	0.018067	0.224
1592	rno-miR-33	Creb1	Nek7	-0.88213	-4.64151	2.1142	0.55	-0.919996	-4.68975	2.06997	0.538	0.0378664	0.0262525	0.0470059	0	-1.30912	-2.72185	1.38298	0.17	-1.34827	-2.53819	0.0580393	0.052	0.039151	-2.21761	1.38298	0.394
1593	rno-miR-33	Creb1	Nrip1	-2.60136	-6.72254	1.88716	0.23	-1.18226	-5.16595	3.48879	0.524	-1.41909	-1.85601	-1.20793	0.002	-2.99703	-4.79747	1.76596	0.092	-1.74749	-4.60022	0	0.042	-1.24954	-4.20468	0.124447	0.154
1594	rno-miR-33	Creb1	Pcdh7	-2.73259	-9.99219	3.82355	0.354	-1.73092	-8.79157	4.88302	0.558	-1.00167	-1.30488	-0.840844	0.002	-3.42139	-5.83177	2.60623	0.104	-2.5468	-5.64405	0.108467	0.058	-0.874598	-5.1462	0.113596	0.204
1595	rno-miR-33	Creb1	Ptgr1	0.284509	-0.77908	1.66966	0.576	0.320113	-0.742858	1.708	0.516	-0.035604	-0.0451368	-0.0268255	0	0.434649	-0.546441	0.92053	0.188	0.470292	0	0.872798	0.044	-0.0356423	-0.048913	0.590909	0.312
1596	rno-miR-33	Creb1	Rpl27a	0.203552	-0.772938	1.17024	0.666	0.25264	-0.717613	1.23767	0.58	-0.0490879	-0.066396	-0.0412148	0.002	0.326542	-0.382979	0.701987	0.246	0.368526	-0.0159164	0.63699	0.07	-0.0419841	-0.382979	0.444444	0.368
1597	rno-miR-33	Creb1	Samd12	-0.522004	-2.0461	0.775693	0.368	-0.365797	-1.86486	0.930244	0.502	-0.156207	-0.20553	-0.135401	0	-0.672529	-1.27815	0.8	0.112	-0.536426	-1.16191	0	0.038	-0.136103	-1.27815	0.8	0.274
1598	rno-miR-33	Creb1	Samd8	-0.248514	-1.85146	1.08189	0.666	-0.352843	-1.96742	0.984316	0.526	0.104329	0.0918461	0.133794	0.002	-0.420833	-0.940397	0.531915	0.254	-0.51643	-0.890408	0.0223228	0.066	0.0955968	-0.760234	0.118195	0.206
1599	rno-miR-33	Creb1	Stim2	-1.78014	-4.15174	0.540367	0.098	-0.555686	-2.59897	2.0342	0.488	-1.22445	-1.68369	-1.04772	0	-1.90963	-2.83042	0.808511	0.108	-0.830176	-2.70117	0.0343987	0.058	-1.07946	-2.16162	0.079052	0.128
1600	rno-miR-33	Creb1	Tgfbr1	0.194243	-0.0231397	0.412761	0.064	0.0583993	-0.165876	0.257117	0.53	0.135843	0.116211	0.17306	0	0.206885	-0.0851064	0.295184	0.096	0.0863578	0	0.28942	0.038	0.120527	-0.0851064	0.232323	0.14
1601	rno-miR-33	Creb1	Vipr2	-0.0275251	-0.685255	0.523144	0.892	-0.146507	-0.832391	0.407705	0.51	0.118982	0.102341	0.155861	0.002	-0.108195	-0.309528	0.212766	0.328	-0.215428	-0.293763	0.00939716	0.066	0.107233	-0.304636	0.2	0.198
1602	rno-miR-33	Creb1	Zbtb38	-1.98562	-5.71059	1.79107	0.222	-1.00243	-4.65615	2.74713	0.528	-0.983189	-1.27188	-0.835575	0	-2.3526	-3.85724	1.75392	0.112	-1.48748	-3.76622	0.0629287	0.058	-0.865117	-3.39405	1.51064	0.184
1603	rno-miR-33	Creb1	Zdhhc17	-1.62956	-3.11488	-0.00264638	0.05	-0.434335	-1.70817	1.23361	0.544	-1.19523	-1.51893	-1.03283	0.002	-1.69215	-2.45438	0.619539	0.114	-0.63523	-2.39683	0.0260505	0.056	-1.05692	-2.15205	0.617021	0.172
1604	rno-miR-33	Foxp1	Ash1l	-1.75637	-4.40283	0.999861	0.146	0.547804	-1.76037	3.29076	0.598	-2.30417	-3.01839	-1.81082	0	-1.93683	-2.97621	0.978723	0.106	0.0863629	-4.70701	0.739691	0.83	-2.02319	-2.56236	3.65762	0.262
1605	rno-miR-33	Foxp1	Cdc27	-0.909231	-5.43514	3.14854	0.564	0.92902	-3.50352	5.12708	0.644	-1.83825	-2.4038	-1.37139	0	-1.45994	-3.16556	1.70213	0.218	0.153535	-2.97899	1.21552	0.902	-1.61347	-2.04375	2.94135	0.262
1606	rno-miR-33	Maf	Add1	-0.357648	-0.554548	-0.00480284	0.048	0.0468669	-0.0989487	0.444839	0.578	-0.404515	-0.529297	-0.345512	0	-0.289168	-0.418247	0.2	0.136	0.0708016	-0.272751	0.154228	0.534	-0.35997	-0.442662	0.2	0.25
1607	rno-miR-33	Maf	Akap13	-0.0589049	-0.22415	0.12889	0.404	0.0368339	-0.125843	0.230615	0.69	-0.0957388	-0.120669	-0.0834044	0	-0.0301048	-0.101172	0.013245	0.29	0.0583459	-0.00138444	0.0808374	0.066	-0.0884507	-0.105635	0.00584795	0.158
1608	rno-miR-33	Maf	Ank3	0.0258035	-0.139036	0.177212	0.642	-0.031831	-0.201546	0.113502	0.574	0.0576345	0.0514205	0.0717914	0	0.00393205	-0.0682875	0.0609756	0.804	-0.0491756	-0.0724223	0	0.044	0.0531076	-0.0292398	0.0625018	0.1
1609	rno-miR-33	Maf	Arf4	0.219459	-0.733191	1.36953	0.62	0.233687	-0.714227	1.38654	0.59	-0.0142283	-0.0215882	-0.0100431	0.002	0.351029	-0.45	0.754967	0.246	0.361807	-0.0276157	0.682747	0.14	-0.0107775	-0.404255	0.614035	0.51
1610	rno-miR-33	Maf	Ash1l	-1.74191	-4.17764	0.496175	0.11	-0.57568	-2.89341	1.77359	0.532	-1.16623	-1.49661	-0.992136	0	-1.93683	-2.99754	0.419945	0.086	-0.89885	-2.8264	0.207953	0.132	-1.03798	-2.62573	0.00267969	0.146
1611	rno-miR-33	Maf	Bcap29	0.185452	-1.09972	1.67256	0.698	0.279997	-0.995434	1.79051	0.586	-0.0945446	-0.129642	-0.0796425	0	0.349417	-0.489362	1.05437	0.222	0.43261	-0.0254156	0.744849	0.134	-0.0831926	-0.144707	0.505051	0.284
1612	rno-miR-33	Maf	Bmpr2	0.774181	-2.55185	3.5789	0.502	-0.65172	-4.06089	2.05283	0.648	1.4259	1.20962	1.83299	0	0.256832	-2.03494	1.46997	0.716	-1.01356	-2.03655	0.0240396	0.054	1.2704	-0.432749	1.55748	0.098
1613	rno-miR-33	Maf	Brcc3	-0.620849	-3.36798	2.23849	0.632	-0.651684	-3.40754	2.20883	0.602	0.0308355	0.0275661	0.0378044	0	-0.981559	-2.11921	1.14894	0.258	-1.00999	-1.95171	0.100701	0.176	0.0284327	-1.71345	1.14894	0.106
1614	rno-miR-33	Maf	Ccl2	2.92795	-0.992493	5.79712	0.122	-0.674158	-4.95896	2.02635	0.618	3.60211	3.03552	4.66831	0	2.1806	-1.65306	3.66019	0.08	-1.02782	-1.69104	1.66477	0.57	3.20842	-0.00882702	3.93922	0.122
1615	rno-miR-33	Maf	Cdc27	-0.909963	-5.62509	3.76712	0.672	-0.983932	-5.69538	3.6808	0.642	0.0739695	0.0621746	0.100628	0.002	-1.45994	-3.16556	2	0.258	-1.52649	-2.98773	0.121767	0.138	0.0665529	-2.5614	2	0.224
1616	rno-miR-33	Maf	Clul1	-1.22182	-5.79394	3.12275	0.51	-0.957075	-5.43063	3.3941	0.618	-0.264741	-0.337937	-0.226676	0	-1.72328	-3.57463	1.68761	0.114	-1.48459	-3.16182	0.154238	0.17	-0.238692	-2.81287	1.68085	0.174
1617	rno-miR-33	Maf	Cplx2	-1.84532	-3.26008	-0.396284	0.03	-0.318307	-1.48544	1.30858	0.586	-1.52701	-2.02675	-1.30624	0	-1.87768	-2.63045	0.55542	0.104	-0.518304	-2.47949	0.216298	0.162	-1.35938	-2.30409	0.00297743	0.22
1618	rno-miR-33	Maf	Crebbp	-0.153541	-0.23112	-0.0375531	0.018	0.0143116	-0.0379551	0.150088	0.604	-0.167853	-0.21621	-0.144288	0	-0.126902	-0.176872	0.070064	0.118	0.0220494	-0.133965	0.0547331	0.566	-0.148952	-0.184265	0.00986463	0.256
1619	rno-miR-33	Maf	Crot	0.138916	-0.503055	0.876456	0.666	0.156463	-0.482719	0.893057	0.622	-0.0175467	-0.0239308	-0.0143375	0.002	0.227332	-0.277181	0.496689	0.244	0.241922	-0.0179962	0.451412	0.146	-0.0145906	-0.276596	0.496689	0.298
1620	rno-miR-33	Maf	Cxcl12	-1.82816	-2.2943	-1.26346	0	-0.12528	-0.445227	0.536398	0.64	-1.70288	-2.15987	-1.45088	0.002	-1.68891	-2.13943	0.170213	0.084	-0.175383	-2.0033	0.179135	0.504	-1.51353	-1.86241	0.0274793	0.204
1621	rno-miR-33	Maf	Dcaf6	-1.27816	-1.52524	-0.909009	0	-0.0235399	-0.134137	0.442489	0.946	-1.25462	-1.58614	-1.05982	0.004	-1.17223	-1.44768	0.0456934	0.1	-0.0570112	-1.33785	0.149361	0.418	-1.11522	-1.36964	0.0399755	0.152
1622	rno-miR-33	Maf	Dclk1	3.02469	0.661445	4.5413	0.03	-0.261527	-3.05093	0.671445	0.62	3.28622	2.8191	4.30108	0.002	2.5237	-1.1226	3.38437	0.072	-0.400491	-1.0114	2.58667	0.606	2.92419	-0.0157208	3.59181	0.14
1623	rno-miR-33	Maf	Dhcr24	-0.722189	-0.874621	-0.498983	0	-0.0230384	-0.0823107	0.219148	0.908	-0.699151	-0.922297	-0.589568	0.002	-0.6551	-0.825464	0.00922082	0.084	-0.032779	-0.756249	0.0865935	0.472	-0.622321	-0.764313	0.00190556	0.124
1624	rno-miR-33	Maf	Dnajc6	-0.579462	-2.88279	1.47132	0.552	-0.497607	-2.7975	1.56433	0.62	-0.0818548	-0.107167	-0.0692855	0	-0.845785	-1.74487	0.38016	0.148	-0.77305	-1.5987	0.0906491	0.174	-0.0727345	-1.40936	0.0217391	0.256
1625	rno-miR-33	Maf	Dnm1l	-2.59767	-6.1275	0.988536	0.106	-0.841579	-4.08395	2.97808	0.578	-1.75609	-2.30167	-1.49745	0	-2.87215	-4.42804	1.42553	0.1	-1.31077	-4.2773	0.310753	0.122	-1.56139	-3.87719	1.42553	0.172
1626	rno-miR-33	Maf	Dusp6	-0.379892	-1.029	0.493155	0.248	0.159421	-0.416955	0.997368	0.578	-0.539314	-0.686854	-0.463815	0	-0.24366	-0.5534	0.470388	0.108	0.2376	-0.0936711	0.371	0.224	-0.48126	-0.587844	0.05	0.056
1627	rno-miR-33	Maf	Eif5	0.19513	-0.781012	1.14599	0.612	0.213499	-0.763235	1.17253	0.574	-0.0183686	-0.0287991	-0.0130368	0.002	0.316186	-0.361702	0.682119	0.202	0.330446	-0.0241258	0.608781	0.156	-0.01426	-0.361702	0.555556	0.664
1628	rno-miR-33	Maf	Elovl6	-1.92998	-3.61872	-0.0205281	0.05	-0.428054	-1.94632	1.56064	0.642	-1.50192	-1.87392	-1.29399	0	-2.01538	-2.91781	0.841978	0.098	-0.6788	-2.75224	0.273684	0.158	-1.33658	-2.55556	0.00529983	0.15
1629	rno-miR-33	Maf	Emp1	2.37924	0.0956769	4.91589	0.044	0.55022	-1.9425	2.69983	0.616	1.82902	1.56785	2.38998	0.004	2.47106	-1.04101	3.55939	0.092	0.842947	-0.277599	3.37742	0.132	1.62812	-0.893617	3.14035	0.164
1630	rno-miR-33	Maf	Epha4	0.332445	-6.08952	4.85004	0.858	-1.1369	-7.89095	3.28233	0.584	1.46935	1.25206	1.90594	0	-0.461977	-4.37846	2.02128	0.558	-1.77259	-3.52252	0	0.04	1.31061	-1.70599	1.60853	0.204
1631	rno-miR-33	Maf	Fgf14	-0.229101	-1.20141	0.727664	0.514	-0.215573	-1.18374	0.740973	0.536	-0.0135281	-0.0173582	-0.0113302	0.002	-0.346586	-0.728477	0.443908	0.172	-0.333769	-0.66299	0.0295124	0.136	-0.0128171	-0.728477	0.382979	0.17
1632	rno-miR-33	Maf	Filip1	-0.479596	-2.86819	1.58764	0.578	-0.462986	-2.84403	1.60522	0.592	-0.01661	-0.0234405	-0.0120327	0.004	-0.73147	-1.4305	0.939686	0.232	-0.718489	-1.4344	0.0644873	0.146	-0.0129814	-0.989899	0.808511	0.326
1633	rno-miR-33	Maf	Gng11	0.0942829	-0.739971	0.941982	0.784	0.179892	-0.632893	1.04534	0.618	-0.0856088	-0.113786	-0.0718054	0	0.203159	-0.370326	0.545278	0.242	0.278362	-0.0160829	0.448203	0.146	-0.0752027	-0.300479	0.403509	0.208
1634	rno-miR-33	Maf	Gng12	0.515964	0.291148	0.703326	0.006	0.0481756	-0.197604	0.188607	0.64	0.467789	0.404945	0.605611	0	0.494441	-0.0851064	0.643502	0.104	0.0783665	-0.0415335	0.628117	0.128	0.416075	-0.0851064	0.529412	0.26
1635	rno-miR-33	Maf	Grm5	-0.671815	-3.95484	2.62955	0.592	-0.702009	-3.99181	2.59914	0.58	0.0301941	0.0248023	0.0409219	0	-1.06166	-2.28477	1.41194	0.28	-1.08955	-2.10111	0.108194	0.188	0.0278823	-1.84795	0.189287	0.188
1636	rno-miR-33	Maf	Gspt1	0.16437	-0.452479	0.811085	0.552	0.142567	-0.476825	0.785367	0.63	0.0218033	0.0186812	0.0277272	0	0.241025	-0.295537	0.496689	0.154	0.220538	-0.0205601	0.448203	0.134	0.0204874	-0.255319	0.403509	0.182
1637	rno-miR-33	Maf	Gucy1a3	-0.3163	-2.35399	1.29739	0.696	-0.417291	-2.45116	1.18656	0.606	0.10099	0.0867555	0.129474	0.004	-0.556292	-1.2649	0.8	0.262	-0.646251	-1.16999	0.044079	0.146	0.0899591	-1.02339	0.746064	0.096
1638	rno-miR-33	Maf	Hcn1	-0.323313	-1.1945	0.687273	0.408	-0.201322	-1.05836	0.835317	0.598	-0.121991	-0.15516	-0.105483	0	-0.42013	-0.75693	0.396864	0.106	-0.311238	-0.732102	0.0504537	0.152	-0.108892	-0.649123	0.340426	0.056
1639	rno-miR-33	Maf	Hn1l	1.52398	0.219825	2.6285	0.036	0.283748	-1.04443	1.22288	0.59	1.24023	1.06106	1.6104	0	1.54028	-0.446809	2.08255	0.092	0.437883	-0.177909	2.0172	0.146	1.1024	-0.446809	1.89474	0.136
1640	rno-miR-33	Maf	Hpcal4	-0.878308	-4.6545	3.22307	0.612	-0.8476	-4.61985	3.25498	0.63	-0.0307078	-0.0339624	-0.0291089	0	-1.34378	-2.83444	1.70808	0.212	-1.3139	-2.56845	0.136156	0.142	-0.0298877	-2.29825	1.46809	0.07
1641	rno-miR-33	Maf	Htt	1.3371	0.924846	1.68401	0.002	0.0747627	-0.384864	0.261567	0.74	1.26234	1.09	1.65232	0	1.24483	-0.106383	1.56861	0.11	0.119372	-0.124217	1.46462	0.486	1.12546	-0.106383	1.38026	0.052
1642	rno-miR-33	Maf	Ipo5	1.44057	1.01955	1.83735	0	0.0885536	-0.395607	0.334559	0.69	1.35202	1.14717	1.7705	0	1.35181	-0.12766	1.70303	0.094	0.146583	-0.139992	1.60277	0.45	1.20522	-0.12766	1.47745	0.06
1643	rno-miR-33	Maf	Kcnc1	-0.240173	-1.45073	0.941161	0.67	-0.273853	-1.48849	0.910974	0.618	0.0336803	0.028989	0.0410111	0.002	-0.394026	-0.86755	0.55	0.268	-0.424123	-0.797488	0.0393849	0.156	0.0300965	-0.701754	0.489362	0.09
1644	rno-miR-33	Maf	Kcnk2	-2.08635	-2.80986	-0.929449	0.008	0.10715	-0.187784	1.62055	0.61	-2.1935	-2.85752	-1.8416	0	-1.81351	-2.35506	0.352061	0.068	0.138847	-1.89176	0.51537	0.586	-1.95236	-2.39721	0.00601441	0.112
1645	rno-miR-33	Maf	Kcnma1	-1.43917	-2.24184	-0.550179	0.008	-0.187594	-0.836742	0.748053	0.592	-1.25158	-1.60924	-1.05399	0	-1.43389	-1.95074	0.394451	0.12	-0.320719	-1.88796	0.145129	0.16	-1.11317	-1.53474	0.340426	0.268
1646	rno-miR-33	Maf	Kif3b	-0.224312	-0.268547	-0.131759	0	0.00191923	-0.00616654	0.125952	0.618	-0.226231	-0.303857	-0.190215	0	-0.200564	-0.247843	-0.0127932	0.028	-0.00219875	-0.244487	0.0330833	0.724	-0.198366	-0.244742	0.0228071	0.142
1647	rno-miR-33	Maf	Lrrc4	-0.33786	-1.32646	0.641317	0.38	-0.234414	-1.21718	0.748448	0.548	-0.103446	-0.131857	-0.0881702	0	-0.457293	-0.826545	0.404255	0.092	-0.364226	-0.812391	0.0418029	0.152	-0.0930673	-0.585859	-0.00540161	0.036
1648	rno-miR-33	Maf	Lrrcc1	-1.60996	-2.2335	-0.988291	0.002	-0.16495	-0.634855	0.502925	0.602	-1.44501	-1.87313	-1.25387	0	-1.55135	-1.99208	0.298552	0.098	-0.265236	-1.92692	0.185344	0.148	-1.28611	-1.78947	0.255319	0.15
1649	rno-miR-33	Maf	Lypd3	0.278736	-0.14749	0.643601	0.148	0.0963867	-0.351532	0.464846	0.608	0.182349	0.158356	0.228679	0	0.313164	-0.149601	0.484703	0.076	0.14875	-0.0311815	0.448836	0.142	0.164413	-0.148936	0.426901	0.058
1650	rno-miR-33	Maf	Map1b	-1.28438	-1.55541	-0.803219	0	0.00917177	-0.0273844	0.61084	0.476	-1.29355	-1.65147	-1.10915	0	-1.14068	-1.42714	0.0916844	0.072	0.0122406	-1.25388	0.188133	0.772	-1.15292	-1.4144	0.000175662	0.12
1651	rno-miR-33	Maf	Med13l	-0.259493	-1.3149	0.762647	0.54	-0.245539	-1.2984	0.779244	0.556	-0.0139537	-0.0207637	-0.0087043	0.002	-0.391829	-0.928571	0.495175	0.202	-0.381636	-0.745467	0.0430401	0.148	-0.010193	-0.666667	0.425532	0.26
1652	rno-miR-33	Maf	Nedd4	0.132889	0.0823372	0.180724	0	0.0106598	-0.0460147	0.0453114	0.63	0.122229	0.105964	0.16443	0	0.127811	-0.0212766	0.164653	0.108	0.0179598	-0.0145665	0.152019	0.246	0.109852	-0.00408578	0.134503	0.142
1653	rno-miR-33	Maf	Nek7	-0.881392	-5.13695	2.3669	0.53	-0.793552	-5.01995	2.45597	0.574	-0.0878402	-0.110607	-0.0750451	0.002	-1.30912	-2.72185	1.60736	0.2	-1.22979	-2.48766	0.113725	0.152	-0.0793359	-1.74747	1.38298	0.09
1654	rno-miR-33	Maf	Nphs1	-1.87256	-2.56804	-0.985543	0	-0.182597	-0.644112	0.830121	0.624	-1.68996	-2.21584	-1.44541	0	-1.7833	-2.28841	0.321472	0.106	-0.279205	-2.24815	0.183817	0.118	-1.50409	-1.91176	0.276596	0.17
1655	rno-miR-33	Maf	Odc1	1.78174	0.929378	2.59997	0.002	0.200247	-0.783797	0.834846	0.656	1.58149	1.34905	2.03915	0	1.74089	-0.423928	2.30382	0.128	0.330179	-0.174974	2.16593	0.15	1.41071	-0.370665	2.03509	0.186
1656	rno-miR-33	Maf	Pappa	-1.85921	-3.73822	0.1315	0.068	-0.477513	-2.16883	1.61537	0.656	-1.38169	-1.7453	-1.17852	0	-1.97186	-2.91781	0.811775	0.09	-0.742185	-2.8129	0.187913	0.114	-1.22968	-2.55556	0.808511	0.228
1657	rno-miR-33	Maf	Pcdh7	-2.72637	-9.82969	2.69554	0.31	-1.48992	-8.4426	4.01422	0.608	-1.23645	-1.5793	-1.05278	0	-3.42139	-5.8735	3.01508	0.1	-2.31981	-5.64746	0.336472	0.13	-1.10159	-5.1462	2.59574	0.166
1658	rno-miR-33	Maf	Pcdha4	-0.550591	-4.26462	2.55428	0.734	-0.770798	-4.56715	2.33853	0.618	0.220206	0.188047	0.288033	0	-0.998987	-2.33942	1.45	0.254	-1.1951	-2.10894	0.0931164	0.148	0.196108	-1.85965	1.45	0.094
1659	rno-miR-33	Maf	Pclo	-2.19694	-4.20637	-0.224896	0.034	-0.463307	-2.23578	1.57516	0.572	-1.73363	-2.28059	-1.47718	0.002	-2.28611	-3.2678	0.937877	0.108	-0.742591	-3.16947	0.221724	0.116	-1.54351	-2.88304	0.808511	0.248
1660	rno-miR-33	Maf	Pds5b	-0.471595	-2.90988	1.72007	0.662	-0.519664	-2.9716	1.6646	0.612	0.0480694	0.0415494	0.0617574	0.002	-0.762081	-1.57196	1.05	0.228	-0.804995	-1.53679	0.0543583	0.112	0.0429133	-1.05787	1.05	0.09
1661	rno-miR-33	Maf	Pik3r3	-1.01574	-4.04472	1.69045	0.406	-0.671371	-3.67124	2.05523	0.594	-0.344369	-0.45033	-0.289212	0	-1.35283	-2.52132	1.36007	0.096	-1.04601	-2.40364	0.109432	0.136	-0.306818	-2.12281	1.17021	0.052
1662	rno-miR-33	Maf	Plxna2	-1.65812	-2.31143	-0.967677	0.004	-0.158862	-0.626863	0.642011	0.592	-1.49926	-1.97242	-1.27544	0.002	-1.58607	-2.05998	0.295537	0.12	-0.249818	-1.94459	0.162099	0.164	-1.33625	-1.70588	0.255319	0.17
1663	rno-miR-33	Maf	Ppfia2	-0.749053	-2.9519	1.03592	0.376	-0.464649	-2.61203	1.36625	0.598	-0.284403	-0.374529	-0.244674	0	-0.975208	-1.70837	0.939083	0.122	-0.720207	-1.6417	0.0920271	0.156	-0.255001	-1.22727	0.808511	0.166
1664	rno-miR-33	Maf	Ppp1r9a	-1.98851	-5.34232	1.28268	0.186	-0.775477	-3.97991	2.55798	0.528	-1.21304	-1.57539	-1.03009	0	-2.28431	-3.652	1.34043	0.108	-1.20466	-3.38774	0.288761	0.158	-1.07964	-3.19883	0.0056651	0.258
1665	rno-miR-33	Maf	Ppp2r3a	-1.7437	-2.90748	-0.54417	0.026	-0.253053	-1.14049	1.10211	0.614	-1.49065	-1.96722	-1.27764	0	-1.75682	-2.39932	0.446809	0.118	-0.429622	-2.32597	0.190562	0.146	-1.3272	-1.88889	0.446809	0.15
1666	rno-miR-33	Maf	Ptgr1	0.284294	-0.915909	1.64819	0.556	0.27607	-0.929236	1.63735	0.566	0.00822401	0.0043659	0.0126404	0.004	0.434649	-0.546441	0.92053	0.224	0.429063	-0.0384648	0.855423	0.14	0.00558641	-0.468085	0.590909	0.296
1667	rno-miR-33	Maf	Rictor	-1.09435	-4.75404	2.26165	0.446	-0.753697	-4.42093	2.58194	0.58	-0.340653	-0.444369	-0.293538	0	-1.47994	-2.89404	1.31915	0.096	-1.17479	-2.55941	0.137017	0.128	-0.305155	-2.89404	0.0313088	0.05
1668	rno-miR-33	Maf	Rimbp2	-0.330324	-0.744488	0.334886	0.204	0.0996891	-0.265254	0.842888	0.58	-0.430013	-0.566731	-0.367114	0	-0.227838	-0.43966	0.237822	0.072	0.154988	-0.141299	0.24327	0.346	-0.382826	-0.469364	-0.000119097	0.036
1669	rno-miR-33	Maf	Rims1	-2.10474	-3.17581	-1.0244	0.004	-0.255113	-1.08264	1.08702	0.622	-1.84962	-2.47559	-1.57144	0	-2.06765	-2.78285	0.495778	0.096	-0.42114	-2.61763	0.20924	0.14	-1.64651	-2.44693	0.425532	0.154
1670	rno-miR-33	Maf	Robo2	-0.227453	-0.674906	0.303537	0.276	0.0949989	-0.314539	0.667911	0.596	-0.322452	-0.424187	-0.277223	0	-0.14846	-0.332907	0.355011	0.104	0.141785	-0.0422576	0.358041	0.246	-0.290245	-0.352706	-0.00303017	0.026
1671	rno-miR-33	Maf	Rpl27a	0.203084	-0.740733	1.29112	0.61	0.217667	-0.71763	1.30749	0.59	-0.0145827	-0.0232754	-0.0077984	0	0.326542	-0.4	0.701987	0.278	0.33625	-0.0245052	0.619958	0.17	-0.0097079	-0.382979	0.573099	0.368
1672	rno-miR-33	Maf	Samd12	-0.522126	-2.07395	1.05036	0.364	-0.31632	-1.79826	1.25569	0.606	-0.205806	-0.265138	-0.176811	0	-0.672529	-1.17285	0.553191	0.096	-0.488764	-1.1331	0.0553336	0.136	-0.183765	-1.03509	0.553191	0.146
1673	rno-miR-33	Maf	Sarm1	-0.278317	-1.11141	0.478784	0.446	-0.179906	-0.997973	0.569679	0.636	-0.098411	-0.125177	-0.0865632	0	-0.369746	-0.664179	0.369723	0.106	-0.278507	-0.623684	0.0320919	0.134	-0.091239	-0.578947	0.319149	0.148
1674	rno-miR-33	Maf	Scn2a1	-1.7681	-2.6829	-0.798404	0.01	-0.22512	-0.916642	0.887158	0.598	-1.54298	-2.00202	-1.33634	0	-1.72801	-2.30756	0.361702	0.096	-0.355168	-2.19735	0.204614	0.146	-1.37284	-2.03509	0.361702	0.162
1675	rno-miR-33	Maf	Slc4a10	-1.5999	-3.21939	0.0507911	0.054	-0.383744	-1.79783	1.32991	0.622	-1.21616	-1.62203	-1.03898	0	-1.68882	-2.47332	0.76538	0.112	-0.603055	-2.35846	0.186103	0.162	-1.08576	-2.16959	0.659574	0.168
1676	rno-miR-33	Maf	Spry4	0.664344	0.228799	0.979594	0.028	-0.0612133	-0.588884	0.139616	0.594	0.725558	0.617586	0.952393	0	0.556803	-0.191624	0.762058	0.068	-0.089178	-0.214409	0.552873	0.6	0.645981	0.000476389	0.792027	0.03
1677	rno-miR-33	Maf	Sult1a1	-1.70133	-2.21962	-1.18505	0.002	-0.109083	-0.481473	0.460271	0.656	-1.59224	-2.10761	-1.35791	0	-1.61037	-2.04112	0.199638	0.11	-0.192519	-1.97661	0.195207	0.408	-1.41785	-1.73943	0.170213	0.062
1678	rno-miR-33	Maf	Synj2bp	-1.32177	-1.64459	-0.793087	0.002	0.0280829	-0.0432326	0.695229	0.474	-1.34985	-1.79345	-1.13469	0.002	-1.16374	-1.46792	0.160981	0.1	0.0362684	-1.28762	0.218857	0.726	-1.20001	-1.47629	0.0167927	0.26
1679	rno-miR-33	Maf	Syt1	-1.57046	-1.86787	-1.08649	0	-0.0149919	-0.0776444	0.544848	0.794	-1.55547	-2.00534	-1.30956	0	-1.41313	-1.75714	0.0101876	0.1	-0.0275271	-1.59217	0.233919	0.678	-1.3856	-1.70106	0.00373282	0.102
1680	rno-miR-33	Maf	Tbc1d5	-0.339562	-1.48195	0.86818	0.492	-0.273031	-1.42045	0.938859	0.558	-0.0665311	-0.0860764	-0.0573499	0.002	-0.483461	-1.00746	0.491286	0.106	-0.422694	-0.888954	0.0426375	0.14	-0.0607672	-0.980132	0.489362	0.168
1681	rno-miR-33	Maf	Tgfbr1	0.193842	-0.030775	0.407666	0.08	0.0502476	-0.187338	0.242881	0.584	0.143594	0.122129	0.188289	0	0.206885	-0.0851064	0.306301	0.11	0.0783651	-0.022305	0.27869	0.162	0.12852	-0.00212766	0.269006	0.05
1682	rno-miR-33	Maf	Usp7	-0.913764	-6.17604	3.33879	0.634	-0.984404	-6.2547	3.26292	0.612	0.0706404	0.0605415	0.0929043	0	-1.46283	-3.70149	1.7234	0.216	-1.5258	-2.9103	0.122146	0.13	0.0629706	-3.17219	0.25	0.2
1683	rno-miR-33	Maf	Vipr2	-0.0274417	-0.653495	0.529496	0.92	-0.126146	-0.764114	0.413474	0.588	0.0987041	0.0835879	0.129568	0	-0.108195	-0.400873	0.212766	0.304	-0.196855	-0.28622	0.00599352	0.144	0.0886595	-0.245614	0.2	0.202
1684	rno-miR-33	Maf	Zbtb38	-1.98732	-5.9355	1.74657	0.216	-0.867845	-4.66482	2.98658	0.596	-1.11947	-1.47516	-0.950487	0	-2.3526	-3.84934	1.51064	0.128	-1.35373	-3.60936	0.239893	0.164	-0.998866	-3.37427	1.51064	0.168
1685	rno-miR-33	Maf	Zbtb43	1.39726	0.930925	1.675	0	0.0270249	-0.654966	0.107002	0.932	1.37023	1.16381	1.80068	0.002	1.25902	-0.0212766	1.56294	0.106	0.0395968	-0.190667	1.47163	0.568	1.21943	-0.0212766	1.49874	0.254
1686	rno-miR-33	Maf	Zdhhc17	-1.619	-3.16776	0.0128409	0.052	-0.367323	-1.70316	1.34537	0.57	-1.25168	-1.61755	-1.05398	0	-1.69215	-2.43704	0.717732	0.11	-0.575867	-2.25923	0.188379	0.154	-1.11629	-1.87879	0.617021	0.066
1687	rno-miR-33	Nptx1	Kcnc1	-0.273154	-1.77357	0.920223	0.626	-1.00937	-2.58926	0.154422	0.1	0.736219	0.631787	0.886647	0	-0.394026	-0.86755	0.489362	0.232	-0.957271	-1.35055	0	0.028	0.563245	-0.549362	1.01969	0.112
1688	rno-miR-335	Isl1	Col3a1	2.93092	0.485816	6.09274	0.01	3.58614	1.21428	6.47504	0.002	-0.655218	-0.930491	-0.11685	0	0.156729	-1.59223	1.74003	0.57	0.976064	-0.308435	1.90449	0.184	-0.819335	-1.62478	1.49784	0.266
1689	rno-miR-335	Isl1	Cxcl12	-2.69342	-5.65323	0.120063	0.064	-3.49119	-6.07026	-0.765913	0	0.797775	0.145086	1.19816	0.002	0.0446087	-1.67677	1.53868	0.944	-0.951499	-2.05997	1.60194	0.174	0.996108	-0.165814	1.9714	0.308
1690	rno-miR-335	Isl1	Cyfip2	-0.235885	-0.428322	-0.097845	0	-0.211784	-0.407714	-0.0698009	0	-0.0241014	-0.0317259	-0.00880143	0	-0.0871553	-0.140082	0.0995702	0.118	-0.0582006	-0.120905	0.0518776	0.098	-0.0289547	-0.121212	-0.00325098	0.038
1691	rno-miR-335	Isl1	Gzf1	0.0651982	-0.347145	0.447533	0.832	-0.401534	-0.670319	-0.104317	0.002	0.466732	0.0779636	0.659629	0.004	0.479156	-0.0108696	0.730551	0.064	-0.105156	-0.695354	0.484889	0.522	0.584311	-0.0478822	1.16176	0.352
1692	rno-miR-335	Isl1	Kif3b	-0.301426	-0.637789	-0.00722828	0.046	-0.405833	-0.693547	-0.125488	0.008	0.104407	0.0227887	0.145552	0	0.0183115	-0.184727	0.184097	0.68	-0.1104	-0.243739	0.0937284	0.186	0.128711	-0.151515	0.248122	0.166
1693	rno-miR-335	Isl1	Map2	-0.956854	-2.01392	-0.0250796	0.04	-1.26845	-2.19788	-0.397631	0.006	0.311597	0.0533605	0.447526	0.008	0.0426705	-0.597928	0.584157	0.858	-0.346059	-0.774387	0.292847	0.214	0.38873	-0.493506	0.768342	0.33
1694	rno-miR-335	Nptx1	Gria4	-3.45547	-6.55393	-0.920154	0.006	-3.04674	-6.30074	-0.467319	0.018	-0.408737	-0.561668	-0.0902275	0.002	-0.79278	-2.14686	1.69914	0.174	-0.274081	-1.95688	0.813248	0.328	-0.518699	-1.78891	1.09149	0.276
1695	rno-miR-335	Nptx1	Kcnc1	-1.01853	-1.95201	-0.235196	0.01	-0.889055	-1.87969	-0.0869525	0.028	-0.129477	-0.178478	-0.0307651	0	-0.244399	-0.628326	0.520529	0.144	-0.079967	-0.540091	0.485951	0.336	-0.164432	-0.519481	0.346649	0.322
1696	rno-miR-335	Tp53	Mmp14	1.43203	0.45145	2.69118	0.004	1.20111	0.201731	2.57868	0.016	0.230925	0.0505672	0.31716	0.002	0.348494	-0.707068	0.846232	0.152	0.0570596	-0.336538	0.692924	0.492	0.291434	-0.353348	0.727273	0.34
1697	rno-miR-338*	Gnb1	Arf4	-1.40159	-2.07384	-1.01817	0	-0.476796	-1.74678	-0.0591845	0.028	-0.924792	-1.3272	-0.257318	0.004	-1.27656	-2.33296	-0.0384615	0.02	-0.19686	-2.23369	0	0.022	-1.0797	-1.54839	1.97018	0.276
1698	rno-miR-338*	Stat1	Arf4	-1.71626	-2.11728	-1.20816	0	-0.317149	-1.44257	0.0119208	0.06	-1.39911	-1.78077	-0.423629	0.002	-1.27656	-2.33296	-0.0384615	0.022	-0.00515302	-2.37441	0.260523	0.822	-1.2714	-1.84955	1.54322	0.284
1699	rno-miR-338*	Stat1	Arih1	-4.1631	-6.1516	-2.63446	0	-1.62662	-4.93684	0.0945199	0.066	-2.53648	-3.23878	-0.864017	0.004	-2.35399	-7.48552	8.84335	0.134	-0.0472567	-7.44252	5.57599	0.866	-2.30673	-6.44186	3.006	0.336
1700	rno-miR-338*	Stat1	Btg4	5.33993	3.54063	7.23494	0	1.75102	-0.034018	5.56035	0.064	3.58891	1.27044	4.60405	0.002	3.30908	-7.73886	8.54798	0.16	0.046898	-3.48682	8.91902	0.874	3.26219	-4.19499	5	0.264
1701	rno-miR-338*	Stat1	Clcf1	-27.6702	-36.3072	-19.1752	0	-7.48675	-27.8325	0.652677	0.084	-20.1834	-26.1585	-6.36487	0.008	-18.5196	-40.955	22.5385	0.18	-0.177968	-44.92	7.82815	0.764	-18.3417	-26.6854	23.6017	0.382
1702	rno-miR-338*	Stat1	Cnr1	5.46331	3.48156	8.04123	0	1.94387	-0.172646	6.85115	0.082	3.51944	1.01392	4.46574	0.004	3.25218	-9.27809	9.43096	0.126	0.0543253	-5.24156	9.38396	0.864	3.19786	-4.03653	5.21519	0.324
1703	rno-miR-338*	Stat1	Crebbp	0.235095	0.0662225	0.454527	0.002	0.161138	-0.017746	0.41652	0.096	0.0739574	0.024603	0.0957337	0.016	0.0736136	-1.25	0.546596	0.66	0.00547199	-1.07834	0.55939	0.858	0.0681416	-0.11689	0.278481	0.4
1704	rno-miR-338*	Stat1	Dhcr24	1.58226	0.807064	2.49642	0.002	0.783696	-0.0332534	2.1583	0.066	0.798563	0.293837	1.02991	0.002	0.750477	-5.16614	3.09089	0.238	0.0247267	-4.025	3.13546	0.852	0.72575	-1.57143	1.65823	0.46
1705	rno-miR-338*	Stat1	Dhx9	3.37176	2.14979	4.12018	0	0.418031	-0.0541951	2.46879	0.1	2.95373	1.00281	3.82206	0.004	2.68603	2.09302	3.94011	0.022	0.00139424	-0.251747	6.16756	0.696	2.68463	-3.49035	3.90392	0.324
1706	rno-miR-338*	Stat1	Dnajb9	-1.45144	-1.81394	-0.964542	0	-0.257289	-1.17069	0.0293723	0.096	-1.19415	-1.53143	-0.390859	0.002	-1.09009	-1.9343	-0.193833	0.016	-0.00380676	-2.16954	0.204437	0.756	-1.08629	-1.57504	1.39503	0.258
1707	rno-miR-338*	Stat1	Fn1	-6.50179	-9.0958	-4.11828	0	-2.27237	-7.51798	0.220408	0.084	-4.22942	-5.4003	-1.5216	0.002	-3.9097	-11.1314	10.9446	0.136	-0.0631058	-11.0533	5.84899	0.844	-3.8466	-6.27466	4.79857	0.238
1708	rno-miR-338*	Stat1	Hmox1	-27.7348	-39.0161	-19.0317	0	-8.95942	-32.2007	0.106729	0.052	-18.7754	-23.8194	-5.25174	0.006	-17.3017	-42.4194	38.4509	0.158	-0.238228	-46.0188	15.8407	0.882	-17.0635	-24.8183	24.2857	0.318
1709	rno-miR-338*	Stat1	Ipmk	2.21138	1.57619	2.89766	0	0.55994	-0.0428028	2.07261	0.072	1.65144	0.535465	2.12008	0.002	1.51449	-1.42308	3.31292	0.148	0.0126497	-0.561906	3.51938	0.788	1.50184	-1.94156	2.17975	0.338
1710	rno-miR-338*	Stat1	Kcnj3	4.73995	3.24469	6.15369	0	1.29556	-0.160935	4.61788	0.078	3.44439	1.12389	4.42245	0.002	3.162	-4	6.76719	0.148	0.0310761	-1.36451	7.35563	0.858	3.13093	-4	4.55096	0.238
1711	rno-miR-338*	Stat1	Omg	4.60956	3.07732	5.76115	0	0.811778	-0.0350847	3.65793	0.066	3.79779	1.18587	4.83919	0	3.46363	0.538462	6.15033	0.024	0.0119309	-0.591826	6.38493	0.75	3.4517	-4.37067	5.01931	0.326
1712	rno-miR-338*	Stat1	Pak1ip1	-1.26405	-1.5734	-0.847774	0	-0.214796	-1.05132	0.0368135	0.114	-1.04925	-1.36291	-0.293606	0.002	-0.956919	-1.6637	-0.267774	0.01	-0.00290794	-1.74779	0.147384	0.772	-0.954011	-1.38558	1.23935	0.308
1713	rno-miR-338*	Stat1	Pcdha4	5.31346	3.51712	6.74157	0	0.867857	-0.0627297	4.35664	0.088	4.44561	1.39581	5.80981	0.002	4.05251	1.47157	6.38421	0.024	0.0108568	-0.564936	7.3279	0.774	4.04165	-5.20282	5.87187	0.2
1714	rno-miR-338*	Stat1	Pter	-0.388096	-1.2473	0.193348	0.216	-0.53508	-1.31708	0.0218518	0.074	0.146984	0.0520842	0.185608	0.008	0.114786	-1.49199	5.02272	0.588	-0.020145	-1.38767	4.97539	0.81	0.134931	-0.632911	0.657143	0.346
1715	rno-miR-338*	Stat1	Ptprm	-4.67379	-7.56547	-2.42232	0	-2.27781	-6.9732	0.0789641	0.062	-2.39597	-3.09058	-0.683033	0.006	-2.24886	-9.402	15.0724	0.204	-0.0716064	-9.16871	11.5205	0.878	-2.17725	-4.87342	2.76779	0.33
1716	rno-miR-338*	Stat1	Rimbp2	0.129034	-0.255752	0.684077	0.486	0.319847	-0.0437778	0.766542	0.09	-0.190813	-0.246768	-0.0637156	0.002	-0.161915	-3.27177	0.795972	0.636	0.0124909	-3.27598	0.727447	0.778	-0.174406	-0.693548	0.303797	0.37
1717	rno-miR-338*	Stat1	Sept7	3.36042	1.71395	5.30246	0	1.52749	-0.148374	4.56927	0.084	1.83293	0.665482	2.36011	0.002	1.71295	-9.46501	6.50557	0.176	0.0468441	-6.90685	6.66515	0.868	1.6661	-3.28571	3.43038	0.374
1718	rno-miR-338*	Stat1	Slc1a5	-7.54809	-9.65873	-5.32854	0	-1.93195	-7.05158	0.100494	0.07	-5.61614	-7.26059	-1.95167	0	-5.15041	-10.9392	5.07692	0.186	-0.0441375	-11.468	1.95734	0.78	-5.10627	-7.47437	6.52079	0.266
1719	rno-miR-338*	Stat1	Snx7	-2.58446	-3.18686	-1.7501	0	-0.446878	-2.0249	0.0591653	0.1	-2.13758	-2.73777	-0.769417	0.006	-1.94911	-3.42984	-0.384615	0.01	-0.00634512	-3.56281	0.351075	0.772	-1.94277	-2.8252	2.46373	0.308
1720	rno-miR-338*	Stat1	Sorbs2	0.0505691	-0.136923	0.163093	0.754	-0.0907417	-0.196207	0.00696598	0.064	0.141311	0.0417945	0.1806	0.01	0.12427	-0.15003	1.04767	0.644	-0.00399865	-0.106355	1.22573	0.87	0.128269	-0.194469	0.230922	0.456
1721	rno-miR-338*	Stat1	St8sia3	4.66617	2.87611	6.63887	0	1.69982	-0.156493	5.50482	0.094	2.96635	1.01122	3.78898	0.008	2.74388	-8.54161	7.81632	0.16	0.0478136	-4.75699	8.13876	0.878	2.69607	-4.28571	3.92084	0.36
1722	rno-miR-338*	Stat1	Synj2bp	2.57408	1.01306	4.26832	0	1.42276	-0.223516	3.93121	0.092	1.15132	0.386611	1.49165	0.008	1.09322	-9.99877	5.32518	0.406	0.0461656	-8.14217	5.35252	0.838	1.04705	-2.71429	2.34884	0.336
1723	rno-miR-346	Nptx1	Arhgef9	0.526113	0.235607	0.785117	0.002	0.565644	0.249615	0.950967	0.004	-0.0395304	-0.259612	0.0884995	0.552	0.0910407	-0.376995	0.535413	0.348	0.144457	-0.145651	0.670595	0.084	-0.053416	-0.407037	0.165884	0.648
1724	rno-miR-346	Nptx1	Kcnc1	0.493994	0.191132	0.791514	0.006	0.551765	0.202185	0.939756	0.016	-0.0577713	-0.351577	0.136659	0.54	0.0924145	-0.473725	0.610402	0.482	0.169514	-0.326119	0.842845	0.094	-0.0770993	-0.576061	0.196356	0.484
1725	rno-miR-363	Nptx1	Gria4	3.71698	0.723176	7.06288	0.01	3.30667	0.15034	12.6156	0.04	0.410315	-5.22367	1.09625	0.688	0.765126	-2.57701	5.525	0.448	0.455891	-3.02711	30.133	0.738	0.309235	-25.2748	3.53771	0.706
1726	rno-miR-363	Nptx1	Nefl	1.69604	-0.300691	5.1353	0.096	1.91284	-0.477226	3.67172	0.072	-0.216794	-0.615992	3.32792	0.732	0.201111	-1.89573	4.17135	0.72	0.365378	-8.87361	3.02247	0.708	-0.164267	-1.83408	13.045	0.612
1727	rno-miR-363	Nr2c2	Crebbp	0.262995	-0.0426338	0.424308	0.118	0.191754	-0.00159417	0.322649	0.052	0.0712409	-0.122573	0.322685	0.456	-0.00201478	-0.174246	0.343513	0.904	-0.0171572	-0.330999	0.418917	0.432	0.0151424	-0.560705	0.363407	0.75
1728	rno-miR-375	Col5a1	Col3a1	1.04092	0.142394	2.07057	0.044	-0.0694691	-0.906991	0.352763	0.58	1.11039	0.607233	1.97335	0.008	0.663029	-0.121653	1.29358	0.084	-0.000848565	-1.70075	5.90864	0.812	0.663878	-5.33285	2.5061	0.568
1729	rno-miR-375	Foxp1	Myh10	-0.452936	-0.989007	0.214746	0.148	0.123746	-0.112597	0.802823	0.308	-0.576682	-1.07496	-0.258994	0.018	-0.313473	-0.713197	0.20764	0.222	0.028327	-1.47063	5.10733	0.856	-0.3418	-5.51879	0.883598	0.612
1730	rno-miR-375	Stat1	Ccdc50	-2.09346	-3.18702	-1.27558	0	-2.14484	-4.0532	-1.24396	0	0.0513819	-0.276791	0.952157	0.722	-0.634886	-1.41284	0.129099	0.104	-0.178796	-3.97712	18.7263	0.528	-0.45609	-19.2855	3.24789	0.588
1731	rno-miR-375	Stat1	Ccdc89	-2.00242	-3.01823	-1.16547	0.002	-2.04741	-3.55121	-1.18407	0	0.0449886	-0.218944	0.864345	0.722	-0.634336	-1.18288	0.0950628	0.096	-0.230045	-3.46119	16.5585	0.416	-0.404291	-17.0939	2.87501	0.476
1732	rno-miR-375	Stat1	Cish	3.96861	2.18791	5.89497	0	4.09074	2.13011	7.51579	0	-0.122131	-2.1024	0.682709	0.728	0.884783	-0.48	2.08984	0.154	-0.199797	-45.7245	7.01328	0.858	1.08458	-7.7232	45.9014	0.458
1733	rno-miR-375	Stat1	En1	0.626177	0.361192	0.927731	0	0.642883	0.359846	1.13968	0	-0.0167058	-0.266514	0.0775503	0.712	0.184046	-0.0278081	0.380459	0.088	0.0452918	-5.75383	1.11486	0.612	0.138755	-0.995979	5.92191	0.578
1734	rno-miR-375	Stat1	Entpd1	0.713636	0.410499	1.09513	0	0.728422	0.4076	1.34824	0.002	-0.0147864	-0.303321	0.0821544	0.728	0.242902	-0.00416536	0.441232	0.06	0.107583	-5.43393	1.32175	0.202	0.13532	-0.960256	5.69427	0.568
1735	rno-miR-375	Stat1	Epha4	-2.04804	-3.12682	-1.00395	0.002	-2.14175	-4.25141	-1.09501	0	0.0937104	-0.492752	1.51783	0.762	-0.184211	-0.96625	1.4815	0.604	0.616043	-4.24347	34.5804	0.772	-0.800254	-33.9869	5.72474	0.622
1736	rno-miR-375	Stat1	Gnao1	-2.68942	-3.8357	-1.51824	0.002	-2.75563	-4.62256	-1.54286	0.002	0.0662148	-0.331777	1.0517	0.76	-0.805678	-1.64181	0.167822	0.086	-0.223633	-4.73665	24.053	0.582	-0.582045	-24.6571	4.1496	0.572
1737	rno-miR-375	Stat1	Grm5	-2.09101	-3.13144	-1.10391	0.006	-2.16364	-3.9421	-1.09805	0	0.0726355	-0.365262	1.22721	0.734	-0.427808	-1.00778	0.439707	0.372	0.185826	-3.97473	26.0073	0.87	-0.613634	-26.1057	4.39545	0.722
1738	rno-miR-375	Stat1	Hk2	-1.18119	-1.76596	-0.649312	0.002	-1.21961	-2.21645	-0.634519	0	0.0384235	-0.206278	0.668003	0.744	-0.243724	-0.600211	0.214034	0.356	0.0922739	-2.34007	14.2321	0.826	-0.335998	-14.2397	2.3969	0.664
1739	rno-miR-375	Stat1	Hnrnpr	1.19831	0.719156	1.68236	0	1.2205	0.693499	1.92812	0	-0.0221862	-0.351187	0.109309	0.73	0.446682	-0.00195078	0.863045	0.078	0.25753	-7.49988	2.14206	0.142	0.189151	-1.35332	8.01117	0.536
1740	rno-miR-375	Stat1	Kcnj3	-1.9854	-2.93453	-1.12061	0.002	-2.0422	-3.79468	-1.1136	0.002	0.0567939	-0.272823	1.09151	0.706	-0.504582	-1.05225	0.16185	0.114	-0.00161366	-3.60828	20.9704	0.77	-0.502968	-21.2877	3.58272	0.458
1741	rno-miR-375	Stat1	Mapk14	1.57756	0.972827	2.39896	0	1.61207	0.97149	2.91294	0	-0.0345047	-0.545421	0.175958	0.746	0.563472	-0.0453703	1.05263	0.078	0.267477	-12.0485	2.79391	0.14	0.295996	-2.11639	12.5929	0.558
1742	rno-miR-375	Stat1	Mapkapk3	2.41262	1.42263	3.52297	0	2.46898	1.47659	4.26371	0	-0.0563679	-0.93508	0.290621	0.738	0.775875	-0.113443	1.4306	0.096	0.289012	-19.8691	4.51536	0.358	0.486863	-3.47816	20.6559	0.67
1743	rno-miR-375	Stat1	Myh10	-1.39526	-2.10417	-0.755703	0	-1.44334	-2.69979	-0.785294	0	0.0480786	-0.240919	0.773736	0.704	-0.313473	-0.713197	0.213417	0.196	0.0924562	-2.88852	17.1283	0.888	-0.405929	-17.2742	2.90789	0.66
1744	rno-miR-375	Stat1	N4bp2l1	-2.10595	-3.00873	-1.25487	0	-2.15388	-3.70451	-1.22675	0	0.0479283	-0.250746	0.783547	0.758	-0.657211	-1.15596	0.106796	0.1	-0.22686	-3.90138	17.668	0.408	-0.430351	-18.2105	3.06066	0.582
1745	rno-miR-375	Stat1	Nap1l1	0.104102	0.0566965	0.154793	0.002	0.107061	0.054447	0.208247	0.002	-0.00295943	-0.0645287	0.0190923	0.728	0.0209906	-0.0255201	0.0536743	0.39	-0.0108826	-1.33382	0.218939	0.844	0.0318732	-0.222412	1.33763	0.532
1746	rno-miR-375	Stat1	Pacsin1	-1.93733	-2.92704	-1.10674	0	-2.00215	-3.98552	-1.04299	0	0.0648208	-0.311721	1.27338	0.758	-0.396497	-0.997721	0.429971	0.38	0.18806	-3.98495	24.6054	0.86	-0.584557	-24.6828	4.15519	0.518
1747	rno-miR-375	Stat1	Pclo	-3.07297	-4.52899	-1.74487	0	-3.1476	-5.60857	-1.76621	0	0.0746358	-0.416732	1.29429	0.72	-0.925594	-1.88177	0.188564	0.092	-0.259836	-5.42159	27.446	0.532	-0.665758	-28.1431	4.73831	0.5
1748	rno-miR-375	Stat1	Ppp1r9a	-3.4462	-4.95522	-1.90717	0	-3.54273	-6.28489	-2.03688	0	0.096532	-0.481265	1.75813	0.722	-0.924225	-1.88327	0.289017	0.08	-0.0688525	-6.75381	35.544	0.708	-0.855372	-36.1844	6.0925	0.586
1749	rno-miR-375	Stat1	Prkca	-2.28833	-3.4429	-1.19957	0.002	-2.35877	-4.41682	-1.22496	0	0.070435	-0.351097	1.19716	0.722	-0.511144	-1.20831	0.262006	0.166	0.116709	-4.21639	26.4676	0.842	-0.627853	-26.5688	4.46897	0.458
1750	rno-miR-375	Stat1	Prkd1	-0.843471	-1.34586	-0.263031	0.008	-0.894987	-1.91502	-0.35156	0	0.0515159	-0.258136	0.882068	0.742	0.0838246	-0.426064	1.27653	0.93	0.523469	-1.87282	19.2964	0.584	-0.439644	-18.6858	3.14535	0.664
1751	rno-miR-375	Stat1	Ptpre	-1.56099	-2.31044	-0.771554	0.006	-1.61221	-2.8474	-0.791346	0.002	0.051226	-0.253051	0.814199	0.696	-0.340819	-0.847906	0.205615	0.184	0.0899436	-3.08915	18.2673	0.91	-0.430763	-18.3195	3.08724	0.66
1752	rno-miR-375	Stat1	Rasl11b	-0.746676	-1.12474	-0.430768	0	-0.769101	-1.47151	-0.442356	0.002	0.0224252	-0.113823	0.377609	0.754	-0.192026	-0.436227	0.0635838	0.09	0.000723655	-1.38408	8.05751	0.786	-0.19275	-8.17571	1.37779	0.656
1753	rno-miR-375	Stat1	Rictor	-2.66711	-3.86908	-1.41833	0.004	-2.74784	-4.94309	-1.43758	0	0.0807363	-0.40465	1.33932	0.736	-0.598333	-1.40281	0.31374	0.168	0.118508	-4.85273	30.0749	0.864	-0.716841	-30.3424	5.10469	0.464
1754	rno-miR-375	Stat1	Rimbp2	-0.0965466	-0.172115	-0.0576721	0	-0.0942537	-0.136917	-0.0629893	0	-0.00229291	-0.0533449	0.0175881	0.756	-0.0921321	-0.306735	0.0538474	0.114	-0.12058	-1.33495	0.0175577	0.052	0.028448	-0.262195	1.16212	0.692
[truncated: 927 more rows]

## Sheet: 7d
	microRNA	Transcription Factor	Target Gene	Nonlinear Total Effect	NonLinear TE low limit of confidence interval	NonLinear TE hi limit of confidence interval	NonLinear TE pvalue	NonLinear Average Causal Mediation Effect	NonLinear ACME low limit of confidence interval	NonLinear ACME hi limit of confidence interval	NonLinear ACME pvalue	NonLinear Average Direct Effect	NonLinear ADE low limit of confidence interval	NonLinear ADE hi limit of confidence interval	NonLinear ADE pvalue	Linear Total Effect	Linear TE low limit of confidence interval	Linear TE hi limit of confidence interval	Linear TE pvalue	Linear Average Causal Mediation Effect	Linear ACME low limit of confidence interval	Linear ACME hi limit of confidence interval	Linear ACME pvalue	Linear Average Direct Effect	Linear ADE low limit of confidence interval	Linear ADE hi limit of confidence interval	Linear ADE pvalue
[truncated: 700 more rows]

[truncated: 6 more sheets: MT-24h, MM-24h, MTM-24h, MT-7d, MM-7d, MTM-7d]
