# Supplementary material for: A causal mediation model of ischemia reperfusion injury in the retina
Source: PLoS One. 2017 Nov 9;12(11):e0187426. doi: 10.1371/journal.pone.0187426 (PMC5679526; doi:10.1371/journal.pone.0187426)
Supplement: S2 File — A total of four sheets included. Sheet names are suffixed with “24h” or “7d” to indicate the IR time point and prefixed with “supporting”, “opposing” to indicate pairs of miRNAs-TFs that are working together or against each other respectively. (XLSX) [file pone.0187426.s002.xlsx]

## Sheet: supporting-24h
rno-miR	TF	TG	ADE	ACME			Supporting pairs of miRNA, TFs-24h
rno-miR-185	Jun	Hmox1	9.77	108.23
rno-miR-185	Jun	Prkce	3.57	30.42
rno-miR-185	Jun	TAC1	2.48	25.57
rno-miR-297	Maf	Gbp2	2.09	20.91
rno-miR-290	Isl1	Col9a1	1.75	19.76
rno-miR-290	Isl1	Dnm1l	1.75	10.3
rno-miR-33	Creb1	Emp1	1.75	0.61
rno-miR-290	Isl1	Rims1	1.63	4.13
rno-miR-290	Isl1	Cxcl12	1.46	2.26
rno-miR-214	Maf	Itk	1.34	1.16
rno-miR-290	Isl1	Kcnj9	1.34	6.79
rno-miR-290	Isl1	Nefl	1.27	2.36
rno-miR-493	Stat1	Hmgcs2	1.16	1.04
rno-miR-214	Maf	Wisp1	1.13	1.18
rno-miR-214	Maf	B3galt5	1	1.24
rno-miR-214	Maf	Pou4f1	0.98	0.77
rno-miR-214	Creb1	Wisp1	0.97	1.53
rno-miR-214	Maf	Kcnj12	0.93	0.88
rno-miR-21	Maf	Wisp1	0.89	0.45
rno-miR-21	Maf	Dnm1l	0.85	0.45
rno-miR-214	Maf	Pappa	0.85	0.73
rno-miR-214	Creb1	Gnao1	0.82	0.97
rno-miR-214	Creb1	Kcnj12	0.81	1.17
rno-miR-214	Creb1	Nrip1	0.81	1.61
rno-miR-297	Maf	Dclk1	0.8	12.82
rno-miR-214	Maf	Zdhhc17	0.77	0.6
rno-miR-214	Maf	Pcdh7	0.76	1.72
rno-miR-214	Maf	Itpr1	0.75	0.94
rno-miR-214	Maf	Slc4a10	0.75	0.61
rno-miR-214	Maf	Tef	0.75	0.76
rno-miR-214	Maf	Ccdc50	0.74	0.54
rno-miR-214	Maf	Frmd4b	0.73	1.01
rno-miR-214	Creb1	Cnr1	0.72	0.85
rno-miR-214	Creb1	Stim2	0.7	0.96
rno-miR-214	Creb1	Zdhhc17	0.69	0.83
rno-miR-214	Maf	Zbtb38	0.69	1.07
rno-miR-21	Maf	Pappa	0.67	0.19
rno-miR-214	Creb1	Itpr1	0.62	1.17
rno-miR-21	Maf	Zdhhc17	0.61	0.11
rno-miR-21	Maf	Pcdh7	0.6	1.12
rno-miR-21	Maf	Slc4a10	0.6	0.14
rno-miR-21	Maf	Itpr1	0.59	0.43
rno-miR-21	Maf	Ccdc50	0.58	0.09
rno-miR-214	Creb1	Pcdh7	0.57	1.96
rno-miR-290	Isl1	Map2	0.57	0.59
rno-miR-214	Creb1	Zbtb38	0.56	1.29
rno-miR-21	Maf	Zbtb38	0.55	0.59
rno-miR-297	Maf	Wwtr1	0.45	1.2
rno-miR-874	Maf	Pclo	0.45	1.7
rno-miR-493	Stat1	Synj2bp	0.42	0.92
rno-miR-297	Maf	PVR	0.41	5.17
rno-miR-874	Maf	Cplx2	0.4	1.19
rno-miR-874	Maf	Plxna2	0.39	0.62
rno-miR-874	Maf	Gabbr2	0.38	0.56
rno-miR-122	Creb1	Asns	0.35	0.46
rno-miR-874	Maf	Ssh3	0.34	3.05
rno-miR-122	Creb1	Fn1	0.33	0.51
rno-miR-874	Maf	Cxxc4	0.32	1.28
rno-miR-874	Maf	Ppp1r9a	0.32	2.7
rno-miR-874	Maf	Sfxn5	0.32	1.28
rno-miR-297	Maf	Htt	0.31	8.32
rno-miR-874	Maf	Frmd4b	0.31	2.8
rno-miR-297	Maf	Hn1l	0.3	12.09
rno-miR-290	Isl1	Acvr2a	0.29	8.63
rno-miR-493	Stat1	Dhcr24	0.29	0.42
rno-miR-874	Maf	Zbtb38	0.29	3.02
rno-miR-290	Isl1	Gcg	0.28	11.26
rno-miR-297	Maf	Shc3	0.28	13.31
rno-miR-214	Maf	Dcdc5	0.24	0.73
rno-miR-335	Tp53	Mmp14	0.23	1.2
rno-miR-214	Maf	Ush1c	0.22	0.81
rno-miR-214	Maf	Slc4a7	0.2	1.74
rno-miR-21	Maf	Sptb	0.18	0.07
rno-miR-214	Maf	Ppfia2	0.18	0.51
rno-miR-290	Isl1	Kif3b	0.18	0.17
rno-miR-297	Maf	Spry4	0.18	2.8
rno-miR-874	Maf	Dhcr24	0.18	0.08
rno-miR-21	Maf	Slc4a7	0.16	1.45
rno-miR-214	Maf	Opn4	0.15	0.57
rno-miR-874	Maf	Kcnj3	0.15	1.66
rno-miR-297	Maf	Entpd1	0.14	4.3
rno-miR-297	Maf	Lmo2	0.14	4.59
rno-miR-33	Creb1	Tgfbr1	0.14	0.06
rno-miR-21	Maf	Agpat5	0.13	0.44
rno-miR-214	Maf	Plekha5	0.13	0.68
rno-miR-214	Maf	Samd12	0.13	0.35
rno-miR-874	Maf	Col11a2	0.13	1.35
rno-miR-214	Maf	Ipmk	0.12	0.28
rno-miR-297	Maf	Cish	0.11	24.67
rno-miR-21	Maf	Ipmk	0.1	0.18
rno-miR-21	Maf	Samd12	0.1	0.25
rno-miR-214	Maf	Rapgef2	0.1	1
rno-miR-874	Maf	Gpld1	0.1	0.95
rno-miR-874	Maf	Sptb	0.1	0.54
rno-miR-214	Creb1	Ipmk	0.09	0.32
rno-miR-214	Creb1	Samd12	0.09	0.39
rno-miR-214	Maf	Slc38a3	0.09	0.19
rno-miR-874	Maf	Rictor	0.09	2.61
rno-miR-214	Maf	Hcn1	0.08	0.22
rno-miR-214	Maf	Ptpre	0.08	0.49
rno-miR-297	Maf	Ide	0.08	3.63
rno-miR-874	Maf	Ppfia2	0.07	1.6
rno-miR-214	Maf	Cds1	0.06	0.15
rno-miR-214	Maf	Sarm1	0.06	0.19
rno-miR-297	Maf	Aoc3	0.06	4.21
rno-miR-297	Maf	Zbtb1	0.06	5.7
rno-miR-466b	Maf	Trib1	0.06	34.6
rno-miR-21	Maf	Sarm1	0.05	0.14
rno-miR-214	Creb1	Plekha5	0.05	0.72
rno-miR-214	Maf	Atp1a2	0.05	3.15
rno-miR-214	Maf	Etaa1	0.05	0.94
rno-miR-214	Maf	Nek7	0.05	0.81
rno-miR-214	Creb1	Cds1	0.04	0.17
rno-miR-214	Maf	Tbc1d5	0.04	0.28
rno-miR-214	Maf	Zbtb20	0.04	0.36
rno-miR-874	Maf	Aqp1	0.04	2.57
rno-miR-214	Maf	Ptprt	0.03	0.39
rno-miR-874	Maf	Myom2	0.03	1.52
rno-miR-874	Maf	Ptpre	0.03	1.61
rno-miR-874	Maf	Trib2	0.03	0.19
rno-miR-21	Maf	Hpcal4	0.02	0.75
rno-miR-21	Maf	Ptprt	0.02	0.33
rno-miR-214	Creb1	Slc4a7	0.02	1.81
rno-miR-214	Maf	Col9a3	0.02	0.5
rno-miR-214	Maf	Hpcal4	0.02	0.85
rno-miR-214	Maf	Mgll	0.02	1.12
rno-miR-297	Maf	Lin7c	0.02	5.74
rno-miR-297	Maf	Mina	0.02	4.94
rno-miR-297	Maf	Sox6	0.02	3.42
rno-miR-874	Maf	Tbc1d5	0.02	0.94
rno-miR-21	Maf	Hk2	0.01	0.34
rno-miR-214	Maf	Dclk2	0.01	0.55
rno-miR-214	Maf	Fgf14	0.01	0.22
rno-miR-214	Maf	Hk2	0.01	0.38
rno-miR-214	Maf	Ppap2c	0.01	0.44
rno-miR-297	Maf	Eif4a1	0.01	12.33
rno-miR-297	Maf	Gspt1	0.01	2.88
rno-miR-297	Maf	Zfp91	0.01	9.15
rno-miR-495	Tp53	Cd276	0.01	1.04
rno-miR-539	Tp53	Cd276	0.01	2.72
rno-miR-874	Maf	Mgll	0.01	3.82
rno-miR-874	Maf	Rrp1b	0.01	1.03
rno-miR-214	Maf	Gspt1	-0.01	-0.15
rno-miR-214	Maf	Ncan	-0.01	-0.52
rno-miR-297	Maf	Hk2	-0.01	-7.37
rno-miR-297	Maf	Hpcal4	-0.01	-16.42
rno-miR-874	Maf	Dnah1	-0.01	-1.26
rno-miR-297	Maf	Dnajc6	-0.02	-10.04
rno-miR-335	Isl1	Cyfip2	-0.02	-0.21
rno-miR-874	Maf	Lin7c	-0.02	-0.95
rno-miR-874	Maf	Mina	-0.02	-0.8
rno-miR-874	Maf	Vangl1	-0.02	-0.83
rno-miR-214	Maf	Rps20	-0.03	-0.21
rno-miR-214	Maf	Zfp91	-0.03	-0.47
rno-miR-297	Maf	Ptpre	-0.03	-9.72
rno-miR-297	Maf	Trib2	-0.03	-1.65
rno-miR-21	Maf	Sox6	-0.04	-0.13
rno-miR-214	Maf	Sox6	-0.04	-0.17
rno-miR-214	Maf	Srm	-0.04	-0.37
rno-miR-214	Maf	Lin7c	-0.05	-0.29
rno-miR-297	Maf	Ipmk	-0.05	-5.74
rno-miR-297	Maf	Kif3b	-0.05	-1.2
rno-miR-297	Maf	Samd12	-0.05	-7.2
rno-miR-874	Maf	Chac1	-0.05	-0.96
rno-miR-874	Maf	Aoc3	-0.06	-0.52
rno-miR-874	Maf	Aprt	-0.06	-0.65
rno-miR-874	Maf	Limd1	-0.06	-0.4
rno-miR-21	Maf	Tgfbr1	-0.07	-0.02
rno-miR-214	Creb1	Chac1	-0.07	-0.35
rno-miR-214	Creb1	Zfand3	-0.07	-0.18
rno-miR-214	Maf	Pctp	-0.07	-0.16
rno-miR-874	Maf	Pold4	-0.07	-0.37
rno-miR-214	Creb1	Tgfbr1	-0.08	-0.1
rno-miR-214	Maf	Bak1	-0.08	-0.28
rno-miR-214	Maf	Zfand3	-0.08	-0.16
rno-miR-297	Maf	Pik3r3	-0.08	-14.84
rno-miR-874	Maf	Eif4ebp1	-0.08	-1.59
rno-miR-214	Maf	Pus1	-0.09	-0.28
rno-miR-214	Maf	Tgfbr1	-0.09	-0.08
rno-miR-297	Maf	Syne1	-0.09	-1.83
rno-miR-214	Maf	Lmna	-0.1	-0.72
rno-miR-21	Maf	Aprt	-0.11	-0.13
rno-miR-214	Maf	Chac1	-0.11	-0.31
rno-miR-874	Maf	Cish	-0.11	-3.97
rno-miR-214	Creb1	Limd1	-0.12	-0.2
rno-miR-335	Nptx1	Kcnc1	-0.13	-0.89
rno-miR-874	Maf	Hrasls5	-0.13	-2.19
rno-miR-214	Maf	Limd1	-0.14	-0.15
rno-miR-297	Maf	Kcnj3	-0.14	-12.3
rno-miR-214	Maf	Zbtb1	-0.15	-0.27
rno-miR-297	Nptx1	Nefl	-0.16	-10.65
rno-miR-33	Creb1	Samd12	-0.16	-0.37
rno-miR-214	Maf	Ide	-0.19	-0.16
rno-miR-290	Tp53	Sept9	-0.2	-3.92
rno-miR-874	Maf	Cd44	-0.25	-2.2
rno-miR-214	Maf	Cish	-0.27	-1.23
rno-miR-297	Maf	Zbtb38	-0.27	-22.89
rno-miR-297	Maf	Ash1l	-0.28	-17.44
rno-miR-297	Maf	Ccdc50	-0.29	-12.78
rno-miR-297	Maf	Neurod2	-0.29	-11.05
rno-miR-297	Maf	Ppp1r9a	-0.29	-21.54
rno-miR-297	Maf	Kcnma1	-0.3	-10.78
rno-miR-297	Maf	Pcdh7	-0.3	-35.5
rno-miR-297	Maf	Slc4a10	-0.3	-14.09
rno-miR-874	Maf	Shc3	-0.3	-1.3
rno-miR-297	Maf	Scg3	-0.31	-7.83
rno-miR-297	Maf	Sgtb	-0.31	-10.83
rno-miR-297	Maf	Cngb1	-0.32	-20.06
rno-miR-297	Maf	Map1b	-0.32	-6.86
rno-miR-297	Maf	Ppp4r2	-0.32	-11.19
rno-miR-297	Maf	Myef2	-0.33	-12.2
rno-miR-297	Maf	Sorcs3	-0.33	-23.99
rno-miR-297	Maf	Kif5a	-0.34	-11.27
rno-miR-297	Maf	Rab3gap2	-0.34	-28.68
rno-miR-874	Maf	Mmp11	-0.34	-1.31
rno-miR-297	Maf	Gabbr2	-0.35	-10.66
rno-miR-874	Maf	Mapk14	-0.35	-0.46
rno-miR-297	Maf	Nefl	-0.36	-10.46
rno-miR-297	Maf	Plxna2	-0.36	-11.25
rno-miR-297	Maf	Ccdc127	-0.37	-14.54
rno-miR-297	Maf	Cplx2	-0.37	-14.71
rno-miR-297	Maf	Elovl6	-0.37	-16.53
rno-miR-297	Maf	Trim44	-0.38	-14.92
rno-miR-297	Maf	Pou4f1	-0.39	-17.94
rno-miR-297	Maf	Cxcl12	-0.41	-11.43
rno-miR-335	Nptx1	Gria4	-0.41	-3.05
rno-miR-297	Maf	Dnm1l	-0.43	-25.73
rno-miR-297	Maf	Gng7	-0.43	-22.4
rno-miR-297	Maf	Rims1	-0.45	-15.22
rno-miR-297	Maf	Wisp1	-0.45	-26.35
rno-miR-21	Maf	Cd44	-0.47	-0.4
rno-miR-214	Creb1	Nes	-0.47	-3.97
rno-miR-297	Maf	Hmgcs2	-0.52	-15.23
rno-miR-297	Maf	Itk	-0.53	-26.53
rno-miR-297	Maf	Kcnk2	-0.53	-10.14
rno-miR-21	Maf	Shc3	-0.55	-0.13
rno-miR-214	Maf	Cd44	-0.6	-0.81
rno-miR-214	Maf	Shc3	-0.7	-0.58
rno-miR-214	Maf	Cd82	-0.8	-0.62
rno-miR-185	Foxp1	Slc38a3	-0.84	-0.63
rno-miR-214	Maf	Nes	-0.86	-3.68
rno-miR-214	Creb1	Asns	-0.87	-0.96
rno-miR-338*	Gnb1	Arf4	-0.92	-0.48
rno-miR-214	Creb1	Emp1	-1	-1.22
rno-miR-33	Creb1	Ash1l	-1.08	-0.69
rno-miR-214	Maf	Emp1	-1.13	-0.87
rno-miR-214	Creb1	Sec16b	-1.14	-1.52
rno-miR-185	Foxp1	Map2	-1.29	-3.94
rno-miR-214	Maf	Sec16b	-1.3	-1.12
rno-miR-33	Creb1	Nrip1	-1.42	-1.18
rno-miR-33	Creb1	Elovl6	-1.44	-0.51
rno-miR-33	Creb1	Dnm1l	-1.63	-0.98
rno-miR-21	Maf	Hmox1	-2.59	-1.1
rno-miR-214	Maf	Hmox1	-3.28	-3.21

## Sheet: opposing-24h
miR	TF	TG	ADE	ACME			Opposing and Supporting pairs of miRNA, TFs-24h
rno-miR-122	Creb1	Aldh18a1	-0.02	0.47
rno-miR-138	Stat1	Itpr2	-0.01	0.05			Class	miR	TF
rno-miR-185	Nptx1	Kcnc1	-0.87	0.79			opposite-24h	miR-122	Creb1
rno-miR-19a	Stat1	Itpr2	-0.03	0.37			opposite-24h	miR-138	Stat1
rno-miR-21	Gnb1	Arf4	-0.58	0.37			opposite-24h	miR-185	Nptx1
rno-miR-21	Gnb1	Rpl15	-1.77	1.6			opposite-24h	miR-185	Col5a1
rno-miR-21	Maf	Acsl1	-0.64	0.71			opposite-24h	miR-19a	Stat1
rno-miR-21	Maf	Akap2	-0.65	0.8			opposite-24h	miR-21	Gnb1
rno-miR-21	Maf	Ank3	-0.03	0.04			opposite-24h	miR-21	Maf
rno-miR-21	Maf	Arhgap26	-0.01	0.58			opposite-24h	miR-214	Creb1
rno-miR-21	Maf	Dclk1	-1.6	0.81			opposite-24h	miR-214	Gnb1
rno-miR-21	Maf	Epha4	-0.72	1.28			opposite-24h	miR-214	Maf
rno-miR-21	Maf	Glipr1	-2.42	2.06			opposite-24h	miR-214	Strbp
rno-miR-21	Maf	Gucy1a3	-0.05	0.39			opposite-24h	miR-221	Maf
rno-miR-21	Maf	Hnrnpa3	-0.63	1.38			opposite-24h	miR-290	Tp53
rno-miR-21	Maf	Kcnc1	-0.02	0.25			opposite-24h	miR-290	Etv6
rno-miR-21	Maf	Pacsin1	-0.03	0.62			opposite-24h	miR-290	Gnb1
rno-miR-21	Maf	Ppp3ca	-0.58	0.58			opposite-24h	miR-33	Creb1
rno-miR-21	Maf	PVR	-0.83	0.49			opposite-24h	miR-33	Maf
rno-miR-21	Maf	Wdr78	-0.01	0.64			opposite-24h	miR-33	Nptx1
rno-miR-21	Maf	Xkr6	-0.02	0.8			opposite-24h	miR-335	Isl1
rno-miR-214	Creb1	Ank3	-0.04	0.01			opposite-24h	miR-466b	Maf
rno-miR-214	Creb1	Anp32a	-0.86	0.17			opposite-24h	miR-493	Maf
rno-miR-214	Creb1	Cdc27	-0.14	0.96			opposite-24h	miR-493	Stat1
rno-miR-214	Creb1	Col23a1	-0.14	0.59			opposite-24h	miR-495	Stat1
rno-miR-214	Creb1	Col9a3	-0.03	0.51			opposite-24h	miR-758	Foxp1
rno-miR-214	Creb1	Csrp2	-0.86	0.2			opposite-24h	miR-758	Nr2c2
rno-miR-214	Creb1	Cyfip2	-0.06	0.06			opposite-24h	miR-758	Stat1
rno-miR-214	Creb1	Dclk2	-0.05	0.55			opposite-24h	miR-30e*	Nptx1
rno-miR-214	Creb1	Hk2	-0.03	0.39			opposite-24h	miR-291a-3p	Maf
rno-miR-214	Creb1	Kcnc1	-0.05	0.26			opposite-24h	miR-297	Gnb2
rno-miR-214	Creb1	Lpgat1	-0.09	0.84			opposite-24h	miR-297	Maf
rno-miR-214	Creb1	Mgll	-0.09	1.13			opposite-24h	miR-297	Nptx1
rno-miR-214	Creb1	Nek7	-0.03	0.83			supporting-24h	miR-185	Jun
rno-miR-214	Creb1	Pde10a	-0.9	0.22			supporting-24h	miR-290	Isl1
rno-miR-214	Creb1	Prkce	-0.76	0.28			supporting-24h	miR-297	Maf
rno-miR-214	Creb1	Samd8	-0.06	0.29			supporting-24h	miR-33	Creb1
rno-miR-214	Creb1	Slc12a2	-0.11	0.84			supporting-24h	miR-214	Maf
rno-miR-214	Creb1	Trib1	-0.12	0.71			supporting-24h	miR-493	Stat1
rno-miR-214	Creb1	Vipr2	-0.07	0.09			supporting-24h	miR-214	Creb1
rno-miR-214	Gnb1	Arf4	-0.32	0.24			supporting-24h	miR-21	Maf
rno-miR-214	Maf	Acsl1	-0.81	0.3			supporting-24h	miR-874	Maf
rno-miR-214	Maf	Adap2	-0.91	0.44			supporting-24h	miR-466b	Maf
rno-miR-214	Maf	Ank3	-0.04	0.02			supporting-24h	miR-335	Nptx1
rno-miR-214	Maf	Arhgap26	-0.01	0.64			supporting-24h	miR-297	Nptx1
rno-miR-214	Maf	Bmpr2	-0.88	0.4			supporting-24h	miR-290	Tp53
rno-miR-214	Maf	Cdc27	-0.05	0.97
rno-miR-214	Maf	Csrp2	-0.85	0.45
rno-miR-214	Maf	Cyfip2	-0.05	0.07
rno-miR-214	Maf	Gbf1	-0.05	1.31
rno-miR-214	Maf	Hnrnpa3	-0.8	1.05
rno-miR-214	Maf	Kcnc1	-0.02	0.27
rno-miR-214	Maf	Pacsin1	-0.04	0.66
rno-miR-214	Maf	Pde10a	-0.88	0.48
rno-miR-214	Maf	Prkce	-0.74	0.49
rno-miR-214	Maf	Ptms	-0.72	0.59
rno-miR-214	Maf	Ptpn11	-0.1	1
rno-miR-214	Maf	Setd5	-0.78	0.28
rno-miR-214	Maf	Slc12a2	-0.03	0.84
rno-miR-214	Maf	Slc8a1	-0.07	0.73
rno-miR-214	Maf	St3gal1	-0.01	0.4
rno-miR-214	Maf	Taok3	-0.06	0.51
rno-miR-214	Maf	Thrap3	-0.1	0.68
rno-miR-214	Maf	Trib1	-0.05	0.72
rno-miR-214	Maf	Usp7	-0.04	0.97
rno-miR-214	Maf	Vipr2	-0.06	0.11
rno-miR-214	Maf	Xkr6	-0.02	0.88
rno-miR-214	Maf	Ywhab	-0.71	0.48
rno-miR-214	Strbp	Aplp2	-0.03	0.8
rno-miR-221	Maf	Arhgap26	-0.03	1.63
rno-miR-290	Tp53	Dnm1l	-1.26	13.34
rno-miR-290	Tp53	Hk2	-1.04	5.34
rno-miR-291a-3p	Maf	Clspn	-0.04	0.08
rno-miR-291a-3p	Maf	Vipr2	-0.05	0.05
rno-miR-297	Maf	Bcap29	-0.02	4.85
rno-miR-297	Maf	Cdkn1b	-0.31	3.36
rno-miR-297	Maf	Crb3	-0.03	5.35
rno-miR-297	Maf	Lmtk2	-0.35	2.4
rno-miR-297	Maf	Map1a	-0.03	0.66
rno-miR-297	Maf	Ngfr	-0.02	13.98
rno-miR-297	Maf	Tgfa	-0.02	4.26
rno-miR-33	Creb1	Arf4	-0.05	0.27
rno-miR-33	Creb1	Eif5	-0.05	0.25
rno-miR-33	Creb1	Ptgr1	-0.04	0.32
rno-miR-335	Isl1	Col3a1	-0.66	3.59
rno-miR-466b	Maf	Fgf14	-0.02	10.92
rno-miR-493	Maf	Clspn	-0.09	0.1
rno-miR-493	Stat1	Rgl1	-0.74	2.09
rno-miR-493	Stat1	Rpl31	-0.39	0.36
rno-miR-493	Stat1	Scfd2	-1.47	1.2
rno-miR-493	Stat1	Srpr	-0.72	1.87
rno-miR-495	Stat1	Itpr2	-0.01	0.29
rno-miR-758	Foxp1	Map2	-1.1	0.77
rno-miR-758	Nr2c2	Crebbp	-0.21	0.11
rno-miR-758	Stat1	Hnrnpr	-2.41	4.44
rno-miR-758	Stat1	Ide	-1.58	2.52
rno-miR-758	Stat1	Krt15	-11.93	18.33
rno-miR-758	Stat1	Lin7c	-3.17	4.4
rno-miR-758	Stat1	Mina	-2.68	3.76
rno-miR-758	Stat1	Nap1l1	-0.36	0.51
rno-miR-758	Stat1	Ppib	-1.59	2.32
rno-miR-758	Stat1	Snx7	-3.82	5.2
rno-miR-874	Maf	Bmpr2	-0.37	2.16
rno-miR-874	Maf	Cyfip2	-0.02	0.31
rno-miR-874	Maf	Glipr1	-1.3	4.37
rno-miR-874	Maf	Hnrnpa3	-0.34	4.36
rno-miR-874	Maf	Homer2	-0.02	2.6
rno-miR-874	Maf	Pacsin1	-0.02	2.3
rno-miR-874	Maf	Pcdha4	-0.06	2.64
rno-miR-874	Maf	Pde10a	-0.38	2.53
rno-miR-874	Maf	Pds5b	-0.01	1.78
rno-miR-874	Maf	Ppp3ca	-0.31	1.4
rno-miR-874	Maf	Slc8a1	-0.03	2.57
rno-miR-874	Maf	Vipr2	-0.03	0.43
rno-miR-874	Maf	Wdr78	-0.01	2.45
rno-miR-185	Col5a1	Mmp14	1.24	-0.77
rno-miR-21	Maf	Cdkn1b	0.62	-0.7
rno-miR-21	Maf	Dhcr24	0.34	-0.1
rno-miR-21	Maf	Fubp1	0.62	-0.71
rno-miR-21	Maf	Mfsd6	1.11	-1
rno-miR-21	Maf	Mmp14	0.03	-0.36
rno-miR-21	Maf	Rimbp2	0.21	-0.16
rno-miR-21	Maf	Robo2	0.16	-0.14
rno-miR-21	Maf	Rpl15	0.65	-0.82
rno-miR-21	Maf	Syt1	0.76	-0.26
rno-miR-214	Creb1	Aatf	0.05	-0.7
rno-miR-214	Creb1	Arf4	0.03	-0.23
rno-miR-214	Creb1	Dph1	0.05	-0.26
rno-miR-214	Creb1	Map1a	0.08	-0.02
rno-miR-214	Creb1	Nap1l1	0.01	-0.03
rno-miR-214	Creb1	Rpl31	0.05	-0.17
rno-miR-214	Maf	Akap13	0.06	-0.02
rno-miR-214	Maf	Arf4	0.01	-0.23
rno-miR-214	Maf	Atad3a	0.01	-0.66
rno-miR-214	Maf	Dph1	0.03	-0.26
rno-miR-214	Maf	Kifc3	0.06	-0.74
rno-miR-214	Maf	Map1a	0.08	-0.05
rno-miR-214	Maf	Ngfr	0.05	-0.73
rno-miR-214	Maf	Pigm	0.04	-0.19
rno-miR-214	Maf	Rpl31	0.03	-0.17
rno-miR-214	Maf	Tgfa	0.04	-0.23
rno-miR-290	Etv6	Casp3	1.86	-11.92
rno-miR-290	Gnb1	Arf4	1.44	-4.06
rno-miR-290	Gnb1	Rpl15	4.44	-9.89
rno-miR-290	Tp53	Tax1bp3	0.2	-2.17
rno-miR-291a-3p	Maf	Bcap29	0.04	-0.11
rno-miR-291a-3p	Maf	Gng11	0.04	-0.07
rno-miR-297	Gnb2	Ptprd	0.35	-34.52
rno-miR-297	Maf	Akap2	0.32	-4.86
rno-miR-297	Maf	Ank3	0.02	-0.32
rno-miR-297	Maf	Bmpr2	0.35	-4.89
rno-miR-297	Maf	Grm5	0.01	-13.3
rno-miR-297	Maf	Gucy1a3	0.03	-7.51
rno-miR-297	Maf	Pde10a	0.35	-6.5
rno-miR-297	Maf	Qk	0.03	-13.79
rno-miR-297	Maf	Slc8a1	0.03	-13.83
rno-miR-297	Maf	Ush2a	0.02	-14.09
rno-miR-297	Nptx1	Arhgef9	0.07	-4.47
rno-miR-30e*	Nptx1	Arhgef9	0.17	-0.26
rno-miR-323	Creb1	Hk2	0.02	-0.52
rno-miR-323	Creb1	Mgll	0.06	-1.52
rno-miR-323	Creb1	Nek7	0.02	-1.1
rno-miR-33	Creb1	Cdc27	0.23	-1.14
rno-miR-33	Creb1	Kcnc1	0.08	-0.32
rno-miR-33	Maf	Ank3	0.06	-0.03
rno-miR-33	Maf	Epha4	1.47	-1.14
rno-miR-33	Nptx1	Kcnc1	0.74	-1.01
rno-miR-335	Isl1	Cxcl12	0.8	-3.49
rno-miR-335	Isl1	Gzf1	0.47	-0.4
rno-miR-335	Isl1	Kif3b	0.1	-0.41
rno-miR-335	Isl1	Map2	0.31	-1.27
rno-miR-466b	Maf	Gspt1	0.02	-7.48
rno-miR-493	Maf	Pigm	0.07	-0.1
rno-miR-493	Maf	Rpl31	0.06	-0.09
rno-miR-493	Maf	Tgfa	0.06	-0.11
rno-miR-493	Stat1	Kcnc1	0.59	-0.5
rno-miR-493	Stat1	Lpgat1	1.85	-1.49
rno-miR-493	Stat1	Ncor2	0.74	-1.79
rno-miR-493	Stat1	Pacsin1	1.45	-1.22
rno-miR-493	Stat1	Prkce	1.14	-2.01
rno-miR-493	Stat1	Ttc14	1.05	-0.88
rno-miR-493	Stat1	Xkr6	1.93	-1.57
rno-miR-493	Stat1	Ywhab	1.11	-1.95
rno-miR-758	Stat1	Akap2	4.52	-4.91
rno-miR-758	Stat1	Bmpr2	4.78	-5.08
rno-miR-758	Stat1	Ccdc50	5.68	-8.93
rno-miR-758	Stat1	Crebbp	0.2	-0.39
rno-miR-758	Stat1	Dhcr24	1.44	-2.66
rno-miR-758	Stat1	Grm5	7.47	-10.31
rno-miR-758	Stat1	Lpgat1	9.08	-12.52
rno-miR-758	Stat1	Map2	1.44	-2.58
rno-miR-758	Stat1	N4bp2l1	5.24	-8.56
rno-miR-758	Stat1	Nrip1	13.91	-20.63
rno-miR-758	Stat1	Nrp1	4.32	-7.11
rno-miR-758	Stat1	Optn	1.14	-1.83
rno-miR-758	Stat1	Prkca	7.71	-10.85
rno-miR-758	Stat1	Sarm1	2.12	-3.02
rno-miR-758	Stat1	Slc24a1	2.57	-3.8
rno-miR-758	Stat1	Slc4a7	18.86	-26.23
rno-miR-758	Stat1	Sorbs2	0.26	-0.21
rno-miR-758	Stat1	St8sia3	5.39	-8.51
rno-miR-758	Stat1	Trim44	6.25	-10.2
rno-miR-758	Stat1	Trip11	2.37	-3.32
rno-miR-758	Stat1	Zbtb38	11.46	-16.82
rno-miR-874	Maf	Adam19	0.37	-1.87
rno-miR-874	Maf	Akap13	0.03	-0.12
rno-miR-874	Maf	Crb3	0.03	-1.05
rno-miR-874	Maf	Odf2l	0.36	-1.44
rno-miR-874	Maf	Pigm	0.02	-0.71
rno-miR-874	Maf	Robo2	0.08	-0.3
rno-miR-874	Maf	Tgfa	0.02	-0.81

## Sheet: opposing-7d
miR	TF	TG	ADE	ACME			Opposing and Supporting pairs of miRNA, TFs-7d
rno-miR-129*	Arpc1b	Grn	-25.5	43.84
rno-miR-148b-3p	Stat1	Rnase4	-14.1	195.62			Class	miR	TF
rno-miR-148b-3p	Stat1	Rsad2	-13.52	193			opposite-7d	miR-129*	Arpc1b
rno-miR-148b-3p	Stat1	Slc13a5	-12.32	33.72			opposite-7d	miR-207	Bcl6
rno-miR-148b-3p	Stat1	Xpr1	-7.44	101.83			opposite-7d	miR-323	Cebpb
rno-miR-153	Stat1	B2m	-4.95	6.15			opposite-7d	miR-33	Bcl6
rno-miR-153	Stat1	Cbfb	-4.29	12.53			opposite-7d	miR-483	Stat1
rno-miR-153	Stat1	Rsad2	-4.1	3.9			opposite-7d	miR-495	Cebpb
rno-miR-185	Bcl6	Bcl11b	-3.9	4.04			opposite-7d	miR-495	Gata6
rno-miR-185	Bcl6	Cacna1e	-3.42	2.9			opposite-7d	miR-495	Runx1
rno-miR-185	Bcl6	Cd63	-3.18	4.26			opposite-7d	miR-539	Stat1
rno-miR-185	Bcl6	Csf1r	-2.81	11.16			opposite-7d	miR-493	Stat1
rno-miR-185	Bcl6	Ctdsp1	-2.7	9.23			opposite-7d	miR-153	Stat1
rno-miR-185	Bcl6	Cx3cr1	-2.36	8.89			opposite-7d	miR-194	Stat1
rno-miR-185	Bcl6	Cyb561d1	-2.28	4.09			opposite-7d	miR-291a-3p	Lef1
rno-miR-194	Stat1	Igf1	-1.86	53.65			opposite-7d	miR-346	Bcl6
rno-miR-207	Bcl6	Gabbr1	-1.83	3.85			opposite-7d	miR-410	Lef1
rno-miR-207	Bcl6	Hmgcs1	-1.81	2.58			opposite-7d	miR-431	Stat3
rno-miR-207	Bcl6	Hspa2	-1.58	2.68			opposite-7d	miR-495	Stat1
rno-miR-207	Bcl6	Lmo2	-1.53	3.89			opposite-7d	miR-758	Stat1
rno-miR-207	Bcl6	Np4	-1.43	15.42			opposite-7d	miR-873	Cebpb
rno-miR-207	Bcl6	RT1-A2	-1.42	6.4			opposite-7d	miR-873	Lef1
rno-miR-207	Bcl6	Scarb2	-1.39	6.15			opposite-7d	miR-873	Litaf
rno-miR-207	Bcl6	Sec16b	-1.35	3.26			opposite-7d	miR-185	Bcl6
rno-miR-207	Bcl6	Slc25a25	-1.29	2.44			opposite-7d	miR-223	Lef1
rno-miR-207	Bcl6	Spert	-1.11	0.99			supporting-7d	miR-33	Bcl6
rno-miR-207	Bcl6	Tmem176a	-1.11	17.02			supporting-7d	miR-483	Stat1
rno-miR-223	Lef1	Bcl2	-1.04	29.66			supporting-7d	miR-493	Stat1
rno-miR-223	Lef1	Cacna1e	-1.03	5.19			supporting-7d	miR-495	Stat1
rno-miR-223	Lef1	Cbfb	-0.96	0.79			supporting-7d	miR-138	Stat1
rno-miR-223	Lef1	Ccr9	-0.95	0.56			supporting-7d	miR-148b-3p	Stat1
rno-miR-223	Lef1	Csf1r	-0.94	0.53			supporting-7d	miR-150	Inpp5d
rno-miR-223	Lef1	Ebf2	-0.83	1.85			supporting-7d	miR-153	Stat1
rno-miR-223	Lef1	Elk3	-0.82	5.01			supporting-7d	miR-184	Stat1
rno-miR-223	Lef1	Fut4	-0.82	1.57			supporting-7d	miR-185	Bcl6
rno-miR-223	Lef1	Gng12	-0.82	14.81			supporting-7d	miR-223	Runx1
rno-miR-223	Lef1	Grem1	-0.81	1.35			supporting-7d	miR-291a-3p	Lef1
rno-miR-223	Lef1	Hmgcs1	-0.78	1.19			supporting-7d	miR-346	Bcl6
rno-miR-223	Lef1	Hmox1	-0.71	1.4			supporting-7d	miR-410	Lef1
rno-miR-223	Lef1	Kcnk6	-0.71	0.56			supporting-7d	miR-873	Lef1
rno-miR-223	Lef1	Lmo2	-0.7	25.46
rno-miR-223	Lef1	Lpar1	-0.67	2.36
rno-miR-223	Lef1	Lyn	-0.66	1.54
rno-miR-223	Lef1	Megf10	-0.63	2.03
rno-miR-223	Lef1	Mybphl	-0.61	0.92
rno-miR-223	Lef1	Ptpn1	-0.6	4.64
rno-miR-223	Lef1	Rab27b	-0.58	19.05
rno-miR-223	Lef1	Rsad2	-0.54	0.73
rno-miR-223	Lef1	Slc13a3	-0.49	1.78
rno-miR-223	Lef1	Slc18a2	-0.46	2.64
rno-miR-223	Lef1	Spdya	-0.46	9.97
rno-miR-223	Lef1	Xpnpep3	-0.43	3.97
rno-miR-291a-3p	Lef1	Cd3d	-0.4	4.09
rno-miR-291a-3p	Lef1	Cmpk2	-0.39	0.96
rno-miR-323	Cebpb	Csn2	-0.34	1.58
rno-miR-323	Cebpb	Igf1	-0.33	15.49
rno-miR-33	Bcl6	Edn2	-0.33	15.49
rno-miR-33	Bcl6	Ednrb	-0.32	0.66
rno-miR-33	Bcl6	Irf7	-0.29	3.98
rno-miR-33	Bcl6	Rnase4	-0.29	3.98
rno-miR-33	Bcl6	Satb2	-0.26	6.68
rno-miR-33	Bcl6	Shpk	-0.2	0.28
rno-miR-346	Bcl6	Fcgr3a	-0.19	0.88
rno-miR-346	Bcl6	Glipr1	-0.18	6.16
rno-miR-346	Bcl6	Ifi27	-0.17	0.38
rno-miR-346	Bcl6	Igf1	-0.11	0.74
rno-miR-346	Bcl6	Il18	-0.11	1.7
rno-miR-346	Bcl6	Megf10	-0.11	0.17
rno-miR-346	Bcl6	Rsad2	-0.08	0.27
rno-miR-346	Bcl6	Sdr16c5	-0.07	0.31
rno-miR-410	Lef1	Hmgcs1	-0.01	0.41
rno-miR-410	Lef1	Hspa2	0.03	-2.75
rno-miR-410	Lef1	Igf1	0.03	-0.26
rno-miR-410	Lef1	Itpka	0.07	-3.32
rno-miR-410	Lef1	Lmo2	0.1	-0.55
rno-miR-410	Lef1	Lpar1	0.11	-0.37
rno-miR-410	Lef1	Mfsd6	0.12	-0.11
rno-miR-410	Lef1	Np4	0.13	-0.27
rno-miR-410	Lef1	Npl	0.19	-0.65
rno-miR-410	Lef1	P2ry12	0.23	-0.22
rno-miR-410	Lef1	Plcb1	0.25	-1.16
rno-miR-410	Lef1	Prrx1	0.25	-0.45
rno-miR-410	Lef1	Pter	0.26	-0.17
rno-miR-410	Lef1	Rgs14	0.3	-1.64
rno-miR-410	Lef1	Slc18a2	0.34	-0.32
rno-miR-410	Lef1	Slc26a4	0.41	-0.56
rno-miR-410	Lef1	Slc4a1	0.42	-1.17
rno-miR-410	Lef1	Tmem100	0.44	-1.15
rno-miR-431	Stat3	Icam1	0.49	-0.62
rno-miR-483	Stat1	Fcgr3a	0.5	-0.83
rno-miR-483	Stat1	Icam1	0.5	-0.56
rno-miR-483	Stat1	Igf1	0.51	-0.17
rno-miR-483	Stat1	Kcnk6	0.54	-1.97
rno-miR-483	Stat1	Rsad2	0.55	-1.32
rno-miR-483	Stat1	Slc14a1	0.56	-8.08
rno-miR-483	Stat1	Xpr1	0.57	-5.04
rno-miR-493	Stat1	Fas	0.61	-0.66
rno-miR-493	Stat1	Igf1	0.62	-5.15
rno-miR-493	Stat1	Laptm5	0.62	-2.26
rno-miR-493	Stat1	Prrx1	0.64	-1.84
rno-miR-493	Stat1	Slc14a1	0.69	-0.7
rno-miR-493	Stat1	Tifab	0.77	-1.4
rno-miR-493	Stat1	Xpr1	0.77	-2.03
rno-miR-495	Cebpb	Igf1	0.8	-1.41
rno-miR-495	Cebpb	Ptgs2	0.82	-1.8
rno-miR-495	Gata6	Slc12a7	0.82	-1.82
rno-miR-495	Runx1	Ptgs2	0.96	-2.44
rno-miR-495	Stat1	Cbfb	0.97	-1.53
rno-miR-495	Stat1	Ednra	1.05	-0.52
rno-miR-495	Stat1	Fut4	1.08	-0.43
rno-miR-495	Stat1	Gdf6	1.13	-1.74
rno-miR-495	Stat1	Gltp	1.15	-2.64
rno-miR-495	Stat1	Lap3	1.15	-1.11
rno-miR-539	Stat1	Dnai2	1.19	-0.67
rno-miR-758	Stat1	Wwtr1	1.25	-2.96
rno-miR-758	Stat1	Xpr1	1.28	-1.37
rno-miR-873	Cebpb	Ptgs2	1.32	-7.81
rno-miR-873	Lef1	Acr	1.33	-5.68
rno-miR-873	Lef1	Adam19	1.41	-1.57
rno-miR-873	Lef1	Adamtsl3	1.51	-4.61
rno-miR-873	Lef1	C1qc	1.52	-2.74
rno-miR-873	Lef1	Clu	1.63	-2
rno-miR-873	Lef1	Cx3cr1	1.65	-4.17
rno-miR-873	Lef1	Cyb561d1	1.68	-2.09
rno-miR-873	Lef1	Edn2	1.7	-1.71
rno-miR-873	Lef1	Fam46b	1.7	-2.17
rno-miR-873	Lef1	Hrk	1.89	-1.61
rno-miR-873	Lef1	Itgb6	2.08	-2.62
rno-miR-873	Lef1	Kcnk6	2.67	-4.75
rno-miR-873	Lef1	Laptm5	2.87	-4.27
rno-miR-873	Lef1	Lyn	2.87	-3.4
rno-miR-873	Lef1	Mefv	2.91	-2.7
rno-miR-873	Lef1	Megf10	3.38	-5.04
rno-miR-873	Lef1	Mmp2	3.51	-3.49
rno-miR-873	Lef1	Ncf1	3.95	-4.06
rno-miR-873	Lef1	Plcb1	4.32	-4.09
rno-miR-873	Lef1	Ptpn7	6.56	-5.63
rno-miR-873	Lef1	Sdr16c5	7.94	-16.18
rno-miR-873	Lef1	Slc14a1	7.94	-16.18
rno-miR-873	Lef1	Slc4a1	9.16	-10.56
rno-miR-873	Lef1	Spdya	9.4	-31.84
rno-miR-873	Litaf	Il13ra1	10.81	-18.37

## Sheet: supporting-7d
miR	TF	TG	ADE	ACME			Supporting pairs of miRNA, TFs-7d
rno-miR-33	Bcl6	Ogn	-4.64	-20.85
rno-miR-33	Bcl6	Slc25a25	-0.22	-2.58
rno-miR-33	Bcl6	Slc26a4	-0.37	-8.78
rno-miR-483	Stat1	Gjb6	-0.56	-17.01
rno-miR-483	Stat1	Slc26a4	-0.37	-8.78
rno-miR-493	Stat1	Dhcr24	-0.46	-4.96
rno-miR-493	Stat1	Itk	-3.91	-14.56
rno-miR-495	Stat1	Fbn1	-0.45	-0.5
rno-miR-138	Stat1	Fut4	-0.8	-0.67
rno-miR-138	Stat1	Lmo2	-0.29	-0.46
rno-miR-148b-3p	Stat1	Eml2	-1.32	-2.55
rno-miR-148b-3p	Stat1	Rps6ka2	-0.07	-0.89
rno-miR-150	Inpp5d	Ptafr	-0.25	-0.18
rno-miR-153	Stat1	Fcgr2a	-0.83	-0.39
rno-miR-184	Stat1	Cdkn1a	-0.3	-0.65
rno-miR-184	Stat1	Rps6ka2	-0.07	-0.89
rno-miR-185	Bcl6	Abi3	-0.01	-0.35
rno-miR-223	Runx1	Ptgs2	-0.05	-1.47
rno-miR-291a-3p	Lef1	Cdkn1a	-0.32	-1.81
rno-miR-291a-3p	Lef1	Entpd1	-0.32	-0.66
rno-miR-291a-3p	Lef1	Gng12	-0.26	-0.58
rno-miR-291a-3p	Lef1	Ift57	-0.36	-0.83
rno-miR-346	Bcl6	Mchr1	-0.72	-2.24
rno-miR-346	Bcl6	RT1-A2	-0.76	-1.22
rno-miR-410	Lef1	Xpnpep3	-0.1	-0.46
rno-miR-873	Lef1	Ccr9	-0.36	-0.27
rno-miR-873	Lef1	Itk	-1.89	-4.43
rno-miR-873	Lef1	Rab27b	-0.18	-2.76
rno-miR-873	Lef1	Slc12a7	-0.01	-0.13
rno-miR-873	Lef1	Sspn	-0.24	-2.46
rno-miR-33	Bcl6	Hspa2	0.39	12.72
rno-miR-33	Bcl6	Lcp1	0.02	6.78
rno-miR-33	Bcl6	Pter	0.62	13.53
rno-miR-483	Stat1	Fut4	0.96	12.66
rno-miR-483	Stat1	Glce	1.07	8.58
rno-miR-483	Stat1	Grb7	0.16	2.2
rno-miR-483	Stat1	Hmox1	10.92	35.24
rno-miR-483	Stat1	Mlf1	2.52	14
rno-miR-483	Stat1	Npl	0.3	0.79
rno-miR-483	Stat1	Tgfbi	0.61	15.1
rno-miR-493	Stat1	Cnp	0.72	13.37
rno-miR-493	Stat1	Lmo2	0.6	3.83
rno-miR-495	Stat1	Fcgr3a	1.41	1.92
rno-miR-495	Stat1	Fst	0.25	0.33
rno-miR-495	Stat1	Glipr1	1.43	1.12
rno-miR-495	Stat1	Itpr2	0.04	0.14
rno-miR-495	Stat1	Lpar1	0.28	0.2
rno-miR-138	Stat1	Dhcr24	0.33	0.33
rno-miR-185	Bcl6	Camk1g	0.38	0.38
rno-miR-185	Bcl6	Ccr9	0.16	0.1
rno-miR-194	Stat1	Irs2	0.02	0.9
rno-miR-207	Bcl6	Icam1	1.22	4.48
rno-miR-207	Bcl6	Satb2	0.31	0.96
rno-miR-207	Bcl6	Sdr16c5	0.18	0.52
rno-miR-207	Bcl6	Shpk	0.22	1
rno-miR-207	Bcl6	Slc37a1	0.38	0.55
rno-miR-207	Bcl6	Trim5	0.19	3.9
rno-miR-223	Lef1	Adam19	0.13	0.7
rno-miR-223	Lef1	Ctse	1.04	4.36
rno-miR-223	Lef1	Fcer1g	0.38	5.82
rno-miR-223	Lef1	Hcls1	0.91	2.4
rno-miR-223	Lef1	Hecw2	0.43	3.83
rno-miR-223	Lef1	Itgam	0.87	4.77
rno-miR-223	Lef1	Nhej1	0.16	0.28
rno-miR-223	Lef1	Spn	0.85	0.13
rno-miR-410	Lef1	Hrh4	0.43	0.48
rno-miR-410	Lef1	Tlr2	0.55	1.69
rno-miR-873	Lef1	Dclk1	0.55	3.59
rno-miR-873	Lef1	Entpd1	0.4	0.59
rno-miR-873	Lef1	Folr2	0.55	0.38
rno-miR-873	Lef1	Ift57	0.52	0.65
rno-miR-873	Lef1	Mlf1	1.55	2.79
rno-miR-873	Lef1	Pter	1.1	0.56
rno-miR-873	Lef1	Qsox1	1.45	1.39
rno-miR-873	Lef1	Scarb2	1.21	1.3
rno-miR-873	Lef1	Shisa5	1.12	0.68
