# Supplementary material for: A causal mediation model of ischemia reperfusion injury in the retina
Source: PLoS One. 2017 Nov 9;12(11):e0187426. doi: 10.1371/journal.pone.0187426 (PMC5679526; doi:10.1371/journal.pone.0187426)
Supplement: S3 File — A total of two sheets included for 24h, and 7d respectively. Each sheet contains four additional tables listing the top five mediated loops in each class of mediated loops. (XLSX) [file pone.0187426.s003.xlsx]

## Sheet: 24h
Table 1. The top five TFs mediated loops associated with the highest and lowest ACME at 24h IR. The microRNA, TF and target genes involved in the loop are listed under the miR,TF,TG columns. The estimated causal mediation effect of the transcription factor and its associated Pvalue are listed under the ACME, ACME_pval columns respectively.List is ordered in descending order of ACME.													Table 2. The top five miRs regulated loops associated with highest and lowest ADE at 24h IR. The microRNA, TF and target genes involved in the loop are listed under the miR,TF,TG columns. The estimated direct effect of the microRNAs and associated Pvalue are listed under the ADE, ADE_pval columns respectively.List is ordered in descending order of ADE.
	miR	TF	TG	ADE	ADE_pval	ACME	ACME_pval							miR	TF	TG	ACME	ACME_pval	ADE	ADE_pval
	rno-miR-466b	Gnb2	Ptprd	0.53	0.34	89.91	0.01							rno-miR-532-5p	Maf	Tap1	1.76	0.7	17.32	0.02
	rno-miR-466b	Maf	Slc4a7	-0.13	0.23	88.45	0							rno-miR-532-5p	Maf	Dclk1	0.55	0.67	8.91	0.02
Positive ACME	rno-miR-466b	Maf	Rab3gap2	-0.59	0.23	77.74	0							rno-miR-338*	Stat1	Pcdha4	0.87	0.09	4.45	0
	rno-miR-466b	Maf	B3galt5	-0.69	0.19	74.3	0						Positive ADE	rno-miR-532-5p	Maf	Epha4	-0.73	0.71	3.98	0.02
	rno-miR-466b	Maf	Wisp1	-0.82	0.2	73.51	0							rno-miR-532-5p	Maf	Pde10a	-0.36	0.75	3.88	0.02
	rno-miR-466b	Maf	Mapkapk3	0.7	0.24	-42.28	0							rno-miR-532-5p	Maf	Itk	-1.26	0.67	-5.87	0.01
Negative ACME	rno-miR-466b	Maf	Dclk1	1.39	0.2	-42.92	0							rno-miR-532-5p	Maf	Kcnk2	-0.45	0.68	-5.95	0.02
	rno-miR-466b	Maf	Pdpn	0.34	0.27	-43.94	0						Negative ADE	rno-miR-493	Stat1	Clcf1	2.89	0.29	-7.33	0.01
	rno-miR-298	Maf	Hmox1	-0.25	0.78	-60.33	0							rno-miR-338*	Stat1	Hmox1	-8.96	0.05	-18.78	0.01
	rno-miR-99b*	Stat1	Hmox1	-4.41	0.17	-139.51	0.01							rno-miR-338*	Stat1	Clcf1	-7.49	0.08	-20.18	0.01
Table 5. The top five mediated loops by TFs, and miRs associated with highest and lowest ADE in the partial mediated loops sorted in descending order by ADE at 24h. The estimated direct effect of the microRNAs and associated Pvalue are listed under the ADE, ADE_pval columns respectively.List is ordered in descending order of ADE.													Table 6. The top five mediated loops by TFs, and miRs associated with highest and lowest ACME in the partial mediated loops sorted in descending order by ACME at 24h. The estimated direct effect of the microRNAs and associated Pvalue are listed under the ADE, ADE_pval columns respectively.List is ordered in descending order of ACME.
	miR	TF	TG	ADE	ADE_pval	ACME	ACME_pval							miR	TF	TG	ADE	ADE_pval	ACME	ACME_pval
Positive ADE	rno-miR-758	Stat1	Slc4a7	18.86	0.05	-26.23	0						Positive ACME	rno-miR-185	Jun	Hmox1	9.77	0.01	108.23	0
	rno-miR-758	Stat1	Nrip1	13.91	0.03	-20.63	0							rno-miR-466b	Maf	Trib1	0.06	0.05	34.6	0
	rno-miR-758	Stat1	Zbtb38	11.46	0.04	-16.82	0							rno-miR-185	Jun	Prkce	3.57	0.01	30.42	0
	rno-miR-185	Jun	Hmox1	9.77	0.01	108.23	0							rno-miR-185	Jun	Tac1	2.48	0.01	25.57	0
	rno-miR-758	Stat1	Lpgat1	9.08	0.05	-12.52	0							rno-miR-297	Maf	Cish	0.11	0.03	24.67	0.01
Negative ADE	rno-miR-758	Stat1	Mina	-2.68	0.05	3.76	0						Negative ACME	rno-miR-297	Maf	Wisp1	-0.45	0.03	-26.35	0.01
	rno-miR-758	Stat1	Lin7c	-3.17	0.03	4.4	0							rno-miR-297	Maf	Itk	-0.53	0.02	-26.53	0.01
	rno-miR-214	Maf	Hmox1	-3.28	0	-3.21	0.01							rno-miR-297	Maf	Rab3gap2	-0.34	0.03	-28.68	0.01
	rno-miR-758	Stat1	Snx7	-3.82	0.04	5.2	0							rno-miR-297	Gnb2	Ptprd	0.35	0.03	-34.52	0.01
	rno-miR-758	Stat1	Krt15	-11.93	0.04	18.33	0							rno-miR-297	Maf	Pcdh7	-0.3	0.04	-35.5	0.01

## Sheet: 7d
Table 3. The top five TFs mediated loops associated with the highest and lowest ACME at 7d IR. The microRNA, TF and target genes involved in the loop are listed under the miR,TF,TG columns. The estimated causal mediation effect of the transcription factor and its associated Pvalue are listed under the ACME, ACME_pval columns respectively. List is ordered in descending order of ACME.											Table 4. The top five miRs regulated loops associated with highest and lowest ADE at 7d IR. The microRNA, TF and target genes involved in the loop are listed under the miR,TF,TG columns. The estimated direct effect of the microRNAs and associated Pvalue are listed under the ADE, ADE_pval columns respectively.List is ordered in descending order of ADE.
	miR	TF	TG	ADE	ADE_pval	ACME	ACME_pval					miR	TF	TG	ACME	ACME_pval	ADE	ADE_pval
Positive ACME	rno-miR-30e*	Stat1	Hmox1	-1.25	0.66	80.57	0				Positive ADE	rno-miR-495	Stat1	Edn2	4.56	0.52	9.69	0.04
	rno-miR-30a*	Stat1	Hmox1	-1.25	0.63	80.17	0					rno-miR-320	Stat1	Hmox1	2.94	0.43	6.84	0.03
	rno-miR-30a*	Stat1	Tnfrsf12a	-0.26	0.63	23.55	0					rno-miR-207	Bcl6	Sall1	-0.13	0.76	2.65	0.01
	rno-miR-30e*	Stat1	Tnfrsf12a	-0.26	0.58	23.32	0					rno-miR-495	Stat1	Itk	-2.02	0.29	2.59	0.04
	rno-miR-138	Stat1	Oas1a	-6.97	0.07	12.7	0.02					rno-miR-223	Lef1	Klf10	-0.44	0.34	2.32	0.01
Negative ACME	rno-miR-138	Stat1	Hmox1	-3.54	0.08	-8.75	0.03				Negative ADE	rno-miR-185	Bcl6	Cd14	0.44	0.24	-1.64	0
	rno-miR-539	Stat1	Sec16b	-2.56	0.1	-9.02	0.01					rno-miR-495	Stat1	Mlf1	1.53	0.29	-1.66	0.03
	rno-miR-758	Stat1	Sec16b	-2.56	0.11	-9.02	0.01					rno-miR-185	Bcl6	Fcgr3a	-0.18	0.91	-2.33	0.01
	rno-miR-758	Stat1	Rsad2	9.6	0.13	-18.09	0.01					rno-miR-223	Lef1	Dclk1	6.78	0.05	-3.46	0
	rno-miR-539	Stat1	Rsad2	9.6	0.1	-18.09	0.01					rno-miR-495	Stat1	Hmox1	5.28	0.23	-7.25	0.03
Table 7. The top five mediated loops by TFs, and miRs associated with highest and lowest ADE in the partial mediated loops sorted in descending order by ADE at 7d. The estimated direct effect of the microRNAs and associated Pvalue are listed under the ADE, ADE_pval columns respectively. List is ordered in descending order of ADE.											Table 8. The top five mediated loops by TFs, and miRs associated with highest and lowest ACME in the partial mediated loops sorted in descending order by ACME at 7d. The estimated direct effect of the microRNAs and associated Pvalue are listed under the ADE, ADE_pval columns respectively.List is ordered in descending order of ACME.
	miR	TF	TG	ADE	ADE_pval	ACME	ACME_pval					miR	TF	TG	ADE	ADE_pval	ACME	ACME_pval
Positive ADE	rno-miR-483	Stat1	Hmox1	10.92	0.01	35.24	0				Positive ACME	rno-miR-483	Stat1	Rsad2	-14.1	0.01	195.62	0
	rno-miR-873	Lef1	Edn2	10.81	0	-18.37	0					rno-miR-33	Bcl6	Edn2	-13.52	0	193	0
	rno-miR-346	Bcl6	Rsad2	9.4	0.01	-31.84	0					rno-miR-33	Bcl6	Irf7	-7.44	0	101.83	0
	rno-miR-410	Lef1	P2ry12	9.16	0	-10.56	0					rno-miR-483	Stat1	Fcgr3a	-1.86	0	53.65	0
	rno-miR-148b-3p	Stat1	Rsad2	7.94	0.01	-16.18	0					rno-miR-223	Lef1	Rsad2	-25.5	0	43.84	0.02
Negative ADE	rno-miR-33	Bcl6	Irf7	-7.44	0	101.83	0				Negative ACME	rno-miR-148b-3p	Stat1	Rsad2	7.94	0.01	-16.18	0
	rno-miR-223	Lef1	Hmox1	-12.32	0.02	33.72	0.04					rno-miR-483	Stat1	Gjb6	-0.56	0.01	-17.01	0
	rno-miR-33	Bcl6	Edn2	-13.52	0	193	0					rno-miR-873	Lef1	Edn2	10.81	0	-18.37	0
	rno-miR-483	Stat1	Rsad2	-14.1	0.01	195.62	0					rno-miR-33	Bcl6	Ogn	-4.64	0	-20.85	0
	rno-miR-223	Lef1	Rsad2	-25.5	0	43.84	0.02					rno-miR-346	Bcl6	Rsad2	9.4	0.01	-31.84	0
