# Supplementary material for: A causal mediation model of ischemia reperfusion injury in the retina
Source: PLoS One. 2017 Nov 9;12(11):e0187426. doi: 10.1371/journal.pone.0187426 (PMC5679526; doi:10.1371/journal.pone.0187426)
Supplement: S4 File — Partial validation from miRWALK db. A total of six sheets included. Sheet names are suffixed with “24h” or “7d” to indicate the IR time point and prefixed with “MT”, “MM”, or “MTM” to indicate Mediation by TFs, mediation by miRNAs, and mediation by both TFs, and miRNAs respectively. (XLSX) [file pone.0187426.s004.xlsx]

## Sheet: MM-24h
Validation of partial loops from miRWALK database in the MM-24h class
TF	TG		miR	TF		miR	TG			TG=Target gene
			rno-miR-19a	Maf		rno-miR-214	Cdk5r1			TF=Transcription Factor
						rno-miR-290	Dclk1			miR=microRNA
						rno-miR-291a-3p	Lmo2
						rno-miR-291a-3p	Tgfbr1
						rno-miR-291a-3p	Zfand3
						rno-miR-338*	Kcnj3
						rno-miR-338*	Synj2bp

## Sheet: MT-24h
Validation of partial loops from miRWALK database in the MT -24h class
TF	TG		miR	TF		miR	TG			TG=Target gene
Creb1	Csrp2		rno-miR-130a	Creb1		rno-miR-130a	Nefl			TF=Transcription Factor
Creb1	Hk2		rno-miR-207	Nptx1		rno-miR-207	Creld2			miR=microRNA
Creb1	Kcnc1		rno-miR-207	Nr2c2		rno-miR-223	Elovl6
						rno-miR-223	Galk2
						rno-miR-223	St3gal1
						rno-miR-323	Dnajb9
						rno-miR-872*	Arf4

## Sheet: MTM-24h
Validation of partial loops fromg miRWALK database in the MTM -24h class
TF	TG		miR	TF		miR	TG			TG=Target gene
Jun	Hmox1		rno-miR-130a	Creb1		rno-miR-214	Col23a1			TF=Transcription Factor
Jun	Hmox1					rno-miR-297	Ide			miR=microRNA
Jun	Prkce					rno-miR-297	Gspt1
Jun	TAC1					rno-miR-297	Ppp1r9a
Creb1	Csrp2					rno-miR-297	Slc4a10
Creb1	Hk2					rno-miR-297	Ipmk
Creb1	Kcnc1					rno-miR-297	Ank3
Etv6	Casp3					rno-miR-290	Hk2
Creb1	Hk2					rno-miR-291a-3p	Vipr2
Creb1	Kcnc1

## Sheet: MM-7d
Validation of partial loops from miRWALK database in the MM 7d class
TF	TG		miR	TF		miR	TG			TG=Target gene
			rno-miR-291a-3p	Lef1		rno-miR-138	Chrna6			TF=Transcription Factor
						rno-miR-148b-3p	Prrx1			miR=microRNA
						rno-miR-185	Ednrb
						rno-miR-185	Lcp1
						rno-miR-185	Myh7
						rno-miR-185	Rgs10
						rno-miR-185	Txn1
						rno-miR-185	Zdhhc18
						rno-miR-207	Hes3
						rno-miR-207	Plcb1
						rno-miR-223	Htr2b
						rno-miR-223	Rgs14

## Sheet: MT-7d
Validation of partial loops from miRWALK database in the MT -7d class
TF	TG		miR	TF		miR	TG			TG=Target gene
Arid5a	Spdya		rno-miR-291a-3p	Lef1		rno-miR-138	Grb7			TF=Transcription Factor
Cebpb	Csn2		rno-miR-297	Stat3		rno-miR-138	Slc22a12			miR=microRNA
Runx1	Ptgs2					rno-miR-291a-3p	B2m
						rno-miR-291a-3p	Ctsc
						rno-miR-291a-3p	Lmo2
						rno-miR-291a-3p	Tlr2
						rno-miR-30a*	Lyn
						rno-miR-30a*	Slc25a25
						rno-miR-30e*	Lyn
						rno-miR-30e*	Slc25a25

## Sheet: MTM-7d
Validation of partial loops from miRWALK database in the MTM -7d class
TF	TG		miR	TF		miR	TG			TG=Target gene
Cebpb	Csn2		rno-miR-291a-3p	Lef1		rno-miR-138	Fut4			TF=Transcription Factor
Cebpb	Igf1					rno-miR-223	Lyn			miR=microRNA
Runx1	Ptgs2					rno-miR-223	Ptgs2
Stat1	Icam1					rno-miR-291a-3p	Cd3d
